# Supplementary material for: Cysteine Signalling in Plant Pathogen Response
Source: Plant Cell Environ. 2025 Jun 16;48(10):7107–22. doi: 10.1111/pce.70017 (PMC12415419; doi:10.1111/pce.70017)
Supplement: Supplementary file 1 — Supplementary Dataset S1. [file PCE-48-7107-s004.xlsx]

## Sheet: Info
Suppl. Dataset S1
Proteome response to increased cysteine concentrations
	A (MS Dataset)				B (Enrichment Analysis)
	Header 1	Header 2	Comment		Header 1	Comment
	mean rel.iBAQ (%)	C	mean iBAQ value of sample group in % (iBAQ: intensity based absolute quantification value, maxquant output)		Selection value	significantly up / down regulated cluster
	mean rel.iBAQ (%)	Cys	mean iBAQ value of sample group in % (iBAQ: intensity based absolute quantification value, maxquant output)		Lvl1	Functional category Level 1
	log2 Fold-changes (LFQ value based)	Cys vs Control	based on Lable free quantification values (LFQ, maxquant output): log2 fold-changes in relative protein abundance between sample groups (Cys vs C)		Lvl2	Functional category Level 2
	Statistics by Perseus	Student's T-test Significant Cys vs Control	significantly changed protein abundances by students t-test (FDR = 0,05)		Lvl3	Functional category Level 3
	Enrichment analysis	Cluster Cys feed			Category column	header of category
	Identified by MS	Majority protein ID	MaxQuant output		Category value	Header for figure
	Protein ID	uniprot ID	uniprot.org		Total size	Perseus software: MS-Statistics and numbers
	Tair10_curated	protein name	arabidopsis.org		Selection size	Perseus software: MS-Statistics and numbers
	Functional category	Lvl1	curated mapman category		Category size	Perseus software: MS-Statistics and numbers
	Functional category	Lvl2	curated mapman category		Intersection size (counts)	Perseus software: MS-Statistics and numbers
	Functional category	Lvl3	curated mapman category		Enrichment factor	Perseus software: MS-Statistics and numbers
	Transcriptomics	JA_response	transcriptomic response to jasmonic acid defined as JA_up = log2(fold change) ≥ 1,5 and JA_down = log2(fold change) ≤ -1,5 (Goda et al., 2008; DOI: 10.1111/j.1365-313X.2008.03510.x)		-log (p-value)	Perseus software: MS-Statistics and numbers
	Transcriptomics	SAR_response	transcriptomic response during systemic acquired resistance defined as SAR_up = log2(fold change) ≥ 1,5 and SAR_down = log2(fold change) ≤ -1,5 (Gruner et al., 2013; DOI: 10.3389/fpls.2013.00252)		P value	Perseus software: MS-Statistics and numbers
	Transcriptomics	BTH_response	transcriptomic response to benzothiadiazole defined as BTH_up = log2(fold change) ≥ 1,5 and BTH_down = log2(fold change) ≤ -1,5 (Wang et al., 2006; DOI: 10.1371/journal.ppat.0020123)		Benj. Hoch. FDR	Perseus software: MS-Statistics and numbers
	Transcriptomics	ABA_response	transcriptomic response to abscisic acid defined as ABA_up = log2(fold change) ≥ 1,5 and ABA_down = log2(fold change) ≤ -1,5 (Goda et al., 2008; DOI: 10.1111/j.1365-313X.2008.03510.x)
	Transcriptomics	Drought_response	transcriptomic response to drought stress defined as drought_up = log2(fold change) ≥ 1,5 and drought_down = log2(fold change) ≤ -1,5 (summarized in Hildebrandt, 2018; DOI: 10.1007/s11103-018-0767-0)
	Transcriptomics	Salt_response	transcriptomic response to salt stress defined as salt_up = log2(fold change) ≥ 1,5 and salt_down = log2(fold change) ≤ -1,5 (summarized in Hildebrandt, 2018; DOI: 10.1007/s11103-018-0767-0)
	Transcriptomics	Extended Darkness_response	transcriptomic response to extended darkness defined as ED_up = log2(fold change) ≥ 1,5 and ED_down = log2(fold change) ≤ -1,5 (summarized in Hildebrandt, 2018; DOI: 10.1007/s11103-018-0767-0)
	Transcriptomics	Cold_response	transcriptomic response to cold stress defined as cold_up = log2(fold change) ≥ 1,5 and cold_down = log2(fold change) ≤ -1,5 (summarized in Hildebrandt, 2018; DOI: 10.1007/s11103-018-0767-0)
	Transcriptomics	Heat_response	transcriptomic response to heat stress defined as heat_up = log2(fold change) ≥ 1,5 and heat_down = log2(fold change) ≤ -1,5 (summarized in Hildebrandt, 2018; DOI: 10.1007/s11103-018-0767-0)
	Transcriptomics	Hypoxia_response	transcriptomic response to hypoxia defined as shoot_Hypoxia_up = log2(fold change) ≥ 1,5 and shoot_Hypoxia_down = log2(fold change) ≤ -1,5 (Klecker et al., 2014; DOI: 10.1104/pp.114.237990)
	Transcriptomics	PAMP_bacterial_response	transcriptomic response to bacterial pathogen-associated molecular patterns (mean log2(fold change) of flg22, elf18, 3-OH-FA & npl20 180 mins after treatment) defined as PAMP_bacterial_up = log2(fold change) ≥ 1,5 and PAMP_bacterial_down = log2(fold change) ≤ -1,5 (Bjornsen et al., 2021; DOI: 10.1038/s41477-021-00874-5)
	Transcriptomics	PAMP_fungal_response	transcriptomic response to fungal pathogen-associated molecular patterns (mean log2(fold change) of nlp20 & CO8 180 mins after treatment) defined as PAMP_fungal_up = log2(fold change) ≥ 1,5 and PAMP_fungal_down = log2(fold change) ≤ -1,5 (Bjornsen et al., 2021; DOI: 10.1038/s41477-021-00874-5)
	Transcriptomics	DAMP_cell damage_response	transcriptomic response to damage-associated molecular patterns (mean log2(fold change) of Pep1 & OG 180 mins after treatment) defined as DAMP_up = log2(fold change) ≥ 1,5 and DAMP_fungal_down = log2(fold change) ≤ -1,5 (Bjornsen et al., 2021; DOI: 10.1038/s41477-021-00874-5)
	Transcriptomics	JA	transcriptomic response to jasmonic acid as log2(fold change) (Goda et al., 2008; DOI: 10.1111/j.1365-313X.2008.03510.x)
	Transcriptomics	SAR	transcriptomic response during systemic acquired resistance as log2(fold change)(Gruner et al., 2013; DOI: 10.3389/fpls.2013.00252)
	Transcriptomics	BTH	transcriptomic response to benzothiadiazole as log2(fold change) (Wang et al., 2006; DOI: 10.1371/journal.ppat.0020123)
	Transcriptomics	ABA	transcriptomic response to abscisic acid as log2(fold change) (Goda et al., 2008; DOI: 10.1111/j.1365-313X.2008.03510.x)
	Transcriptomics	Drought_mean	mean transcriptomic response to drought stress as log2(fold change) (summarized in Hildebrandt, 2018; DOI: 10.1007/s11103-018-0767-0)
	Transcriptomics	Salt_mean	mean transcriptomic response to salt stress as log2(fold change) (summarized in Hildebrandt, 2018; DOI: 10.1007/s11103-018-0767-0)
	Transcriptomics	ED_mean	mean transcriptomic response to extended darkness as log2(fold change) (summarized in Hildebrandt, 2018; DOI: 10.1007/s11103-018-0767-0)
	Transcriptomics	Cold_mean	mean transcriptomic response to cold stress as log2(fold change) (summarized in Hildebrandt, 2018; DOI: 10.1007/s11103-018-0767-0)
	Transcriptomics	Heat_mean	mean transcriptomic response to heat stress as log2(fold change) (summarized in Hildebrandt, 2018; DOI: 10.1007/s11103-018-0767-0)
	Transcriptomics	shoot_Hypoxia	transcriptomic response to hypoxia as log2(fold change) (Klecker et al., 2014; DOI: 10.1104/pp.114.237990)
	Transcriptomics	PAMP_bacterial	transcriptomic response to bacterial pathogen-associated molecular patterns as mean log2(fold change) of flg22, elf18, 3-OH-FA & npl20 180 mins after treatment (Bjornsen et al., 2021; DOI: 10.1038/s41477-021-00874-5)
	Transcriptomics	PAMP_fungal	transcriptomic response to fungal pathogen-associated molecular patterns as mean log2(fold change) of nlp20 & CO8 180 mins after treatment (Bjornsen et al., 2021; DOI: 10.1038/s41477-021-00874-5)
	Transcriptomics	DAMP_cell damage	transcriptomic response to damage-associated molecular patterns as mean log2(fold change) of Pep1 & OG 180 mins after treatment (Bjornsen et al., 2021; DOI: 10.1038/s41477-021-00874-5)
	C	LFQ intensity 01_Slot2-10_1_5631	raw data
	C	LFQ intensity 02_Slot2-8_1_5627	raw data
	C	LFQ intensity 03_Slot2-14_1_5639	raw data
	C	LFQ intensity 04_Slot2-2_1_5615	raw data
	Cys	LFQ intensity 06_Slot2-1_1_5613	raw data
	Cys	LFQ intensity 07_Slot2-12_1_5635	raw data
	Cys	LFQ intensity 08_Slot2-7_1_5625	raw data
	Cys	LFQ intensity 09_Slot2-4_1_5619	raw data
	Cys	LFQ intensity 10_Slot2-9_1_5629	raw data
	C	iBAQ 01_Slot2-10_1_5631	raw data
	C	iBAQ 02_Slot2-8_1_5627	raw data
	C	iBAQ 03_Slot2-14_1_5639	raw data
	C	iBAQ 04_Slot2-2_1_5615	raw data
	Cys	iBAQ 06_Slot2-1_1_5613	raw data
	Cys	iBAQ 07_Slot2-12_1_5635	raw data
	Cys	iBAQ 08_Slot2-7_1_5625	raw data
	Cys	iBAQ 09_Slot2-4_1_5619	raw data
	Cys	iBAQ 10_Slot2-9_1_5629	raw data
	C	rel.iBAQ 01_Slot2-10_1_5631	normalized iBAQ values in %
	C	rel.iBAQ 02_Slot2-8_1_5627	normalized iBAQ values in %
	C	rel.iBAQ 03_Slot2-14_1_5639	normalized iBAQ values in %
	C	rel.iBAQ 04_Slot2-2_1_5615	normalized iBAQ values in %
	Cys	rel.iBAQ 06_Slot2-1_1_5613	normalized iBAQ values in %
	Cys	rel.iBAQ 07_Slot2-12_1_5635	normalized iBAQ values in %
	Cys	rel.iBAQ 08_Slot2-7_1_5625	normalized iBAQ values in %
	Cys	rel.iBAQ 09_Slot2-4_1_5619	normalized iBAQ values in %
	Cys	rel.iBAQ 10_Slot2-9_1_5629	normalized iBAQ values in %
	MS statistics	Peptides	MaxQuant software: MS-Statistics and numbers
	MS statistics	Razor + unique peptides	MaxQuant software: MS-Statistics and numbers
	MS statistics	Unique peptides	MaxQuant software: MS-Statistics and numbers
	MS statistics	Sequence coverage [%]	MaxQuant software: MS-Statistics and numbers
	MS statistics	Unique + razor sequence coverage [%]	MaxQuant software: MS-Statistics and numbers
	MS statistics	Unique sequence coverage [%]	MaxQuant software: MS-Statistics and numbers
	MS statistics	Mol. weight [kDa]	MaxQuant software: MS-Statistics and numbers
	MS statistics	Q-value	MaxQuant software: MS-Statistics and numbers
	MS statistics	Score	MaxQuant software: MS-Statistics and numbers
	MS statistics	Intensity	MaxQuant software: MS-Statistics and numbers
	MS statistics	MS/MS count	MaxQuant software: MS-Statistics and numbers
	Statistics by Perseus	-Log Student's T-test p-value Cys_C	Perseus software: MS-Statistics and numbers
	Statistics by Perseus	Student's T-test q-value Cys_C	Perseus software: MS-Statistics and numbers
	Statistics by Perseus	Student's T-test Test statistic Cys_C	Perseus software: MS-Statistics and numbers
	Identified protein group	Protein IDs	Perseus software: MS-Statistics and numbers

## Sheet: A
mean rel.iBAQ (%)	mean rel.iBAQ (%)	log2 Fold-changes (LFQ value based)	Statistics by Perseus	Enrichment analysis	Identified by MS		Tair10_curated	Functional category	Functional category	Functional category	Transcriptomics	Transcriptomics	Transcriptomics	Transcriptomics	Transcriptomics	Transcriptomics	Transcriptomics	Transcriptomics	Transcriptomics	Transcriptomics	Transcriptomics	Transcriptomics	Transcriptomics	Transcriptomics	Transcriptomics	Transcriptomics	Transcriptomics	Transcriptomics	Transcriptomics	Transcriptomics	Transcriptomics	Transcriptomics	Transcriptomics	Transcriptomics	Transcriptomics	Transcriptomics	C	C	C	C	Cys	Cys	Cys	Cys	Cys	C	C	C	C
C	Cys	Cys vs Control	Student's T-test Significant Cys vs Control	Cluster Cys feed	Majority protein ID	uniprot ID	protein name	Lvl1	Lvl2	Lvl3	JA_response	SAR_response	BTH_response	ABA_response	Drought_response	Salt_response	Extended Darkness_response	Cold_response	Heat_response	Hypoxia_response	PAMP_bacterial_response	PAMP_fungal_response	DAMP_cell damage_response	JA	SAR	BTH	ABA	Drought_mean	Salt_mean	ED_mean	Cold_mean	Heat_mean	shoot_Hypoxia	PAMP_bacterial	PAMP_fungal	DAMP_cell damage	LFQ intensity 01_Slot2-10_1_5631	LFQ intensity 02_Slot2-8_1_5627	LFQ intensity 03_Slot2-14_1_5639	LFQ intensity 04_Slot2-2_1_5615	LFQ intensity 06_Slot2-1_1_5613	LFQ intensity 07_Slot2-12_1_5635	LFQ intensity 08_Slot2-7_1_5625	LFQ intensity 09_Slot2-4_1_5619	LFQ intensity 10_Slot2-9_1_5629	iBAQ 01_Slot2-10_1_5631	iBAQ 02_Slot2-8_1_5627	iBAQ 03_Slot2-14_1_5639	iBAQ 04_Slot2-2_1_5615
0.00133817	0.02525	5.0505	+	up in Cys feed	AT1G17180.1	Q9SHH7	Glutathione-S-transferase U25	Protein metabolism	protein modification	protein S-glutathionylation and deglutathionylation											PAMP_bacterial_up			NaN	NaN	NaN	NaN	NaN	NaN	NaN	NaN	NaN	NaN	1.66	NaN	0.99	14.4499	13.2197	15.0506	14.0532	19.1669	19.0125	19.061	19.51	19.4688	8666.3	2608.6	4849.5	5188.3
0.00472973	0.0328254	3.45918	+	up in Cys feed	AT1G17170.1	Q9SHH6	Glutathione-S-transferase U24	Protein metabolism	protein modification	protein S-glutathionylation and deglutathionylation											PAMP_bacterial_up		DAMP_cell damage_up	0.9	NaN	NaN	NaN	NaN	0.65	NaN	NaN	NaN	-0.21	1.8	NaN	2.07	15.7974	16.6256	16.4636	16.0472	19.4321	19.5734	19.7235	20.0356	19.6984	3275.1	35052	10850	22045
0.00145831	0.0164883	3.45352	+	up in Cys feed	AT2G15490.1	Q7Y232-1	UDP-glucosyltransferase 73B4	Secondary metabolism	flavonoids	flavonoid glycosylation											PAMP_bacterial_up		DAMP_cell damage_up	NaN	NaN	NaN	NaN	NaN	NaN	NaN	NaN	NaN	-0.25	3.05	NaN	2.81	14.9807	14.8294	15.4262	14.9998	18.3007	18.3592	18.4533	18.8359	18.6135	6706.2	4057.9	5300.6	6765.8
0.000216992	0.00578529	3.23347	+	up in Cys feed	AT5G22140.2	F4K8F9	FAD/NAD(P)-binding oxidoreductase family protein	Not assigned	not assigned	not assigned														NaN	NaN	NaN	NaN	NaN	NaN	NaN	NaN	NaN	NaN	0.85	NaN	0.39	14.0211	13.8622	15.1739	14.2979	17.9698	16.418	17.9116	18.244	17.3179	386.86	1071.7	856.36	908.41
0.00154378	0.00615881	3.03415	+	up in Cys feed	AT4G15760.1	#N/A	monooxygenase 1	Not assigned	not assigned	not assigned								Cold_up						NaN	NaN	NaN	NaN	NaN	NaN	NaN	1.64	0.02	NaN	0.6	NaN	0.5	14.7835	15.7038	15.2251	14.7037	18.2894	17.096	18.222	18.5001	18.5834	7294.8	7989.5	5588.9	2347.3
0.00790781	0.00961767	2.84047	+	up in Cys feed	AT2G22230.1	Q9SIE3	Thioesterase superfamily protein	Lipid metabolism	lipid synthesis	fatty acid synthesis								Cold_down	Heat_up					NaN	NaN	NaN	NaN	1.14	1.15	-1.44	-2.56	2.21	NaN	-0.56	NaN	-0.53	15.2261	14.5521	14.0455	14.956	15.1853	17.8739	18.4315	18.1866	17.9997	34659	27754	30923	27761
0.00119195	0.0128771	2.72432	+	up in Cys feed	AT4G34135.1	Q94C57-1	UDP-glucosyltransferase 73B2	Secondary metabolism	flavonoids	flavonoid glycosylation											PAMP_bacterial_up	PAMP_fungal_up	DAMP_cell damage_up	NaN	NaN	NaN	NaN	NaN	NaN	0.69	NaN	NaN	-0.32	2.26	2.13	2.31	15.417	15.5994	15.3784	15.0468	17.8334	17.9038	18.042	18.5064	18.138	6719.6	5667.3	3801.3	2172
0.0012399	0.00711391	2.72302	+	up in Cys feed	AT3G44300.1	P32962	nitrilase 2	Secondary metabolism	glucosinolates	glucosinolate degradation														NaN	NaN	NaN	NaN	NaN	NaN	0.65	-1.07	NaN	0.13	-0.05	NaN	0.44	14.7656	16.1876	15.2074	16.23	18.1487	18.4174	18.381	18.6491	18.0073	783.91	5830.2	2475.9	10652
0.000137497	0.00122112	2.6699	+	up in Cys feed	AT2G15480.1	Q9ZQG4-1	UDP-glucosyl transferase 73B5	Secondary metabolism	flavonoids	flavonoid glycosylation											PAMP_bacterial_up		DAMP_cell damage_up	NaN	NaN	NaN	NaN	NaN	-0.52	NaN	NaN	NaN	NaN	2.36	NaN	2.24	13.5936	14.6638	14.9557	13.4481	16.1772	16.7541	17.09	17.2596	16.8952	868.04	0	337.54	1139.1
0.000784066	0.0104479	2.66187	+	up in Cys feed	AT3G22370.1	Q39219	alternative oxidase 1A	Cellular respiration	OXPHOS	OXPHOS AOX				ABA_up							PAMP_bacterial_up			NaN	NaN	NaN	2.53	NaN	NaN	0.85	0.86	NaN	0.34	2.15	NaN	1.5	15.3156	15.1048	15.9337	16.4772	18.4554	17.9649	18.2619	18.6315	18.5349	3132.1	1024.8	1391.8	7790.5
0.00149256	0.0038667	2.56612			AT5G25220.1	P48000-1	KNOTTED1-like homeobox gene 3	RNA	RNA biosynthesis	transcriptional activation					DS_up									NaN	NaN	NaN	0.84	1.51	NaN	NaN	NaN	NaN	NaN	0.04	NaN	0.19	14.8123	15.4529	14.3541	18.6377	18.6837	17.9629	18.6218	18.6202	18.0133	828.24	484.42	347.91	25206
0.00655216	0.001806	2.53964			AT5G64380.1	A0A1S5M0M6	Inositol monophosphatase family protein	Not assigned	hydrolase acting on ester bond	not assigned hydrolase acting on ester bond											PAMP_bacterial_down			NaN	NaN	-1.26	NaN	0.99	NaN	0.84	NaN	NaN	NaN	-1.68	NaN	-1.19	15.5554	14.5765	14.9822	14.5807	19.0456	19.2195	15.2648	14.9905	18.7963	51369	16093	6593.8	38767
0.00329702	0.00178656	2.51114	+	up in Cys feed	AT2G05380.1	Q9ZSJ6-1	glycine-rich protein 3 short isoform	Not assigned	not assigned	not assigned		SAR_up												NaN	1.93	NaN	NaN	1.4	NaN	1.22	NaN	NaN	NaN	0.05	NaN	0.2	18.5394	17.9747	18.436	18.8673	21.2457	20.6029	20.7616	21.4793	20.7379	3993.7	424.18	35493	1222.8
0.000886456	0.00422395	2.4069	+	up in Cys feed	AT5G51440.1	Q9FGM9	HSP20-like chaperones superfamily protein	Stress	abiotic stress	temperature stress							ED_down				PAMP_bacterial_up	PAMP_fungal_up	DAMP_cell damage_up	NaN	NaN	NaN	NaN	-1.23	NaN	-1.76	NaN	0.48	NaN	2.49	2.17	1.65	13.8325	13.6445	15.2369	14.0685	16.8064	16.2639	16.5748	16.7239	16.6436	1884.8	2102.2	1281.3	9679.2
0.00283929	0.0170225	2.3848	+	up in Cys feed	AT1G05560.1	Q9LR44	UDP-glucosyltransferase 75B1	Not assigned	glycosyltransferase	not assigned glycosyltransferase	JA_up										PAMP_bacterial_up		DAMP_cell damage_up	1.62	NaN	-1.37	NaN	-1.45	NaN	NaN	0.91	NaN	-0.17	1.61	NaN	2.39	16.3351	16.2442	16.132	16.4375	18.6042	18.4911	18.7702	19.0104	18.4842	11561	11806	10703	9118.5
0.000489892	0.00385028	2.29142			AT3G04000.1	Q9SQR2	NAD(P)-binding Rossmann-fold superfamily protein	Not assigned	short chain dehydrogenase/reductase (SDR)	not assigned short chain dehydrogenase/reductase (SDR)	JA_up			ABA_up				Cold_up	Heat_up					2.22	NaN	NaN	1.84	NaN	NaN	0.77	3.97	1.77	0.13	0.89	NaN	1.24	15.2688	14.2084	14.48	15.1703	14.2382	17.4521	17.6431	18.1202	17.913	2705	0	2647.6	2224.2
0.000238295	0.00254957	2.24985	+	up in Cys feed	AT5G61820.1	A0A384KNB4	unknown protein	Not assigned	not assigned	not assigned														NaN	NaN	NaN	NaN	-0.65	NaN	NaN	NaN	NaN	0.3	1.22	NaN	1.47	14.3663	14.2449	14.8527	15.0676	16.7669	16.6809	16.5044	17.7582	16.7033	1717.9	621.01	0	1878.5
0.000559079	0.00135602	2.22645	+	up in Cys feed	AT3G21240.1	Q9S725	4-coumarate:CoA ligase 2	Secondary metabolism	phenylpropanoids	p-coumaroyl-CoA synthesis											PAMP_bacterial_up		DAMP_cell damage_up	NaN	NaN	NaN	NaN	1.02	0.09	-0.81	-1.37	NaN	NaN	1.63	NaN	1.56	14.599	14.4822	15.262	14.39	17.6421	17.3201	17.2744	14.9591	17.3531	2201.4	1404.7	2930.1	1769.6
0.00278878	0.00972923	2.21463	+	up in Cys feed	AT2G29420.1	Q9ZW24	Glutathione-S-transferase U7	Protein metabolism	protein modification	protein S-glutathionylation and deglutathionylation											PAMP_bacterial_up		DAMP_cell damage_up	NaN	NaN	NaN	NaN	NaN	NaN	NaN	NaN	0.67	-0.07	1.61	NaN	1.71	15.573	15.7171	15.8421	15.2047	17.808	17.7996	17.8054	17.8728	17.7083	11275	11232	8669.1	12316
0.000180257	0.000558465	2.20951	+	up in Cys feed	AT3G15450.3	F4IYS4	Aluminium induced protein with YGL and LRDR motifs	Not assigned	not assigned	not assigned								Cold_up						NaN	NaN	NaN	NaN	NaN	NaN	-1.25	1.66	-0.68	0.57	-0.9	-1.45	-0.76	15.1202	14.3539	14.9747	13.7007	16.0312	16.6651	17.0398	16.8783	17.1199	0	1205.3	746.86	616.14
0.000324154	0.00239438	2.16776	+	up in Cys feed	AT5G51890.1	Q9LT91	Peroxidase superfamily protein	Not assigned	peroxidases	not assigned peroxidases														NaN	NaN	NaN	0.77	NaN	-0.67	NaN	-0.79	NaN	NaN	-0.09	NaN	-0.57	14.345	14.9094	14.508	15.2372	17.0497	16.2949	16.9566	17.6522	16.6348	127.1	843.67	661.13	3697.8
0.00431463	0.00548851	2.16694	+	up in Cys feed	AT2G34160.1	O22969	Alba DNA/RNA-binding protein	RNA	misc. proteins associated to RNA	misc. proteins associated to RNA														NaN	NaN	NaN	-0.39	NaN	-0.64	-0.63	NaN	-1.22	NaN	0.17	NaN	0.03	14.3865	14.1539	16.7834	14.7647	17.4344	16.8639	17.3301	17.2199	17.0971	16315	13190	17140	19729
0.000292959	0.000934354	2.06775	+	up in Cys feed	AT3G14690.1	A0A5S9XDK4	cytochrome P450, family 72, subfamily A, polypeptide 15	Not assigned	oxidoreductase acting on paired donor with incorporation or reduction of molecular oxygen	not assigned oxidoreductase acting on paired donor with incorporation or reduction of molecular oxygen					DS_up									NaN	NaN	NaN	NaN	1.64	NaN	NaN	0.84	-0.33	NaN	-0.17	NaN	-0.14	14.5112	14.4202	14.1042	13.8474	16.4255	16.253	16.2716	16.7267	15.7656	1914.3	1511.1	313.26	1079.5
0.000693765	0.00523608	2.06025	+	up in Cys feed	AT1G60730.1	Q9ASZ9-1	NAD(P)-linked oxidoreductase superfamily protein	Not assigned	oxidoreductase acting on CH-OH group of donor	not assigned oxidoreductase acting on CH-OH group of donor							ED_up				PAMP_bacterial_up		DAMP_cell damage_up	NaN	NaN	1.31	NaN	NaN	NaN	5.55	NaN	NaN	NaN	1.99	NaN	1.78	16.1121	15.5632	15.4758	15.2546	17.929	17.5453	17.7416	17.593	17.4995	5053.1	2069.9	1145.3	3334.9
0.0029067	0.0142921	2.04714	+	up in Cys feed	AT2G36800.1	Q9ZQ94	don-glucosyltransferase 1	Stress	biotic stress	biotic stress misc.										shoot_Hypoxia_up	PAMP_bacterial_up		DAMP_cell damage_up	NaN	NaN	NaN	NaN	NaN	NaN	NaN	NaN	0.89	1.88	1.55	NaN	1.78	16.8933	17.0104	17.2129	17.0213	19.053	18.9689	18.9458	19.3412	19.0992	11520	11363	10096	11873
0.000873773	0.00435889	2.02642			AT3G12260.1	Q9LHI0	LYR family of Fe/S cluster biogenesis protein	Cellular respiration	OXPHOS	complex I								Cold_up						NaN	NaN	NaN	NaN	NaN	NaN	NaN	1.91	-0.93	NaN	-0.02	NaN	-0.09	13.9741	15.3414	15.3009	14.1471	17.035	17.6277	17.5943	17.2431	14.0863	3559.5	3845.2	2639.8	3538.4
0.00207862	0.00431717	2.00779			AT5G64260.1	Q9FE06	EXORDIUM like 2	Signalling	nutrient signalling	nutrient signalling misc.											PAMP_bacterial_up		DAMP_cell damage_up	NaN	NaN	NaN	NaN	0.85	NaN	1.15	NaN	1.17	0.65	1.57	NaN	1.63	17.2492	14.7737	17.4427	14.1267	17.305	18.2037	18.0253	18.1133	17.8822	10469	991.59	17223	0
0.000626632	0.00300412	1.9151	+	up in Cys feed	AT2G41730.1	O22947	unknown protein	Not assigned	not assigned	not assigned														NaN	NaN	NaN	NaN	NaN	NaN	NaN	-0.63	NaN	-0.09	1.5	NaN	0.76	14.4502	14.044	14.8083	14.1048	15.8033	14.929	16.9017	17.2154	16.4852	2387.4	2584.8	2083.7	2624.9
0.000362077	0.00167608	1.91075	+	up in Cys feed	AT5G42830.1	Q9FMN6	HXXXD-type acyl-transferase family protein	Not assigned	acyltransferases	not assigned acyltransferases		SAR_up	BTH_up								PAMP_bacterial_up		DAMP_cell damage_up	NaN	2.23	1.64	NaN	NaN	0.72	0.67	-1.05	NaN	NaN	3.14	NaN	2.52	14.8013	15.7615	14.5467	14.6489	16.1316	16.5924	17.3596	17.4358	16.7322	1245.5	1995.7	1267.3	916.99
0.00211901	0.00110817	1.88238			AT3G14920.1	A0A654FH52	Peptide-N4-(N-acetyl-beta-glucosaminyl)asparagine amidase A protein	Not assigned	not assigned	not assigned					DS_down		ED_down							NaN	NaN	NaN	NaN	-1.67	-0.91	-1.65	-1.13	NaN	NaN	-0.03	NaN	-0.05	14.732	12.6909	14.6086	13.7493	14.0423	15.1794	17.2892	17.176	15.451	14136	3052.3	2005.6	17860
0.00334262	0.00834487	1.88111			AT2G34700.1	A0A178W0Z3	Pollen Ole e 1 allergen and extensin family protein	Not assigned	not assigned	not assigned														NaN	NaN	NaN	NaN	NaN	NaN	NaN	NaN	NaN	NaN	-0.1	NaN	-0.09	17.9457	15.0204	14.8158	17.616	18.3182	18.2057	18.4925	18.1724	17.9643	32298	3061.3	4601.5	18440
0.00020916	0.00291084	1.85916	+	up in Cys feed	AT2G37770.2	Q0PGJ6-1	NAD(P)-linked oxidoreductase superfamily protein	Carbohydrate metabolism	minor CHO metabolism	minor CHO metabolism associated protein				ABA_up									DAMP_cell damage_up	NaN	NaN	NaN	4.67	NaN	NaN	-0.96	-0.94	NaN	0.35	1.24	NaN	1.95	15.6712	14.0308	14.499	15.1269	16.8495	16.9088	16.0893	17.2714	16.3367	58.902	59.21	102.76	3516.2
0.000959056	0.00211961	1.85791			AT3G01640.1	Q93ZC9	glucuronokinase G	Carbohydrate metabolism	nucleotide sugar biosynthesis	UDP-D-glucuronic acid synthesis					DS_up			Cold_up						NaN	NaN	NaN	NaN	2.66	NaN	NaN	2.25	0.82	NaN	0.28	NaN	0.12	14.3984	15.0623	14.5756	17.4181	17.5387	17.1812	16.8484	17.4139	17.1254	3038	3200.4	1219.6	8585.8
0.00243538	0.00439619	1.85482	+	up in Cys feed	AT2G02390.1	Q9ZVQ3-1	Maleylacetoacetate isomerase, glutathione S-transferase zeta 1	Amino acid metabolism	amino acid degradation	Trp/Phe/Tyr degradation		SAR_up												NaN	2.41	1.11	NaN	NaN	NaN	NaN	-0.81	-0.98	NaN	1.12	NaN	1.14	16.4798	16.365	14.5846	14.0627	17.24	16.9671	17.0135	17.4776	17.441	12595	14435	2203.3	10459
0.00298239	0.0127199	1.83493	+	up in Cys feed	AT2G18193.1	Q8GW96	P-loop containing nucleoside triphosphate hydrolases superfamily protein	Protein metabolism	protein degradation	AAA type protease														NaN	NaN	NaN	NaN	NaN	NaN	NaN	NaN	NaN	NaN	0.88	0.81	0.59	16.3654	16.3562	16.3011	16.8542	18.3644	18.1401	18.2165	18.4836	18.3162	15164	12060	3732.2	18563
0.00348672	0.0145282	1.80896	+	up in Cys feed	AT5G39050.1	Q940Z5	HXXXD-type acyl-transferase family protein	Secondary metabolism	flavonoids	anthocyanins			BTH_up								PAMP_bacterial_up		DAMP_cell damage_up	NaN	NaN	2.21	NaN	NaN	NaN	-1.2	-1.44	0.71	-0.21	1.98	NaN	1.96	16.4551	16.2067	16.2975	16.5584	18.0646	18.1142	18.155	18.4283	18.18	19401	9641.2	8318.3	19640
0.00146056	0.00327159	1.80885			AT1G21065.1	Q9LPU1	unknown protein	Not assigned	not assigned	not assigned														NaN	NaN	NaN	NaN	NaN	NaN	NaN	NaN	NaN	NaN	-0.16	NaN	-0.13	15.1083	13.472	15.4492	16.9945	17.1554	17.2311	16.9327	16.9083	17.0967	6975.5	5643.4	4595.4	5624.2
0.000972743	0.00128046	1.73857	+	up in Cys feed	AT3G15640.2	A8MRD7	Rubredoxin-like superfamily protein	Cellular respiration	OXPHOS	complex IV						Salt_up								NaN	NaN	NaN	-0.35	-0.13	4.72	NaN	NaN	-0.7	NaN	-0.01	NaN	0.03	14.3712	13.8241	14.747	14.1438	16.4072	15.8807	15.8656	15.7972	16.0999	2732.6	3570.6	3801.5	4712.7
0.00504406	0.0110484	1.73379	+	up in Cys feed	AT4G13180.1	A0A5S9XRU0	NAD(P)-binding Rossmann-fold superfamily protein	Not assigned	not assigned	not assigned		SAR_up									PAMP_bacterial_up		DAMP_cell damage_up	NaN	3.13	1.08	NaN	NaN	NaN	-1.05	NaN	-0.86	-0.08	2.18	NaN	1.86	16.3741	16.4773	17.0781	16.4377	18.1917	18.2479	18.4295	18.4806	18.2781	27271	15556	16068	20982
0.0149845	0.0249084	1.7271	+	up in Cys feed	AT4G01870.1	Q9SYI5	tolB protein-related	Not assigned	not assigned	not assigned		SAR_up		ABA_up							PAMP_bacterial_up	PAMP_fungal_up	DAMP_cell damage_up	NaN	3.38	NaN	1.67	0.64	NaN	NaN	NaN	NaN	NaN	2.44	2.19	2.73	18.9334	18.9309	19.1366	19.1839	20.6414	20.6906	20.8648	20.9816	20.6882	14159	70886	57442	81495
0.00369919	0.00501312	1.72649			AT2G47840.1	O82251	Uncharacterised conserved protein ycf60	Protein metabolism	protein translocation	protein targeting														NaN	NaN	NaN	NaN	NaN	NaN	NaN	0.86	-0.61	NaN	-0.96	NaN	-0.67	14.3263	18.0402	14.7265	17.8763	17.8365	17.826	18.5126	17.9218	17.7472	1275.6	17420	14287	22219
0.000199008	0.00115842	1.72253	+	up in Cys feed	AT4G34131.1	Q8W491	UDP-glucosyl transferase 73B3	Secondary metabolism	flavonoids	flavonoid glycosylation		SAR_up					ED_up				PAMP_bacterial_up			NaN	4.73	NaN	NaN	NaN	-0.86	3.21	-0.82	NaN	-0.32	1.71	NaN	1.33	14.6678	14.6684	14.4724	13.9434	16.428	15.4669	16.2015	16.5621	16.1442	274.13	201.74	737.98	1969.5
0.000699071	0.000145353	1.72066			AT4G16250.1	P42497	phytochrome D	Signalling	light signalling	light signalling red/far red light									Heat_down					NaN	NaN	NaN	-0.21	-1.39	NaN	NaN	-1.01	-2.04	NaN	0.26	NaN	0.4	14.5691	18.1302	13.5042	13.8693	18.3869	17.0852	13.9294	18.8802	15.4127	4545.9	607.97	2296.4	4007.2
0.000718335	0.000999678	1.7035	+	up in Cys feed	AT1G12200.1	Q9FWW9	Flavin-binding monooxygenase family protein	Not assigned	not assigned	not assigned														NaN	NaN	NaN	0.36	-0.64	NaN	0.92	NaN	-0.61	0.05	1.32	NaN	1.29	14.9502	14.3196	14.9293	15.0329	16.2675	16.4552	15.7576	16.8611	17.216	1280.7	762.28	3628.1	5306
0.000350465	0.00164131	1.68448	+	up in Cys feed	AT3G50930.1	Q8VZG2	cytochrome BC1 synthesis	Not assigned	not assigned	not assigned		SAR_up	BTH_up								PAMP_bacterial_up		DAMP_cell damage_up	NaN	3.57	4.09	NaN	1.13	NaN	NaN	NaN	NaN	0.75	1.71	NaN	1.51	14.6721	15.0674	14.751	14.6595	16.4543	16.7792	16.6193	16.5281	15.979	1245.6	2076.8	716.62	1446.4
0.00186293	0.00580281	1.6494	+	up in Cys feed	AT2G30140.2	O64733-2	UDP-Glucosyltransferase superfamily protein	Not assigned	glycosyltransferase	not assigned glycosyltransferase		SAR_up	BTH_up				ED_down	Cold_down			PAMP_bacterial_up		DAMP_cell damage_up	NaN	3.25	3.65	NaN	-1.11	NaN	-1.8	-1.51	NaN	0.27	2.27	NaN	2.04	16.3004	15.9616	15.6799	16.1231	17.6224	17.6135	17.8713	17.5867	17.6342	2217.6	5702.7	3587.4	19050
0.000376434	0.00165656	1.64235	+	up in Cys feed	AT3G03520.1	Q9SRQ6	non-specific phospholipase C3	Lipid metabolism	lipid degradation	phospholipase activities					DS_up									NaN	NaN	NaN	1.08	2.1	NaN	NaN	NaN	NaN	0.11	0.28	NaN	0.21	15.1693	15.0528	16.1166	14.6003	17.2684	16.5626	17.6106	16.3763	16.5678	1234.1	0	2828.3	1316.5
0.00507716	0.00581678	1.63892			AT4G12340.1	Q9STH7	copper ion binding	Not assigned	not assigned	not assigned							ED_down	Cold_down						NaN	NaN	NaN	NaN	-1.31	-0.82	-2.66	-1.67	-1.12	NaN	0.4	NaN	0.24	14.7309	15.2683	14.4106	13.674	15.5162	17.6426	14.8823	17.673	15.0851	18177	26856	12917	21018
0.000228372	0.00126831	1.60464	+	up in Cys feed	AT1G64950.1	Q9XIQ1	cytochrome P450, family 89, subfamily A, polypeptide 5	Not assigned	oxidoreductase acting on paired donor with incorporation or reduction of molecular oxygen	not assigned oxidoreductase acting on paired donor with incorporation or reduction of molecular oxygen														NaN	NaN	NaN	NaN	-1.09	NaN	-1.37	-0.84	-0.71	NaN	0.26	NaN	0.54	14.7908	14.9739	14.8592	14.6574	15.8835	16.357	16.5224	16.79	16.5719	1080.3	890.02	590.71	1075.6
0.00448451	0.0132287	1.5863	+	up in Cys feed	AT5G06860.1	Q9M5J9	polygalacturonase inhibiting protein 1	Cell	cell wall	cell wall degradation		SAR_up			DS_down			Cold_down			PAMP_bacterial_up		DAMP_cell damage_up	NaN	1.63	NaN	NaN	-1.99	-0.89	1.15	-1.87	-1.14	0.19	2.48	NaN	1.83	16.777	16.7849	17.1782	16.7362	18.1748	18.5113	18.4952	18.5547	18.5408	35734	13468	12356	10871
0.00378947	0.0109433	1.57263	+	up in Cys feed	AT3G09270.1	Q9SR36	Glutathione-S-transferase U8	Protein metabolism	protein modification	protein S-glutathionylation and deglutathionylation														NaN	NaN	NaN	-1.11	NaN	NaN	NaN	NaN	NaN	-0.01	0.52	NaN	0.39	15.9903	15.9901	16.0358	15.9432	17.5248	17.6862	17.2997	17.8211	17.4806	19176	13543	11435	15675
0.00340535	0.00616487	1.55685			AT5G16450.2	A0A384KR22	Ribonuclease E inhibitor RraA/Dimethylmenaquinone methyltransferase	Carbohydrate metabolism	C1-metabolism	C1-metabolism misc.														NaN	NaN	NaN	NaN	NaN	NaN	1.04	NaN	NaN	NaN	0.69	NaN	0.68	14.3514	16.6224	14.6537	17.0579	17.0371	17.4226	17.6651	17.6388	16.3774	7399.1	16989	7201.6	22297
0.00181119	0.00414566	1.54607			AT5G52840.1	Q9FLX7	NADH-ubiquinone oxidoreductase-related	Cellular respiration	OXPHOS	complex I														NaN	NaN	NaN	-0.28	0.87	NaN	0.92	NaN	NaN	NaN	0.12	NaN	-0.06	14.1968	16.1006	14.5658	16.7709	17.5045	16.8838	16.9216	16.5425	16.9206	4134.4	6547.4	3927.3	14655
0.0130927	0.043542	1.52111	+	up in Cys feed	AT2G03760.1	P52839	Cytosolic sulfotransferase 12	Hormone metabolism	brassinosteroid	brassinosteroid conjugation and degradation			BTH_up	ABA_up										NaN	NaN	1.58	2.15	NaN	NaN	NaN	-0.64	0.61	-0.32	0.85	NaN	0.55	17.6381	17.7997	18.182	17.7721	19.3491	19.2773	19.357	19.4434	19.4187	51419	29981	47504	77574
0.0042836	0.00594727	1.49324			AT5G19855.1	Q8L9X2	Chaperonin-like RbcX protein	Photosynthesis	calvin cycle	RuBisCo activity														NaN	NaN	NaN	0.9	1.17	NaN	0.91	-1.05	NaN	0.57	0.83	NaN	0.53	14.2471	14.4733	15.5394	16.7511	17.0055	17.3471	15.3825	17.0379	16.957	16226	14546	11569	26070
9.63611e-05	0.00228557	1.48486			AT2G21640.1	A0A178VU05	Encodes a unkown protein that is a marker for oxidative stress response.	Not assigned	not assigned	not assigned					DS_down	Salt_down	ED_down	Cold_down						NaN	NaN	NaN	NaN	-3.52	-4.1	-2.92	-1.83	NaN	NaN	-0.33	NaN	-0.11	14.1799	14.3699	14.5763	15.1837	14.7833	14.8626	16.7521	17.2604	16.6533	465.82	589.22	0	556.21
0.143016	0.445141	1.47272	+	up in Cys feed	AT1G78380.1	Q9ZRW8	Glutathione-S-transferase U19	Protein metabolism	protein modification	protein S-glutathionylation and deglutathionylation								Cold_up						NaN	NaN	NaN	NaN	NaN	NaN	NaN	2.92	NaN	NaN	0.46	NaN	0.52	22.092	22.3449	22.4206	21.9909	23.6246	23.6104	23.5948	23.9238	23.6706	460270	355460	828830	436390
0.00609553	0.00905976	1.46961	+	up in Cys feed	AT4G37370.1	Q9SZT7	cytochrome P450, family 81, subfamily D, polypeptide 8	Not assigned	oxidoreductase acting on paired donor with incorporation or reduction of molecular oxygen	not assigned oxidoreductase acting on paired donor with incorporation or reduction of molecular oxygen		SAR_up	BTH_up								PAMP_bacterial_up		DAMP_cell damage_up	NaN	3.97	2.88	NaN	NaN	-1.12	NaN	NaN	1.06	0.45	3.34	NaN	2.26	18.0758	18.7524	18.7587	17.985	19.8596	19.7974	19.8556	19.9251	19.8751	28071	24158	18107	25363
0.00203915	0.00310372	1.46772			AT4G13170.1	Q9SVR0	Ribosomal protein L13 family protein	Protein metabolism	protein synthesis	ribosomal protein					DS_up	Salt_up								NaN	NaN	NaN	NaN	1.65	1.89	NaN	NaN	NaN	NaN	-0.4	NaN	-0.43	14.1136	15.4708	14.9247	16.7223	16.8119	16.6311	16.9421	16.712	16.7807	8703.6	7409.5	3705.8	13602
0.000779371	0.00112984	1.45946			AT3G52390.1	Q84TD7	TatD related DNase	Not assigned	not assigned	not assigned								Cold_up	Heat_down					NaN	NaN	NaN	NaN	NaN	NaN	1.15	1.92	-1.53	NaN	0.18	NaN	0.06	13.9287	15.6789	14.601	18.6423	18.692	15.5797	18.7834	18.7594	14.0465	2458.3	3111.3	1932.9	4901.7
0.00244452	0.00426484	1.44653	+	up in Cys feed	AT5G13210.1	Q9LYV5	Uncharacterised conserved protein UCP015417, vWA	Not assigned	not assigned	not assigned														NaN	NaN	NaN	NaN	NaN	NaN	NaN	NaN	NaN	NaN	0.64	NaN	0.41	16.2141	16.2223	16.0839	16.2888	17.6888	17.5754	17.4374	17.7275	17.8148	15333	6223.8	5028	13989
3.68712e-05	0.00101997	1.44098			AT1G67810.1	Q9FXE3	SufE-like protein 2	Coenzyme metabolism	FeS clusters	mito. FeS assembly		SAR_up	BTH_up					Cold_down			PAMP_bacterial_up		DAMP_cell damage_up	NaN	2.8	2.07	-1.09	-0.91	-0.79	NaN	-2.01	-1.04	-0.44	2.91	NaN	2.99	14.6576	14.5177	15.2406	12.2287	15.2596	15.2196	16.2525	16.2608	15.0181	350.8	0	0	329.03
0.00649717	0.0185981	1.44078	+	up in Cys feed	AT1G76680.1	Q8LAH7-1	12-oxophytodienoate reductase 1	Not assigned	oxidoreductase acting on CH-CH group of donor	not assigned oxidoreductase acting on CH-CH group of donor											PAMP_bacterial_up		DAMP_cell damage_up	NaN	NaN	NaN	NaN	1.12	NaN	0.73	1.18	NaN	NaN	1.67	NaN	1.52	17.2794	17.4499	17.7431	17.2966	18.739	18.9133	18.8316	18.9181	19.0131	31607	14757	24173	31795
0.0053462	0.0112163	1.44028	+	up in Cys feed	AT5G40420.1	Q39165	oleosin 2	Lipid metabolism	lipid bodies-associated activities	oleosin				ABA_up										NaN	NaN	NaN	1.78	NaN	NaN	NaN	NaN	NaN	-0.64	0.01	NaN	-0.04	16.3853	15.8974	16.8395	17.2544	18.3801	17.8742	18.2057	18.5189	17.1933	18509	31560	12069	20955
0.00788346	0.0285638	1.43222	+	up in Cys feed	AT1G05680.1	Q9SYK9	Uridine diphosphate glycosyltransferase 74E2	Hormone metabolism	salicylic acid	salicylic acid associated protein				ABA_up							PAMP_bacterial_up			NaN	NaN	NaN	2.46	NaN	-0.9	-0.89	NaN	NaN	-0.95	2.07	NaN	1.47	17.5658	17.8927	18.1968	17.8006	19.2277	19.2126	19.2494	19.5191	19.2721	31826	19777	32221	38152
0.00680899	0.0158271	1.43181			AT3G27660.1	Q42431	oleosin 4	Lipid metabolism	lipid bodies-associated activities	oleosin														NaN	NaN	NaN	NaN	NaN	NaN	NaN	NaN	NaN	NaN	-0.17	NaN	-0.52	15.44	16.4152	15.0377	16.1784	17.8718	16.4909	17.05	18.0456	16.5398	16748	41622	6740.1	44754
0.000329631	0.00117548	1.42844	+	up in Cys feed	AT5G35690.1	Q8VYQ7	zinc ion binding	Protein metabolism	protein degradation	metalloprotease														NaN	NaN	NaN	NaN	NaN	NaN	NaN	NaN	NaN	NaN	0.36	NaN	0.22	14.7296	14.7478	14.3673	14.4814	15.9409	15.8199	16.2523	16.2878	15.749	1930.6	215.49	509.56	3064.4
0.0119007	0.0183832	1.42657			AT1G14400.1	P25865	ubiquitin carrier protein 1	Protein metabolism	protein degradation	peptide tagging														NaN	NaN	NaN	NaN	-0.89	NaN	-1.15	1.09	NaN	NaN	0.67	NaN	0.38	17.1803	13.6946	15.4752	17.0188	17.4273	17.1371	17.2037	17.3465	17.2293	46037	54499	36005	47811
0.0240217	0.0240026	1.42016			AT3G11940.2	P51427	ribosomal protein 5A	Protein metabolism	protein synthesis	ribosomal protein					DS_down									NaN	NaN	NaN	NaN	-1.92	NaN	NaN	NaN	-1.35	NaN	-0.29	NaN	-0.24	14.0927	14.9741	14.7099	14.6775	14.8975	14.8895	21.4348	15.1285	13.8183	172840	67648	40156	121850
0.00261243	0.00430478	1.42009			AT3G51660.1	Q8LG92	Tautomerase/MIF superfamily protein	Not assigned	not assigned	not assigned		SAR_up	BTH_up								PAMP_bacterial_up			NaN	2.09	1.67	1.29	NaN	-0.5	NaN	-0.93	NaN	-0.13	1.71	NaN	0.62	16.5591	14.5988	14.4598	14.8558	16.5784	15.6477	16.839	16.6809	16.9464	19447	7668.6	4824.8	11524
0.000960246	0.00315568	1.41496	+	up in Cys feed	AT1G64900.1	Q42602	cytochrome P450, family 89, subfamily A, polypeptide 2	Not assigned	oxidoreductase acting on paired donor with incorporation or reduction of molecular oxygen	not assigned oxidoreductase acting on paired donor with incorporation or reduction of molecular oxygen							ED_up		Heat_up					0.99	NaN	NaN	NaN	1.41	1.34	2.62	0.91	1.96	-0.48	-0.71	NaN	-0.08	14.8929	15.2879	15.1739	15.3843	16.2987	16.7078	16.5186	16.9598	16.5137	2812.6	3340.3	1729.1	7870.6
0.000256002	0.000819872	1.41417	+	up in Cys feed	AT4G15490.1	O23401	UDP-Glucosyltransferase superfamily protein	Not assigned	glycosyltransferase	not assigned glycosyltransferase				ABA_up			ED_down							NaN	NaN	NaN	2.16	-1.49	-1.02	-1.58	-1.01	NaN	0.11	-0.15	NaN	0.7	14.5863	13.733	14.9006	14.9582	15.8843	16.2802	16.1442	16.4106	15.0741	1108.9	657.61	1294.4	766.25
0.000759884	0.00176636	1.40265			AT2G47710.1	A0A178VP88	Adenine nucleotide alpha hydrolases-like superfamily protein	Not assigned	not assigned	not assigned														NaN	NaN	NaN	1.11	NaN	NaN	NaN	NaN	0.8	0.31	0.31	NaN	0.23	15.4635	15.0022	15.4755	17.0162	15.5158	19.0285	17.8045	14.415	18.9462	4428.9	0	0	9510.2
0.00404998	0.00341897	1.39737			AT5G59540.1	Q9LTH7-1	2-oxoglutarate (2OG) and Fe(II)-dependent oxygenase superfamily protein	Hormone metabolism	ethylene	ethylene associated protein														NaN	NaN	NaN	0.61	NaN	1.22	0.76	1	NaN	NaN	1.2	NaN	1.22	18.1035	14.4609	14.2075	17.6802	17.8083	17.4219	17.5411	17.6633	17.1176	33607	4535.4	3723.3	29520
0.00137229	0.00372297	1.39535	+	up in Cys feed	AT2G41380.1	A0A178VRY6	S-adenosyl-L-methionine-dependent methyltransferases superfamily protein	Coenzyme metabolism	misc. coenzyme proteins	misc. coenzyme proteins											PAMP_bacterial_up	PAMP_fungal_up	DAMP_cell damage_up	0.71	NaN	NaN	NaN	1.02	1.09	NaN	0.8	NaN	NaN	2.74	2.15	2.75	14.9578	15.268	15.2123	15.0072	16.4299	16.4586	16.6455	16.5084	16.491	5228.8	8557.3	1700.6	6477
0.00103029	0.00123442	1.36862	+	up in Cys feed	AT1G24490.2	F4I9A9	OxaA/YidC-like membrane insertion protein	Protein metabolism	protein translocation	protein translocation chloroplast														NaN	NaN	NaN	NaN	0.64	NaN	NaN	1	NaN	NaN	-0.33	NaN	-0.19	14.5941	16.5386	14.5948	15.0443	16.6554	16.6036	16.4405	16.5529	16.5557	5287.8	5385.5	3273.6	1789.1
0.0041341	0.00504944	1.36501			AT1G27650.1	Q9S709-1	U2 snRNP auxiliary factor small subunit, putative	RNA	RNA processing	RNA splicing														NaN	NaN	NaN	NaN	NaN	NaN	0.82	NaN	NaN	NaN	0.29	NaN	0.21	15.4467	17.5356	17.5271	14.1709	16.7662	17.5331	17.7027	17.9965	17.6771	14629	18505	17439	10926
0.00188464	0.00362999	1.35654	+	up in Cys feed	AT3G50970.1	P42758	dehydrin family protein	Not assigned	not assigned	not assigned				ABA_up	DS_up									NaN	NaN	NaN	4.24	3.23	1.02	NaN	NaN	NaN	-0.47	0.63	NaN	0.85	13.9224	15.3474	15.3342	14.9988	16.7684	15.7474	16.786	16.3192	15.6652	7306	6442.9	4108.7	12755
0.000633927	0.0018996	1.33164			AT5G17000.1	A0A178UQP4	Zinc-binding dehydrogenase family protein	Not assigned	oxidoreductase acting on CH-CH group of donor	not assigned oxidoreductase acting on CH-CH group of donor														NaN	NaN	NaN	NaN	0.83	-0.44	-0.81	NaN	-0.85	NaN	1.28	NaN	0.98	15.4823	13.9822	15.6184	15.3572	16.3429	16.577	16.6236	17.0609	15.6041	4342.8	359.69	2248.3	3406.6
0.00218998	0.00405635	1.32892			AT5G64370.1	Q8H183	beta-ureidopropionase	Nucleotide metabolism	nucleotide degradation	pyrimidines degradation														NaN	NaN	NaN	NaN	NaN	-1.47	NaN	-1.09	NaN	NaN	0.91	NaN	0.8	14.409	17.4826	17.7243	14.2205	14.5609	18.0177	17.9968	17.9065	17.9583	2493.3	14377	11155	2205.8
0.109805	0.112509	1.3171			AT5G53300.3	F4KJ37	ubiquitin-conjugating enzyme 10	Protein metabolism	protein degradation	peptide tagging														NaN	NaN	NaN	NaN	NaN	NaN	NaN	NaN	NaN	NaN	0.57	NaN	0.36	19.7875	14.352	20.0916	19.9198	19.8644	19.9044	19.7369	19.7507	20.0178	493900	371890	323560	552200
0.000501435	0.00153171	1.31621			AT4G09750.1	Q9SZ91	NAD(P)-binding Rossmann-fold superfamily protein	Not assigned	not assigned	not assigned														NaN	NaN	NaN	NaN	NaN	1.15	1.31	0.89	-0.84	NaN	0.28	NaN	0.52	15.0547	15.5478	15.0347	15.2706	16.4557	16.5031	17.9955	15.4781	16.2835	142.6	0	1083.5	7325.7
0.0327232	0.0718236	1.29442	+	up in Cys feed	AT3G14990.1	Q9FPF0-1	Class I glutamine amidotransferase-like superfamily protein	Not assigned	not assigned	not assigned		SAR_up						Cold_up					DAMP_cell damage_up	NaN	2.59	NaN	0.59	NaN	NaN	NaN	2.05	NaN	NaN	1.49	NaN	1.73	19.1926	18.9907	19.2088	19.1429	20.4813	20.3086	20.4814	20.6573	20.2123	176960	79769	109620	154520
0.0122804	0.0085124	1.29366			AT1G69410.1	Q9C505	eukaryotic elongation factor 5A-3	Protein metabolism	protein synthesis	translation elongation														NaN	NaN	NaN	0.54	NaN	NaN	NaN	-1.17	-0.81	0.34	1.19	NaN	0.71	18.5414	18.5756	14.6742	18.7139	18.8508	19.022	18.8493	19.0429	18.8347	78762	39942	2983.5	91746
0.00146676	0.00279962	1.29344			AT1G06570.2	F4IDP2	4-hydroxyphenylpyruvate dioxygenase	Amino acid metabolism	amino acid degradation	Trp/Phe/Tyr degradation				ABA_up										NaN	NaN	NaN	3.03	NaN	-0.85	NaN	NaN	NaN	0.72	0.71	NaN	0.79	16.7272	16.7866	14.6198	14.167	17.6286	16.8118	17.5829	17.8454	14.4742	10061	9580.5	2140.2	1523.7
0.0133206	0.0428292	1.28819	+	up in Cys feed	AT4G19880.1	Q8H121	Glutathione S-transferase family protein	Not assigned	not assigned	not assigned								Cold_up			PAMP_bacterial_up			NaN	NaN	NaN	-1.14	1.22	NaN	NaN	1.57	-0.98	0.88	1.53	NaN	1.24	18.1886	18.141	18.2686	18.2716	19.3318	19.4957	19.4743	19.7284	19.498	68097	40400	31006	77585
0.191839	0.224606	1.28682			AT3G53890.2	Q9M337	Ribosomal protein S21e	Protein metabolism	protein synthesis	ribosomal protein							ED_down							NaN	NaN	NaN	NaN	-0.94	-0.92	-2.5	NaN	NaN	NaN	0.11	NaN	0.04	20.3324	20.0832	14.8066	20.3308	20.155	20.3267	20.2008	20.228	19.9648	1184400	713750	194340	1138600
0.00144643	0.00128705	1.27126			AT1G03080.1	F4HZB5	kinase interacting (KIP1-like) family protein	Cell	cytoskeleton	microfilament network						Salt_up	ED_up							1.25	NaN	NaN	1.02	NaN	2.19	4.28	-1.04	-1	NaN	0.27	NaN	0.55	14.2236	14.5792	19.544	15.6008	15.1637	18.713	18.8339	18.9405	14.6398	3860.8	4848.1	7343.9	5197.4
0.000580747	0.00086919	1.26976			AT2G42010.1	P93733	phospholipase D beta 1	Lipid metabolism	lipid degradation	phospholipase activities														NaN	NaN	NaN	NaN	0.95	NaN	0.68	NaN	NaN	NaN	0.63	NaN	0.33	15.0573	15.2357	14.8385	14.567	17.499	17.6415	16.6287	14.3411	14.8616	5653.7	302.2	179.25	4401.8
0.00262101	0.00547556	1.26301			AT1G15120.1	Q0WWE3	Ubiquinol-cytochrome C reductase hinge protein	Cellular respiration	OXPHOS	complex III														NaN	NaN	1.1	NaN	1.14	NaN	0.67	NaN	NaN	NaN	0.4	NaN	0.43	14.1205	15.1128	16.5521	14.9879	17.5609	16.8125	14.8916	16.5047	16.512	17396	7981.1	13502	0
0.040692	0.0440406	1.26032			AT3G53740.1	Q9M352-2	Ribosomal protein L36e family protein	Protein metabolism	protein synthesis	ribosomal protein														NaN	NaN	NaN	NaN	NaN	NaN	-0.8	NaN	NaN	NaN	0.07	NaN	0.01	14.7903	19.6526	20.0667	14.6087	19.5796	19.7586	13.8172	19.6793	19.8649	160190	166520	142390	156270
0.0128045	0.00808604	1.25447			AT1G01100.4	Q8LCW9-1	60S acidic ribosomal protein family	Protein metabolism	protein synthesis	ribosomal protein														NaN	NaN	NaN	NaN	NaN	NaN	0.91	NaN	NaN	NaN	-0.3	NaN	-0.24	15.2077	17.1381	15.1418	14.8314	17.8153	17.4828	13.8799	17.9686	17.0244	116930	6782.9	2122.2	107230
0.000400984	0.00105378	1.25234			AT1G32160.1	Q9FVR1	unkown protein (DUF760)	Not assigned	not assigned	not assigned								Cold_up						NaN	NaN	NaN	NaN	-0.81	NaN	1.23	2.2	NaN	NaN	-0.54	NaN	-0.46	14.7125	14.2831	15.9897	14.2163	16.9421	15.741	15.4604	16.1928	15.9275	823.01	834.22	2728.7	1264.1
0.00280208	0.00863629	1.25196	+	up in Cys feed	AT2G47000.1	O80725	ATP binding cassette subfamily B4	Transport	primary active transport	ABC superfamily			BTH_up											NaN	NaN	1.8	NaN	NaN	NaN	NaN	-0.79	NaN	-0.77	0.86	NaN	0.42	17.3105	17.3278	17.4066	17.4093	18.6484	18.4384	18.7675	18.7676	18.4557	13474	10456	6711.5	14391
0.00243619	0.00375524	1.24591			AT3G11730.1	Q9ZRE2	Ras-related small GTP-binding family protein	Vesicle trafficking	regulation of membrane tethering and fusion	RAB-GTPase activities														NaN	NaN	NaN	NaN	NaN	-0.99	NaN	NaN	-0.7	NaN	0.13	NaN	0.05	14.6125	17.5107	14.4021	17.1951	17.3884	16.281	17.2802	17.5968	17.3336	10769	10093	2901.7	16660
0.00191991	0.00406402	1.24506	+	up in Cys feed	AT1G23440.1	A0A654ECG0	Peptidase C15, pyroglutamyl peptidase I-like	Protein metabolism	protein degradation	peptidase families				ABA_up										1.13	NaN	NaN	1.52	NaN	NaN	-0.6	NaN	NaN	NaN	1.2	NaN	1.11	16.1048	16.1779	14.5978	15.7291	17.0169	17.0936	16.51	16.8675	16.9993	12255	8936.5	3084.7	6996.9
0.00267224	0.00576271	1.23384	+	up in Cys feed	AT5G03030.1	Q9LYY2	Mitochondrial import inner membrane translocase subunit TIM14-3	Transport	amino acid transporter	Pam18 component														NaN	NaN	NaN	NaN	NaN	NaN	NaN	NaN	-0.7	NaN	0.63	NaN	0.37	15.3891	15.0296	15.3748	15.0888	16.5137	16.4973	16.5504	16.5565	16.1542	12299	9131.9	8146.2	12647
0.00487166	0.00804217	1.23275			AT1G22520.1	Q8LAJ9	unkown protein (DUF543)	Not assigned	not assigned	not assigned														NaN	NaN	NaN	NaN	-0.97	NaN	0.77	-1.02	NaN	NaN	0.1	NaN	0.13	16.8234	15.1935	14.8022	17.0672	16.8745	17.516	17.135	17.1859	17.3102	27346	13690	8963.1	31003
0.000372626	0.00060117	1.22867	+	up in Cys feed	AT5G13690.1	Q9FNA3	alpha-N-acetylglucosaminidase family / NAGLU family	Not assigned	not assigned	not assigned														NaN	NaN	NaN	NaN	0.71	NaN	NaN	NaN	NaN	NaN	-0.99	NaN	-0.73	14.23	14.7613	14.9678	15.9353	16.2046	16.2029	16.0953	16.2319	16.2766	721.78	2541.4	235.93	2510
0.00176359	0.00484245	1.22557	+	up in Cys feed	AT5G64250.1	Q8LDF2	Aldolase-type TIM barrel family protein	Not assigned	not assigned	not assigned							ED_up	Cold_up						NaN	NaN	NaN	1.01	NaN	1.43	2.5	2.19	NaN	0.3	0.88	NaN	1.24	15.6631	15.7535	15.907	15.6293	16.9208	16.9188	16.9243	17.1479	16.9072	8137.7	7079.7	4834.9	7827.1
0.000756787	0.00211646	1.22125			AT2G33840.1	Q8S9J2	Tyrosyl-tRNA synthetase, class Ib, bacterial/mitochondrial	Protein metabolism	protein synthesis	aminoacyl-tRNA synthetase activities														NaN	NaN	NaN	NaN	NaN	0.79	NaN	NaN	NaN	NaN	-0.19	NaN	-0.08	17.2836	17.5446	14.4807	16.5179	17.8821	17.6764	17.6897	17.7322	17.4094	1602.7	8175.5	73.168	1784.6
0.000459751	0.00128727	1.20639	+	up in Cys feed	AT4G12790.5	Q8W4C1	P-loop containing nucleoside triphosphate hydrolases superfamily protein	Not assigned	not assigned	not assigned						Salt_down								NaN	NaN	NaN	NaN	NaN	-2.51	NaN	-1.24	NaN	NaN	0.19	NaN	0.1	15.1393	14.612	14.7563	14.4267	16.3627	16.288	16.051	14.802	16.1961	1625.6	1382.1	2095.1	1830.3
0.00317237	0.00501833	1.20633			AT2G43810.1	O22823	Small nuclear ribonucleoprotein family protein	RNA	RNA processing	RNA splicing														NaN	NaN	NaN	NaN	NaN	NaN	-0.66	-0.62	NaN	NaN	0.22	NaN	0.19	14.7136	14.4306	14.0215	14.8357	14.6465	17.4477	14.3613	17.4112	14.6667	20375	16576	11078	0
5.12474e-05	0.00215803	1.20223			AT1G78340.1	Q8GYM1	Glutathione-S-transferase U22	Protein metabolism	protein modification	protein S-glutathionylation and deglutathionylation														NaN	NaN	NaN	NaN	NaN	NaN	NaN	NaN	NaN	-0.08	0.66	NaN	0.99	14.3697	15.4087	15.5721	14.4867	16.7099	16.4159	15.1245	16.4457	16.1116	0	0	374.56	358.99
0.00385069	0.00916695	1.19756	+	up in Cys feed	AT4G05020.2	F4JGL5	NAD(P)H dehydrogenase B2	Cellular respiration	OXPHOS	OXPHOS altNDH		SAR_up	BTH_up	ABA_up							PAMP_bacterial_up			NaN	3.26	2.5	1.93	NaN	-0.63	NaN	-1.48	NaN	-0.35	1.86	NaN	1.42	17.3002	17.4007	17.1449	17.3505	18.5278	18.447	18.4223	18.5692	18.5171	19396	15464	7216.6	20610
0.00260373	0.00278007	1.1945			AT3G04770.2	Q8H173-1	40s ribosomal protein SA B	Protein metabolism	protein synthesis	ribosomal protein														NaN	NaN	NaN	NaN	0.03	NaN	NaN	NaN	NaN	NaN	-0.18	NaN	-0.23	19.1576	19.3479	14.6301	19.3025	19.4906	19.428	19.1467	19.0249	19.43	10030	10348	8551.6	11457
0.0032727	0.00461288	1.19121			AT2G42610.2	Q9S7R3	unkown protein (DUF640)	Not assigned	not assigned	not assigned							ED_up							NaN	NaN	NaN	NaN	1.13	NaN	1.73	0.96	0.95	NaN	-0.37	NaN	-0.41	16.646	16.4952	14.3672	14.6288	17.1924	16.8256	17.0296	15.6564	16.9234	28406	17839	3301.7	4312.2
0.000310637	0.000952636	1.18672	+	up in Cys feed	AT3G14620.1	Q9LUD2	cytochrome P450, family 72, subfamily A, polypeptide 8	Not assigned	oxidoreductase acting on paired donor with incorporation or reduction of molecular oxygen	not assigned oxidoreductase acting on paired donor with incorporation or reduction of molecular oxygen		SAR_up									PAMP_bacterial_up		DAMP_cell damage_up	NaN	2.46	NaN	NaN	-0.66	0.36	-1.18	-0.88	-0.91	1.01	1.98	NaN	2.15	14.6436	14.2361	14.0055	14.4501	15.3631	16.0563	15.1236	15.7217	15.338	705.18	1050.4	660.76	2628.4
0.00598796	0.0153306	1.18303	+	up in Cys feed	AT4G15550.1	O23406	indole-3-acetate beta-D-glucosyltransferase	Carbohydrate metabolism	carbohydrate handling	UDP glucosyl and glucoronyl transferases					DS_down			Cold_down			PAMP_bacterial_up		DAMP_cell damage_up	NaN	NaN	NaN	NaN	-1.92	-1.09	-0.86	-1.51	NaN	0.24	1.58	NaN	1.74	17.5676	17.509	18.1665	17.2476	18.9106	18.7477	18.594	18.8644	18.9116	44816	10822	19626	21583
2.79476e-06	0.00069416	1.17978	+	up in Cys feed	AT2G36750.1	Q9ZQ99	UDP-glucosyl transferase 73C1	Hormone metabolism	cytokinin	cytokinin associated protein						Salt_up								NaN	NaN	NaN	NaN	NaN	4.6	NaN	NaN	NaN	0.72	-0.12	NaN	0.87	15.241	14.387	14.9229	14.1985	16.2901	15.6155	15.9875	16.0632	15.3795	52.184	0	0	0
0.00536725	0.00477623	1.17258			AT1G50010.1	B9DGT7	tubulin alpha-2 chain	Cell	cytoskeleton	microtubular network														NaN	NaN	NaN	NaN	1.46	0.98	-0.91	-0.85	-0.83	NaN	-0.14	NaN	-0.43	15.104	20.7655	20.854	20.9341	20.743	20.5841	20.3648	20.5731	20.6698	29054	16361	12007	30327
0.0141875	0.0357238	1.15404			AT4G25140.1	P29525	oleosin 1	Lipid metabolism	lipid bodies-associated activities	oleosin														NaN	NaN	NaN	NaN	NaN	NaN	NaN	NaN	NaN	NaN	NaN	NaN	NaN	16.6548	17.8624	16.7644	17.4266	19.1494	17.8087	18.0821	18.8148	17.8004	38184	69167	33384	82585
0.00221644	0.00357047	1.15016			AT5G02260.1	Q9LZ99	expansin A9	Cell	cell wall	expansins							ED_down							NaN	NaN	NaN	NaN	0.26	NaN	-1.52	1.19	-1.23	-0.54	-0.13	NaN	-0.25	15.8127	13.7759	15.2045	15.6377	16.4735	15.9035	16.2718	16.5725	16.0681	15904	5337.6	3064.2	13407
0.00975511	0.0105147	1.14971			AT3G01740.1	Q9S799	Mitochondrial ribosomal protein L37	Not assigned	not assigned	not assigned														NaN	NaN	NaN	NaN	NaN	NaN	NaN	NaN	NaN	NaN	-0.02	NaN	NaN	17.827	17.8799	15.0745	14.1878	18.0622	17.9232	17.8518	18.0912	15.0314	50826	38795	24390	41695
0.00169415	0.00337599	1.1492			AT1G12010.1	O65378	1-aminocyclopropane-1-carboxylate oxidase	Hormone metabolism	ethylene	SAM to ethylene (MTA cycle)														NaN	NaN	NaN	NaN	-0.96	-0.61	-0.9	NaN	NaN	NaN	-0.01	NaN	-0.39	16.2976	15.9501	15.2778	16.8598	18.0228	17.3915	18.1601	17.0326	15.6203	8106.3	5553.7	2946.5	11410
0.00120984	0.00114065	1.1491			AT3G16940.1	Q9LSP8-3	calmodulin binding;transcription regulators	RNA	RNA biosynthesis	transcriptional activation														NaN	NaN	NaN	0.11	NaN	NaN	1.38	-0.73	NaN	NaN	0.84	NaN	0.64	17.4564	13.6844	17.3962	17.5701	18.0839	17.485	17.4667	17.6318	17.712	5980.9	3425.6	2769.1	7624.8
0.015481	0.00799178	1.13912			AT1G69620.1	Q9FE65	ribosomal protein L34	Protein metabolism	protein synthesis	ribosomal protein														NaN	NaN	NaN	NaN	0.91	0.75	NaN	0.96	0.83	NaN	-0.17	NaN	-0.15	19.6653	19.4189	14.9433	19.4379	19.7572	19.4432	19.2534	19.3066	19.7669	43702	17580	111180	46701
0.00258286	0.00567044	1.13877	+	up in Cys feed	AT5G01600.1	Q39101	ferretin 1	Nutrient uptake	iron uptake	Fe storage				ABA_up										NaN	NaN	NaN	2.1	NaN	NaN	1.14	NaN	-0.87	-0.65	-0.55	NaN	-0.51	15.2488	15.5978	15.8289	15.4239	17.1555	16.3969	16.213	16.8041	16.7486	10138	9667.4	8695.6	11610
0.000756661	0.00130524	1.13796			AT2G47790.1	Q944S2	Transducin/WD40 repeat-like superfamily protein	RNA	RNA regulation of transcription	putative transcription regulator														NaN	NaN	NaN	NaN	NaN	NaN	-1.15	-1.06	-0.75	NaN	-0.56	NaN	-0.39	14.1593	15.0521	14.1612	15.3829	15.3414	15.8116	16.7288	15.6558	15.5966	1584.7	3258.8	4248.5	1608.6
0.0177137	0.0346569	1.13269			AT5G23820.1	Q9FF98	MD-2-related lipid recognition domain-containing protein	Not assigned	not assigned	not assigned	JA_up		BTH_down											1.58	NaN	-3.6	NaN	NaN	NaN	NaN	NaN	1.05	-0.14	-0.18	NaN	-0.23	17.9426	18.4427	18.6962	14.7964	18.5486	18.5448	18.5521	18.5598	18.8054	77601	53813	87321	45121
0.00950607	0.0108227	1.12849			AT3G55620.1	Q9M060	Translation initiation factor IF6	Protein metabolism	protein synthesis	translation initiation					DS_down	Salt_down	ED_down	Cold_down						NaN	NaN	NaN	-0.62	-1.97	-1.83	-3.04	-1.91	NaN	NaN	0.19	NaN	0.12	15.1597	18.0682	18.062	17.6155	18.4344	18.5076	18.002	18.2602	18.5701	25574	32457	40895	44495
0.00466779	0.00912073	1.12201			AT3G04880.1	Q05212	DNA-damage-repair/toleration protein (DRT102)	Storage proteins	cupin superfamily	cupin superfamily misc.														NaN	NaN	NaN	-0.84	NaN	-0.62	NaN	-1.26	NaN	NaN	0.31	NaN	0.29	17.4915	13.9541	17.3576	17.5454	17.8724	17.8055	17.7894	17.2676	17.811	28083	10396	7150.5	33505
0.0116243	0.0244811	1.12095	+	up in Cys feed	AT3G28300.1	P0DI78	unkown protein (DUF677)	Cell	cytoskeleton	cytoskeleton-plasma membrane-cell wall interface														NaN	NaN	NaN	NaN	0.85	NaN	NaN	-0.81	NaN	-0.2	-1.2	NaN	-1.07	16.6889	16.6514	17.0386	18.209	18.5061	18.0949	18.2822	18.15	18.3066	21488	23947	31228	112550
0.000694961	0.000415311	1.11709			AT5G60450.1	Q9ZTX9	auxin response factor 4	RNA	RNA biosynthesis	transcriptional activation														NaN	NaN	NaN	-0.81	0.94	0.96	NaN	NaN	NaN	NaN	-0.6	NaN	-0.47	15.2724	17.9958	14.8568	15.5897	17.9582	15.9897	17.9104	18.089	15.2817	7251.1	298.3	219.26	4867
0.00283094	0.00469317	1.11644			AT2G20940.1	A0A384KKL9	unkown protein (DUF1279)	Not assigned	not assigned	not assigned														NaN	NaN	NaN	-0.84	NaN	NaN	NaN	-0.65	NaN	NaN	0.02	NaN	-0.09	15.1171	15.6434	14.5353	14.3992	16.8187	14.9545	14.5609	16.8287	17.0382	13942	13357	6243.3	11518
0.0202471	0.0421104	1.10051	+	up in Cys feed	AT5G19440.1	A0A178UT60	NAD(P)-binding Rossmann-fold superfamily protein	Not assigned	alcohol dehydrogenases	not assigned alcohol dehydrogenases														NaN	NaN	NaN	NaN	0.98	NaN	NaN	0.62	NaN	-0.17	1.34	NaN	1.37	18.4507	18.3082	18.3926	18.5255	19.3849	19.502	19.5448	19.6855	19.4817	98851	70004	51239	105330
0.000771088	0.00150907	1.09948			AT3G03640.1	O82772	beta glucosidase 25	Not assigned	glycosylase	not assigned glycosylase														NaN	NaN	NaN	NaN	NaN	NaN	-0.61	-0.63	NaN	0.12	-0.52	NaN	-0.32	16.3295	15.2998	14.4556	16.3185	16.6187	16.8414	16.5947	16.6803	16.7666	6648.3	1186.7	0	6054.7
0.00266606	0.00447998	1.09433			AT1G32220.1	Q9FVR6	NAD(P)-binding Rossmann-fold superfamily protein	Not assigned	not assigned	not assigned									Heat_up					NaN	NaN	NaN	NaN	NaN	NaN	0.66	NaN	2.12	NaN	-0.82	NaN	-0.73	14.4751	16.8794	14.8013	17.1978	17.0915	16.804	16.8864	16.9599	16.9218	7401.2	15324	5173.3	14049
0.00137875	0.00152639	1.09376			AT4G21570.1	A0A178V0I1	Protein of unknown function (DUF300)	Not assigned	not assigned	not assigned					DS_up	Salt_up	ED_up		Heat_up					NaN	NaN	NaN	NaN	1.61	1.73	1.52	0.96	1.73	NaN	0.2	NaN	0.21	14.6502	13.9351	14.6199	16.2185	16.3629	15.0893	16.1527	15.8897	16.2538	6468.1	5631.3	3758	5927.5
0.000396154	0.000939067	1.09106			AT2G26560.1	O48723	phospholipase A 2A	Lipid metabolism	lipid degradation	phospholipase activities		SAR_up	BTH_up								PAMP_bacterial_up		DAMP_cell damage_up	NaN	2.85	2.86	NaN	0.63	NaN	0.63	-1.27	0.65	-0.56	2.72	NaN	2.08	15.0773	15.0653	14.6729	14.1879	14.979	14.6066	16.573	16.4524	16.5985	1916.8	2252.1	0	2499.7
0.000629541	0.00105422	1.07852			AT2G31740.1	A0A5S9X3J0	S-adenosyl-L-methionine-dependent methyltransferases superfamily protein	Not assigned	not assigned	not assigned														NaN	NaN	NaN	NaN	-1.02	NaN	NaN	-0.79	-0.84	NaN	0.03	NaN	0.12	14.6988	14.8144	14.9269	14.164	14.6731	16.0476	14.5798	16.9805	16.3669	3131	3795.1	2176.1	285.32
0.000207688	0.000758915	1.07529			AT1G76690.1	Q8GYB8	12-oxophytodienoate reductase 2	Hormone metabolism	jasmonate	jasmonate associated protein														NaN	NaN	NaN	NaN	NaN	-0.99	-1.04	NaN	NaN	NaN	0.75	NaN	0.86	14.2487	14.6468	14.7913	14.9385	14.7523	16.6516	15.6405	15.8429	15.7709	938.66	775.22	745.71	744.77
0.00100627	0.000935402	1.07315			AT2G38610.2	Q9ZVI3	RNA-binding KH domain-containing protein	Not assigned	not assigned	not assigned														NaN	NaN	NaN	NaN	NaN	NaN	-0.9	NaN	-0.73	-0.45	0.49	NaN	0.24	15.1871	14.658	14.4986	16.4322	16.5428	16.5252	16.5391	15.2573	16.4713	5156.2	2541.9	1093.6	8404.3
0.000740911	0.00154685	1.06908	+	up in Cys feed	AT4G39230.1	Q9T030	NmrA-like negative transcriptional regulator family protein	Secondary metabolism	flavonoids	isoflavones									Heat_up		PAMP_bacterial_up		DAMP_cell damage_up	NaN	NaN	1.41	NaN	0.62	NaN	-1.05	NaN	2.58	NaN	2.44	NaN	2.06	14.7195	16.0962	15.1738	14.8787	15.9625	16.4459	16.7385	16.1322	16.1515	2873.5	3835.2	1149.7	4083.4
0.00183654	0.00464528	1.06702	+	up in Cys feed	AT1G51760.1	O04373	peptidase M20/M25/M40 family protein	Protein metabolism	protein degradation	peptidase families			BTH_up		DS_down						PAMP_bacterial_up		DAMP_cell damage_up	NaN	NaN	1.6	NaN	-1.87	NaN	NaN	NaN	NaN	-0.33	2.19	NaN	2.04	16.4055	15.1958	16.4565	16.827	17.3662	17.2588	17.1938	17.4185	17.2037	7081.8	6979.5	6384.6	7937.2
0.000802917	0.000487332	1.06272			AT4G30480.2	Q9M0B2	Tetratricopeptide repeat (TPR)-like superfamily protein	Not assigned	not assigned	not assigned					DS_up	Salt_up			Heat_up					NaN	NaN	NaN	NaN	2.12	2.22	NaN	NaN	2.15	NaN	0.4	NaN	0.35	14.8752	16.9913	15.4212	14.8076	17.6422	16.8298	16.9638	16.994	14.5029	9653.9	1081.7	1258.6	1910.6
0.00364805	0.00526204	1.06076	+	up in Cys feed	AT2G43610.1	O22842	Chitinase family protein	Not assigned	not assigned	not assigned						Salt_up	ED_up	Cold_up						NaN	NaN	NaN	NaN	NaN	2.27	2.64	4.17	NaN	0.13	-0.06	NaN	-0.06	17.7683	17.1922	16.4922	17.7855	18.2445	18.4691	18.6597	18.4434	18.0348	16546	12993	8262.8	21215
0.00482075	0.0121841	1.05974			AT3G21720.1	P28297	isocitrate lyase	Lipid metabolism	lipid degradation	fatty acid degradation														NaN	NaN	NaN	NaN	NaN	NaN	NaN	NaN	NaN	0.14	-0.13	NaN	0.36	16.5998	17.1621	17.2569	17.527	18.9956	17.5992	18.2318	18.5078	17.6466	15184	14751	14379	32298
0.00373214	0.00915592	1.04615			AT4G22240.1	O49629	Plastid-lipid associated protein PAP / fibrillin family protein	Cell	cell organisation	cell organisation misc.														NaN	NaN	NaN	NaN	NaN	NaN	NaN	-0.8	NaN	-0.18	0.65	NaN	0.67	15.2139	16.9801	17.3692	16.7693	17.7309	17.5745	17.679	17.6358	17.5262	9703.6	5451.9	18209	23696
0.00554677	0.0105715	1.03788	+	up in Cys feed	AT5G03860.2	Q9LZC3	Malate synthase	Carbohydrate metabolism	gluconeogenesis / glyoxylate cycle	malate synthase														NaN	NaN	NaN	NaN	NaN	NaN	NaN	NaN	NaN	NaN	0.06	NaN	-0.36	16.7791	17.2836	17.1558	17.5023	18.7081	17.6938	18.2287	18.426	18.0338	19343	27790	15829	22790
0.00171205	0.00275688	1.03768			AT5G54430.1	Q8VYN9	Adenine nucleotide alpha hydrolases-like superfamily protein	Not assigned	not assigned	not assigned														NaN	NaN	NaN	NaN	NaN	-0.71	NaN	-0.73	NaN	NaN	0.3	NaN	0.15	16.0121	15.0648	14.9526	16.3202	17.1594	16.5231	16.3629	16.5636	16.5165	6436.1	4575.4	2117.7	15866
0.00248547	0.0042899	1.03552	+	up in Cys feed	AT1G55850.1	Q8VZK9	cellulose synthase like E1	Cell	cell wall	cellulose synthesis														NaN	NaN	NaN	-0.96	0.78	NaN	NaN	NaN	0.79	NaN	0.89	NaN	1.23	16.4978	16.6847	17.2305	16.702	17.7719	17.7709	17.7711	17.9974	17.76	6262.1	4645.9	13055	13274
0.0022866	0.00345679	1.03349			AT5G02050.1	A0A654FXH2	Mitochondrial glycoprotein family protein	Not assigned	not assigned	not assigned														NaN	NaN	NaN	NaN	0.82	NaN	1.4	NaN	NaN	NaN	-0.29	NaN	-0.39	14.032	16.0353	16.2093	15.8651	16.5859	16.6344	16.4554	16.4649	16.7041	5167.8	10533	10817	6723.3
0.00697398	0.0172221	1.0274	+	up in Cys feed	AT1G72680.1	Q9CAI3	cinnamyl-alcohol dehydrogenase	Secondary metabolism	phenylpropanoids	lignin synthesis		SAR_up	BTH_up											NaN	2.97	2.07	1.49	1.36	0.76	NaN	0.66	-0.83	NaN	0.95	NaN	0.96	17.2096	17.2915	17.4782	17.1305	18.3184	18.2547	18.216	18.4327	18.3024	32370	31229	20282	24909
0.00148149	0.00317336	1.0242			AT5G54100.1	Q9LVW0	SPFH/Band 7/PHB domain-containing membrane-associated protein family	Not assigned	not assigned	not assigned														NaN	NaN	NaN	NaN	NaN	NaN	NaN	1.04	-0.96	NaN	0.55	NaN	0.17	14.8443	16.7291	16.9078	16.5345	17.5922	17.0271	17.3942	17.3617	17.0153	4242.8	6162.4	6466.3	5149
0.00342069	0.00708881	1.02058	+	up in Cys feed	AT3G45300.1	Q9SWG0	Isovaleryl-CoA-dehydrogenase	Amino acid metabolism	amino acid degradation	BCAA degradation														NaN	NaN	NaN	NaN	NaN	NaN	NaN	-0.74	NaN	0.5	0.49	NaN	0.59	16.5565	17.1044	17.1569	16.2258	17.9311	17.8876	17.8127	17.5758	17.7001	21329	10145	11898	10444
0.00351253	0.0053242	1.01419			AT1G14510.1	Q8LA16	alfin-like 7	RNA	RNA biosynthesis	transcriptional activation								Cold_up						NaN	NaN	NaN	-0.08	1.22	NaN	NaN	2.77	NaN	NaN	0.73	NaN	0.56	14.7061	15.2301	17.9232	14.4657	17.5445	14.6991	15.9459	17.2238	17.5641	16607	3440	17738	16232
0.00248205	0.0026768	1.01171			AT3G07410.1	Q9SRS5	RAB GTPase homolog A5B	Vesicle trafficking	regulation of membrane tethering and fusion	RAB-GTPase activities														NaN	NaN	NaN	NaN	NaN	NaN	-0.66	NaN	NaN	NaN	-0.32	NaN	-0.73	14.8838	14.5648	17.0194	16.9714	16.8639	16.8856	16.7475	16.8218	17.0391	9408.5	8303.1	8171.3	13010
0.0016127	0.00384533	1.00339	+	up in Cys feed	AT4G20860.1	Q9SUC6	FAD-binding Berberine family protein	Not assigned	oxidoreductase acting on CH-OH group of donor	not assigned oxidoreductase acting on CH-OH group of donor											PAMP_bacterial_up		DAMP_cell damage_up	NaN	NaN	NaN	NaN	0.95	NaN	-0.96	-0.93	0.81	NaN	2.81	NaN	1.97	17.1444	16.7662	16.7496	16.9644	17.7658	17.9988	17.7594	17.9641	18.0597	7702.5	5053.8	6437.3	5607.6
0.00239162	0.00385503	0.999052			AT5G51100.1	Q9LU64	Fe superoxide dismutase 2	Redox	enzymatic reactive oxygen species scavengers	superoxide dismutase activities														NaN	NaN	NaN	NaN	-1.31	-0.69	-1.07	NaN	NaN	NaN	0.09	NaN	-0.03	17.8573	14.5601	14.7598	17.995	14.2099	18.0001	17.9842	18.2394	18.027	19956	1075.4	819.59	21458
0.00724294	0.0182095	0.999023	+	up in Cys feed	AT3G01570.1	A0A178VDK3	Oleosin family protein	Lipid metabolism	lipid bodies-associated activities	oleosin														NaN	NaN	NaN	NaN	NaN	NaN	NaN	NaN	NaN	NaN	-0.42	NaN	-0.61	16.2906	16.8523	16.1918	16.6077	18.2032	17.0541	17.2818	17.6186	17.2655	52432	31566	4519.1	33961
0.000669393	0.000742337	0.997116	+	up in Cys feed	AT5G47860.1	Q9FIJ5	unkown protein (DUF1350)	Not assigned	not assigned	not assigned														NaN	NaN	NaN	NaN	NaN	NaN	-0.84	NaN	NaN	NaN	0.33	NaN	0.41	14.7414	14.9327	14.7213	14.6213	15.935	15.721	16.1118	15.7903	15.1982	4718.8	1893.5	1457.9	2961.1
0.0022781	0.00357504	0.996348			AT3G57090.1	Q9M1J1	Tetratricopeptide repeat (TPR)-like superfamily protein	Cell	cell cycle	organelle fission														NaN	NaN	NaN	NaN	NaN	0.66	NaN	NaN	NaN	NaN	0.63	NaN	0.35	16.765	16.5927	14.5489	16.5688	17.0512	17.2066	17.2776	17.2218	16.8188	16086	8136.3	2442.2	11774
0.00204211	0.000819751	0.993044			AT2G39900.1	O04193	GATA type zinc finger transcription factor family protein	RNA	RNA biosynthesis	transcriptional activation							ED_up	Cold_up	Heat_up					NaN	NaN	NaN	NaN	NaN	NaN	2.49	2.29	2.35	NaN	-0.64	NaN	-0.78	13.5287	14.461	14.644	17.0486	16.4385	16.6921	13.9078	15.6634	16.8664	4323.3	3034.7	2434	25389
0.0058471	0.004356	0.985254			AT2G36100.1	Q9SIH4	Casparian strip membrane domain protein 1	Not assigned	not assigned	not assigned														NaN	NaN	NaN	NaN	NaN	NaN	NaN	NaN	NaN	-0.34	0.15	NaN	-0.86	16.4598	14.0543	14.7021	14.7057	16.8109	16.5646	14.9682	15.1369	16.3482	5033.6	38533	26936	11644
0.000361549	0.000821227	0.983509			AT1G19110.1	A0A178WG19	inter-alpha-trypsin inhibitor heavy chain-related	Stress	biotic stress	Pathogen-response (PR) proteins														NaN	NaN	NaN	-0.16	-1.05	NaN	NaN	NaN	-1.03	NaN	0.03	NaN	-0.16	16.4194	14.2968	15.0128	14.5341	16.5415	16.4538	15.2802	16.7903	15.1806	2145.6	418.23	1903	1046.6
0.0180267	0.0425192	0.983124	+	up in Cys feed	AT5G16970.1	Q39172	alkenal reductase	Not assigned	oxidoreductase acting on CH-CH group of donor	not assigned oxidoreductase acting on CH-CH group of donor					DS_up									NaN	NaN	NaN	NaN	1.63	NaN	NaN	0.61	NaN	NaN	1.45	NaN	1.15	18.2383	18.3016	18.5181	18.2517	19.26	19.2856	19.2779	19.4212	19.3081	78815	56219	58377	90912
0.000627242	0.00178455	0.982958			AT5G50700.1	P0DKC5	hydroxysteroid dehydrogenase 1	Lipid metabolism	lipid bodies-associated activities	steroleosin														NaN	NaN	NaN	NaN	NaN	NaN	NaN	1.32	NaN	NaN	-0.01	NaN	-0.25	14.8419	15.5862	15.0825	15.3877	17.2618	15.2458	16.0104	17.2314	15.2881	4467.5	4070.6	417.28	1286.4
0.00276308	0.00400107	0.982506	+	up in Cys feed	AT3G11340.1	Q9C768	Glycolsyltransferase UGT76B1	Stress	biotic stress	systemic acquired resistance (SAR)		SAR_up	BTH_up			Salt_up					PAMP_bacterial_up	PAMP_fungal_up	DAMP_cell damage_up	NaN	6.53	3	NaN	NaN	1.58	NaN	NaN	NaN	NaN	2.96	2.66	3.24	16.1033	16.6081	16.4669	16.2534	17.1523	17.3849	17.3421	17.2542	17.5686	15043	11842	6615.1	10552
0.0101935	0.012608	0.980718			AT1G13560.1	O82567-1	aminoalcoholphosphotransferase 1	Lipid metabolism	lipid synthesis	glycerolipid synthesis														NaN	NaN	NaN	NaN	NaN	NaN	NaN	-0.89	-0.63	NaN	-0.18	NaN	-0.22	18.0598	13.9257	18.3928	18.1063	18.1231	18.1109	18.0531	18.0657	18.1566	53032	13994	42457	51142
0.00347804	0.00536661	0.979715			AT2G23810.1	Q8S8Q6	tetraspanin8	Cell	misc. cell proteins	misc. cell proteins		SAR_up	BTH_up											NaN	2.31	2.26	NaN	0.62	NaN	1.44	-0.86	NaN	0.5	1.46	NaN	1.1	17.1718	17.1545	17.4248	14.5201	17.4946	17.6466	17.5001	17.5242	17.5721	19629	14221	12584	6953.1
0.00116555	0.00224472	0.978174	+	up in Cys feed	AT2G17380.1	Q8LEZ8	associated protein 19	Vesicle trafficking	clathrin coated vesicle (CCV) machinery	AP-1 trans-Golgi network cargo adaptor complex					DS_down									NaN	NaN	NaN	0.36	-1.5	NaN	NaN	NaN	-0.7	NaN	0.65	NaN	0.4	15.9588	14.9642	15.0806	14.7682	15.9769	16.0081	16.4901	16.1266	16.2538	6198.2	6594.6	3682	1212.7
0.00220895	0.0026746	0.972815			AT2G33470.2	O22797	glycolipid transfer protein 1	Lipid metabolism	lipid transport	lipid transport misc.														NaN	NaN	NaN	NaN	NaN	NaN	NaN	NaN	NaN	NaN	0.31	NaN	0.24	14.431	13.8939	16.5309	16.2764	16.3447	16.3757	16.1416	16.0786	16.3385	10438	3415.5	11259	8475.1
0.00190117	0.00152493	0.971652			AT5G61760.1	Q9FLT2	inositol polyphosphate kinase 2 beta	Carbohydrate metabolism	minor CHO metabolism	myo-inositol														NaN	NaN	NaN	NaN	NaN	NaN	NaN	1.29	0.24	NaN	0.35	NaN	0.28	16.6855	14.017	15.9559	16.8936	17.1372	16.2637	16.967	17.1321	16.7982	1788	2030.1	17852	2957.6
0.00170063	0.00218758	0.970985			AT4G27490.1	A2RVK7	3-5-exoribonuclease family protein	RNA	RNA processing	RNA decay														NaN	NaN	NaN	NaN	1	1.22	0.85	0.8	0.63	NaN	-0.46	NaN	-0.54	14.074	14.555	14.6864	14.5592	14.6808	15.1288	16.2742	15.8921	15.2222	9115.1	6269.5	2359.4	10541
0.00200924	0.00279951	0.964982			ATMG00210.E																			NaN	NaN	NaN	NaN	NaN	NaN	NaN	NaN	NaN	NaN	NaN	NaN	NaN	15.2197	15.7754	15.1035	14.936	15.3132	16.5743	16.7165	16.7303	15.7839	8910.2	7075.6	6226.3	9418.9
0.00126501	0.00367026	0.963303			AT4G12720.3	Q9SU14-1	MutT/nudix family protein	Not assigned	not assigned	not assigned		SAR_up	BTH_up		DS_down									NaN	2.78	2.66	NaN	-2.46	NaN	-1.33	-1.29	-1.2	1.41	0.89	NaN	0.89	17.329	13.9226	15.2401	17.2204	17.2729	14.4296	17.4594	17.5795	17.7151	6709	934.41	5571.6	6770.5
0.00192091	0.00303773	0.962983			AT2G34050.1	A0A654F9A7	unknown protein	Cellular respiration	OXPHOS	OXPHOS assembly														NaN	NaN	NaN	NaN	-0.73	-1.03	-0.85	-0.74	-0.97	NaN	-0.07	NaN	-0.07	17.5803	15.3763	16.5119	15.4642	17.4667	17.1071	17.5459	17.3936	16.4676	17701	1611.7	3554.1	10228
0.00135407	0.00178354	0.960033			AT3G17465.1	Q9LRN8	ribosomal protein L3 plastid	Protein metabolism	protein synthesis	organelle protein translation machineries														NaN	NaN	NaN	NaN	NaN	-0.71	-0.63	-1.43	0.93	NaN	-0.11	NaN	-0.23	16.5014	15.1134	15.0008	15.958	16.7461	17.3269	16.2866	16.5226	16.135	5299	1551.4	6259.7	7933.3
0.0022316	0.00345974	0.958909	+	up in Cys feed	AT4G34138.1	Q8VZE9	UDP-glucosyl transferase 73B1	Secondary metabolism	flavonoids	flavonoid glycosylation														NaN	NaN	NaN	NaN	NaN	NaN	1.12	NaN	0.89	0.19	0.37	NaN	0.42	15.2639	15.705	15.8841	15.3226	16.2913	16.317	16.4946	16.6661	16.745	10373	5500.6	8834.9	10032
0.000311459	0.000710644	0.958002			AT5G03340.1	Q9LZF6	ATPase, AAA-type, CDC48 protein	Cell	cell division	cell division misc.					DS_down	Salt_down	ED_down							NaN	NaN	NaN	0.18	-4.97	-2.54	-1.73	-1.38	-1.3	NaN	0.21	NaN	0.22	15.9214	14.8496	14.0831	15.6731	16.0852	16.3732	16.0819	16.048	15.8607	2371.8	834.59	285.66	1865.8
0.00166716	0.00114758	0.954366			AT1G50510.1	Q84K35	indigoidine synthase A family protein	Not assigned	not assigned	not assigned														NaN	NaN	NaN	NaN	NaN	NaN	NaN	NaN	NaN	NaN	0.09	NaN	-0.05	16.6857	15.2418	14.2338	14.0238	16.3136	16.5792	16.1638	16.3212	14.6253	10487	4396.5	4296.8	7991.3
0.00201835	0.00345197	0.951248	+	up in Cys feed	AT1G23280.1	A0A654EC95	MAK16 protein-related	Not assigned	not assigned	not assigned														0.69	NaN	NaN	NaN	NaN	NaN	NaN	NaN	-0.87	NaN	-0.23	NaN	-0.22	15.2873	16.6075	15.9401	16.4039	17.3054	17.2364	16.935	16.8962	16.6818	5498.6	7286.9	2615.8	18170
0.00182992	0.00442113	0.948195			AT1G56700.1	A0A384L4H7	Peptidase C15, pyroglutamyl peptidase I-like	Protein metabolism	protein degradation	peptidase families														NaN	NaN	NaN	NaN	NaN	-0.64	NaN	-1.17	NaN	NaN	-0.21	NaN	-0.12	17.0603	15.1082	14.9758	15.1779	17.7346	14.9189	17.6829	17.7029	14.6045	19532	959.48	8525.4	0
0.00285071	0.00379557	0.946637	+	up in Cys feed	AT5G20400.1	A0A178UB82	2-oxoglutarate (2OG) and Fe(II)-dependent oxygenase superfamily protein	Hormone metabolism	ethylene	ethylene associated protein														NaN	NaN	1.36	-0.86	-1.26	NaN	NaN	0.91	-1.12	0.03	1.34	NaN	1.37	16.2025	15.6148	15.4199	16.2804	16.9056	16.7445	16.9431	17.0668	16.4702	17003	10917	6282.7	11912
0.000387848	0.000965739	0.943073			AT3G53230.1	Q9SCN8	ATPase, AAA-type, CDC48 protein	Cell	cell division	cell division misc.		SAR_up									PAMP_bacterial_up			NaN	1.71	1.3	NaN	NaN	NaN	NaN	-0.88	-0.73	0.22	1.54	NaN	1.16	14.5901	15.0294	15.7255	16.0666	16.326	17.0413	14.6464	16.5526	16.9137	814.16	1076.7	1650.5	2378.6
0.000653406	0.000529154	0.941569			AT1G32130.2	F4ICK7	Transcription elongation factor (TFIIS) family protein	RNA	RNA regulation of transcription	RNA regulation of transcription misc.														NaN	NaN	NaN	NaN	NaN	NaN	0.63	NaN	NaN	NaN	0.7	NaN	0.29	14.2363	14.673	14.0583	14.0384	15.7595	16.0274	15.0615	15.3277	13.7892	727.68	2761.9	2665.6	3615.1
0.000535593	0.00101237	0.928979			AT5G42250.1	Q9FH04	Zinc-binding alcohol dehydrogenase family protein	Not assigned	alcohol dehydrogenases	not assigned alcohol dehydrogenases														NaN	NaN	NaN	NaN	0.95	NaN	-1.01	NaN	NaN	NaN	0.04	NaN	0.05	14.1475	15.091	14.7185	14.7992	15.8314	15.9497	15.8204	15.7937	14.6949	2694.1	1395	1703.7	2752
0.00243845	0.00267079	0.928308			AT1G53070.1	Q9LNN2	Legume lectin family protein	Protein metabolism	protein modification	protein phosphorylation														NaN	NaN	NaN	NaN	NaN	NaN	-1.18	0.8	NaN	NaN	-0.41	NaN	-0.55	14.7431	16.81	14.8545	16.7651	16.8645	16.7592	16.5424	16.5257	16.9157	9050.8	11928	5286.5	12410
0.000204806	0.000598665	0.923284			AT1G70810.1	Q9SSL1	Calcium-dependent lipid-binding (CaLB domain) family protein	Hormone metabolism	abscisic acid	ABA perception and signalling	JA_up					Salt_down								1.58	NaN	NaN	NaN	-0.98	-2.32	0.01	-1.22	NaN	0.21	1.21	NaN	1.13	14.2199	13.969	14.6564	14.724	13.8739	16.1945	15.4502	15.9082	15.1512	2295.6	0	762.96	321.41
0.0199662	0.0241704	0.918714			AT3G22845.1	Q9LIL4	emp24/gp25L/p24 family/GOLD family protein	Vesicle trafficking	coat protein I (COPI) coatomer machinery	vesicle trafficking regulation														NaN	NaN	NaN	NaN	NaN	0.73	-0.79	0.82	NaN	NaN	0.75	NaN	0.41	18.5274	11.6415	18.5915	18.5269	18.5653	18.3972	14.504	18.6018	18.6343	132310	774.66	73597	120700
0.00425733	0.00966207	0.912491	+	up in Cys feed	AT1G17860.1	Q9LMU2	Kunitz family trypsin and protease inhibitor protein	Not assigned	not assigned	not assigned		SAR_up			DS_up	Salt_up			Heat_up		PAMP_bacterial_up			NaN	1.67	NaN	NaN	3.12	2.15	NaN	-1.02	5.68	NaN	1.77	NaN	1.05	17.1516	15.965	16.5508	16.641	17.3866	17.2126	17.8206	17.7909	17.2372	26842	9305.5	17347	13011
0.000975424	0.00206585	0.909238			AT2G28080.1	Q9ZUV0	UDP-Glycosyltransferase superfamily protein	Not assigned	glycosyltransferase	not assigned glycosyltransferase														NaN	NaN	NaN	NaN	NaN	NaN	NaN	0.85	-0.67	NaN	0.02	NaN	-0.37	16.4816	14.34	14.9008	16.1195	16.4088	16.6181	16.3717	16.5208	15.9292	6417.8	1680.7	702.09	8299.2
0.0273985	0.0423053	0.907021			AT5G46020.1	Q9FNM0	unknown protein	Not assigned	not assigned	not assigned														NaN	NaN	NaN	0.51	NaN	NaN	NaN	NaN	NaN	NaN	0.06	NaN	0.04	18.0556	17.9757	15.1924	17.9342	18.1375	18.2347	18.2349	18.1612	18.2141	157320	107950	44788	140490
0.000261729	0.000421294	0.903208	+	up in Cys feed	AT3G03470.1	Q9SRQ1	cytochrome P450, family 87, subfamily A, polypeptide 9	Coenzyme metabolism	tetrapyrrole	chlorophyll metabolism				ABA_up	DS_up									NaN	NaN	NaN	4.21	1.58	0.86	NaN	NaN	NaN	1.3	-0.02	NaN	0.51	15.5913	15.0846	14.9506	14.638	15.7802	16.0922	15.8195	16.0819	16.0729	1665.7	1029.5	504.54	1068.1
0.000371219	0.00107391	0.902301			AT3G17790.1	Q9SCX8	purple acid phosphatase 17	Not assigned	not assigned	not assigned				ABA_up	DS_up				Heat_up	shoot_Hypoxia_up				NaN	NaN	NaN	1.64	1.9	1.36	0.77	0.01	1.83	3.27	-0.07	NaN	0.63	14.8379	14.6908	14.458	14.4978	14.7862	15.5782	14.996	15.5768	16.6799	2855.8	1636.6	0	1907.3
0.00114078	0.00177353	0.902222			AT2G35790.1	A0A654EZ81	unknown protein	Not assigned	not assigned	not assigned														NaN	NaN	NaN	-0.3	-0.73	-0.75	0.87	-0.82	NaN	NaN	-0.2	NaN	-0.23	15.5924	15.5402	13.8159	17.0535	17.0723	17.0897	16.8062	14.1344	16.9109	4600	2948.9	1128.4	10827
0.000448941	0.000956274	0.896174	+	up in Cys feed	AT1G07240.1	Q9FE68	UDP-glucosyl transferase 71C5	Not assigned	glycosyltransferase	not assigned glycosyltransferase														NaN	NaN	NaN	NaN	NaN	NaN	NaN	NaN	NaN	NaN	0.96	NaN	0.86	15.6668	14.9554	15.8616	15.3154	16.411	15.9526	16.7538	16.5269	16.0855	1252.1	3105.6	1663.8	484.15
0.00702171	0.00807243	0.893538			AT5G39950.1	Q38879	thioredoxin 2	Redox	cytosol/mitochondrion/nucleus redox homeostasis	H-type thioredoxin		SAR_up												NaN	2.17	NaN	NaN	NaN	NaN	NaN	1.36	1.02	NaN	0.91	NaN	0.55	17.5903	17.1737	15.9789	15.0155	17.3701	17.2158	17.0164	17.4897	17.5737	42066	29580	14459	27324
0.00469922	0.0154415	0.891861			AT3G46000.1	Q39251	actin depolymerizing factor 2	Cell	cytoskeleton	microfilament network														NaN	NaN	NaN	NaN	NaN	-0.66	NaN	NaN	-1.09	NaN	0.35	NaN	0.27	17.5549	17.2767	17.4283	15.2678	17.7957	17.7669	18.0259	17.7273	17.5532	36925	17733	13643	6267.5
0.00174595	0.00433613	0.891471	+	up in Cys feed	AT1G72330.3	#N/A	Alanine aminotransferase 2	Amino acid metabolism	amino acid synthesis & degradation	Ala synthesis & degradation										shoot_Hypoxia_up				NaN	NaN	NaN	NaN	0.74	1	NaN	0.72	NaN	2.19	0.79	NaN	0.67	17.1932	17.0949	17.3635	17.2586	18.2371	18.1663	18.0628	18.0968	18.032	8911.8	4979.4	4201.2	10371
0.000647921	0.00207268	0.885508			AT1G01510.1	O23702	NAD(P)-binding Rossmann-fold superfamily protein	Not assigned	not assigned	not assigned														NaN	NaN	NaN	NaN	NaN	NaN	NaN	NaN	NaN	NaN	-0.16	NaN	-0.07	14.6041	17.0114	17.0287	14.5697	17.2272	14.6195	16.9962	17.2168	17.3851	1991.9	3097.6	2497.8	2116.9
0.000512224	0.00139876	0.883695			AT4G34460.3	F4JLD2	GTP binding protein beta 1	Stress	biotic stress	pathogen-associated molecular pattern (PAMP)														NaN	NaN	NaN	0.37	NaN	1.33	0.89	NaN	0.68	NaN	0.74	NaN	0.4	14.1934	15.4834	15.228	14.4187	16.8818	14.1755	16.6915	16.7389	14.0851	2121.4	1904.6	1879.7	1972.7
0.00811508	0.00898224	0.882737			AT4G05590.1	Q8LD38-1	Uncharacterised protein family (UPF0041)	Lipid metabolism	lipid synthesis	fatty acid synthesis														NaN	NaN	NaN	NaN	0.85	NaN	NaN	NaN	-0.96	0.17	0.54	NaN	0.31	18.4383	14.7548	18.2937	17.4523	17.924	18.2173	17.9148	18.1983	18.3333	38173	30127	25484	33442
0.00332049	0.00559394	0.878668			AT4G08520.1	Q8H1F4	SNARE-like superfamily protein	Vesicle trafficking	coat protein I (COPI) coatomer machinery	coat protein complex														NaN	NaN	NaN	NaN	0.71	NaN	1.3	NaN	0.92	NaN	0.31	NaN	0.15	16.2724	13.4165	14.897	16.2046	16.1416	15.9992	16.1003	16.3427	15.7978	20411	9331.2	6162.3	19323
0.0054649	0.0104962	0.877374	+	up in Cys feed	AT1G64710.1	Q8VZ49-1	GroES-like zinc-binding dehydrogenase family protein	Not assigned	not assigned	not assigned					DS_down			Cold_down						NaN	NaN	NaN	NaN	-1.53	-0.67	NaN	-1.8	NaN	NaN	0.86	NaN	0.4	17.7558	17.8277	17.7869	16.8957	18.4209	18.6066	18.1211	18.5445	18.5265	15720	26235	22611	16409
0.000514591	0.000645699	0.876914			AT3G14610.1	Q9LUD3	cytochrome P450, family 72, subfamily A, polypeptide 7	Not assigned	oxidoreductase acting on paired donor with incorporation or reduction of molecular oxygen	not assigned oxidoreductase acting on paired donor with incorporation or reduction of molecular oxygen														NaN	NaN	NaN	NaN	NaN	NaN	NaN	NaN	NaN	NaN	0.32	NaN	0.72	14.2249	13.6393	15.9121	15.4909	15.7046	16.1017	15.1601	15.2885	16.2138	2390.5	1532.3	1944.1	2124.5
0.00100183	0.00120014	0.873998			AT5G53180.1	Q9FGL9-1	polypyrimidine tract-binding protein 2	RNA	RNA processing	RNA splicing														NaN	NaN	NaN	NaN	NaN	NaN	NaN	NaN	NaN	NaN	-0.13	NaN	-0.1	13.6947	14.3198	14.6208	16.877	15.4254	14.7265	17.342	16.9106	14.3557	1712.7	491.83	2886.3	11520
0.0328219	0.0330108	0.873808			AT5G08050.1	Q9SD79	unkown protein (DUF1118)	Not assigned	not assigned	not assigned			BTH_down			Salt_down								NaN	NaN	-2.09	NaN	-0.62	-1.63	-0.78	NaN	-1.37	NaN	-1.43	NaN	-0.89	18.7893	16.303	17.6996	18.6482	18.6104	18.8193	18.6991	18.7886	18.7517	204840	101570	57361	181660
0.294249	0.543779	0.86742	+	up in Cys feed	AT4G02520.1	P46422	Glutathione-S-transferase F2	Protein metabolism	protein modification	protein S-glutathionylation and deglutathionylation								Cold_up			PAMP_bacterial_up		DAMP_cell damage_up	NaN	NaN	NaN	NaN	-1.5	NaN	NaN	3.43	NaN	NaN	2.18	NaN	2.21	21.3294	21.4724	21.5675	21.4764	22.2573	22.3995	22.2996	22.212	22.4757	1307600	1165600	767820	1434000
0.00847529	0.0183315	0.863904	+	up in Cys feed	AT4G11600.1	O48646	glutathione peroxidase 6	Redox	hydrogen peroxide removal	glutathione peroxidase							ED_up							NaN	NaN	NaN	NaN	NaN	NaN	1.84	-1.34	NaN	0.14	0.68	NaN	0.64	17.7416	17.9506	18.0505	17.5859	18.8189	18.6901	18.4733	18.7902	18.7076	25338	27399	24918	56810
0.000622568	0.00078408	0.856034			AT4G36210.3	B3H797	unkown protein (DUF726)	Not assigned	not assigned	not assigned														NaN	NaN	1.22	1.04	NaN	-0.83	-1.19	-0.47	-0.96	NaN	0.46	NaN	0.5	15.0101	14.7513	14.9467	16.3521	16.0621	16.0984	16.0284	16.3477	16.0689	3119.8	1817.3	966.69	4515.4
0.00033363	0.00196043	0.848751	+	up in Cys feed	AT1G28600.1	Q94F40-1	GDSL-like Lipase/Acylhydrolase superfamily protein	Not assigned	not assigned	not assigned														NaN	NaN	NaN	0.68	0.66	-0.47	NaN	NaN	NaN	-0.15	0.92	NaN	0.88	16.0478	15.6959	15.8115	15.6282	16.5927	16.8629	16.6702	16.8455	16.2517	2153	791.81	627.04	2013.7
0.000132558	0.000638233	0.847942	+	up in Cys feed	AT4G37410.1	Q9SZU1	cytochrome P450, family 81, subfamily F, polypeptide 4	Secondary metabolism	glucosinolates	glucosinolate synthesis					DS_up	Salt_up								NaN	NaN	NaN	NaN	4.53	1.51	NaN	-1.01	NaN	0.18	-0.61	NaN	-1.03	14.7161	14.9479	15.3307	15.2828	15.8565	15.8327	15.6853	16.3572	15.8548	1477	0	0	972.62
0.00855904	0.00979928	0.842505			AT5G37600.1	Q56WN1	Glutamine synthase	Amino acid metabolism	amino acid synthesis	Gln synthesis		SAR_up	BTH_up								PAMP_bacterial_up	PAMP_fungal_up	DAMP_cell damage_up	NaN	3.69	2.03	NaN	-0.72	NaN	NaN	NaN	NaN	NaN	2.45	1.75	1.84	18.6086	18.8163	18.8289	15.6466	19.1451	18.5849	19.1643	18.5753	18.6185	43542	36695	27396	25077
0.00146437	0.000983512	0.842464			AT1G02170.1	Q7XJE6	metacaspase 1	Cell	cell death	MCP1 metacaspase-like regulator														NaN	NaN	1.08	NaN	NaN	NaN	-0.62	-1.02	NaN	NaN	1.18	NaN	0.84	14.821	16.3221	14.3971	16.304	16.4138	16.191	16.1048	16.4348	16.3731	4307.1	12049	2573.6	3310.1
0.000423958	0.000589543	0.839499			AT3G20680.1	A0A384KMG1	unkown protein (DUF1995)	Not assigned	not assigned	not assigned								Cold_up						NaN	NaN	NaN	NaN	0.78	NaN	0.64	1.62	-0.85	NaN	-1.44	NaN	-0.8	14.3848	14.0673	13.6494	16.0493	15.629	14.8397	16.4338	15.3956	14.5878	685.85	2385	468.03	3320.9
0.000569608	0.000744018	0.832702			AT1G11790.2	Q9SA96-2	Arogenate dehydratase	Amino acid metabolism	amino acid synthesis	Phe synthesis														NaN	NaN	NaN	0.98	NaN	NaN	NaN	0.82	0.72	NaN	0.05	NaN	-0.03	14.4718	13.9744	13.9123	15.4181	15.6768	14.7993	14.4563	15.7415	15.7104	2170.3	1526.2	1468.9	4075.3
0.000564148	0.0014353	0.830089			AT4G08690.2	A0A384KFQ3	Sec14p-like phosphatidylinositol transfer family protein	Not assigned	not assigned	not assigned			BTH_down											NaN	NaN	-1.88	NaN	NaN	NaN	NaN	-0.64	NaN	NaN	0.28	NaN	0.25	14.9066	13.9561	15.726	15.7324	15.5475	15.9299	15.9929	15.9903	16.0913	1486.9	1077.8	681.83	6412.4
0.00553779	0.00427407	0.830035			AT1G25220.1	Q42565-1	Anthranilate synthase beta	Amino acid metabolism	amino acid synthesis	Trp synthesis											PAMP_bacterial_up		DAMP_cell damage_up	NaN	NaN	NaN	NaN	NaN	NaN	NaN	NaN	0.85	NaN	2.84	NaN	2.36	15.337	17.1502	15.1753	14.492	17.7627	15.468	14.7054	16.5702	17.3371	26671	22458	13902	25161
0.00129571	0.00166525	0.828314			AT1G09850.1	Q0WVJ5	xylem bark cysteine peptidase 3	Protein metabolism	protein degradation	peptidase families														NaN	NaN	NaN	NaN	0.96	NaN	NaN	0.67	NaN	NaN	-0.34	NaN	-0.22	16.0266	16.5929	13.9081	16.361	16.507	16.4848	16.3848	16.5531	16.8225	3820.6	6776.5	2567.7	7374.4
0.0013453	0.00186401	0.824539			AT4G20020.2	O49429-2	unknown protein	RNA	RNA processing	organelle RNA processing														NaN	NaN	NaN	-0.98	NaN	NaN	0.9	0.7	NaN	NaN	-0.87	NaN	-0.71	16.3684	14.538	15.0021	15.1407	16.5123	16.1633	16.8056	16.2434	14.7097	8020.5	3569.8	3658.4	6558.7
0.00253166	0.00343502	0.824353			AT1G32580.1	Q9C7Y2	plastid developmental protein DAG, putative	RNA	RNA processing	organelle RNA processing														NaN	NaN	NaN	NaN	NaN	NaN	1.19	NaN	0.78	NaN	-0.44	NaN	-0.46	14.5902	16.3481	16.4773	15.5972	16.448	16.5759	16.4104	16.6691	16.7844	5186.3	18740	7727.5	5543
0.000909896	0.00228996	0.822173			AT4G18670.1	Q9SN46-1	Leucine-rich repeat (LRR) family protein	Cell	cell wall	hydroxyproline-rich glycoproteins														NaN	NaN	NaN	NaN	NaN	0.88	NaN	1.39	1.05	NaN	-0.98	NaN	-1.16	14.3569	16.4196	14.2543	16.6824	16.7369	16.6368	16.7969	14.6305	16.4512	0	5816.3	0	9219.6
0.00164229	0.00201945	0.817332			AT1G17020.1	Q39224	senescence-related gene 1	Secondary metabolism	flavonoids	flavonols				ABA_up			ED_down							NaN	NaN	NaN	3.49	0.87	NaN	-3.15	1.05	-0.86	0.03	0.8	NaN	1.33	15.6175	14.4906	15.0628	16.6079	17.9094	17.1644	16.899	14.2969	15.0407	8469.5	5580.2	4057.7	8377.8
0.000315828	0.000394221	0.816243			AT1G61040.1	Q9C950	plus-3 domain-containing protein	RNA	RNA biosynthesis	RNA polymerase II-dependent transcription														NaN	NaN	NaN	NaN	NaN	NaN	1.13	NaN	NaN	NaN	0.2	NaN	0.23	14.9516	14.6738	14.8796	14.1182	15.452	14.4904	16.3633	15.0188	16.0359	1293.5	2160.6	504.59	988.45
0.000308664	0.00038819	0.804538			AT4G35450.3	Q9SAR5-1	ankyrin repeat-containing protein 2	Protein metabolism	protein translocation	protein translocation chloroplast														NaN	NaN	NaN	NaN	NaN	NaN	NaN	NaN	NaN	NaN	-0.69	NaN	-0.33	14.602	15.9394	16.153	14.4046	16.7605	15.9142	16.1767	14.9436	16.6015	1363.7	772.92	834.62	2034.6
0.00063755	0.000669484	0.803959			AT3G02510.2	F4JC00	Regulator of chromosome condensation (RCC1) family protein	Not assigned	not assigned	not assigned														NaN	NaN	NaN	NaN	NaN	NaN	NaN	NaN	NaN	NaN	-0.46	NaN	-0.51	14.2259	16.1044	14.6436	15.821	16.0674	16.0011	15.904	16.0199	16.0211	3250.3	1872.6	1706.2	3458.9
0.116685	0.213173	0.803683	+	up in Cys feed	AT2G47730.1	Q96266-1	Glutathione-S-transferase F8	Protein metabolism	protein modification	protein S-glutathionylation and deglutathionylation		SAR_up			DS_up	Salt_up	ED_up	Cold_up	Heat_down		PAMP_bacterial_up		DAMP_cell damage_up	NaN	2.26	1.09	0.62	5.58	5.14	2.72	2.62	-1.52	1.41	2.13	NaN	1.58	20.6985	20.8312	20.9109	20.7151	21.5236	21.6082	21.569	21.6624	21.5997	541190	444520	342150	511240
0.0043322	0.00912501	0.803285	+	up in Cys feed	AT3G01420.1	Q9SGH6	Peroxidase superfamily protein	Lipid metabolism	lipid degradation	fatty acid degradation				ABA_up		Salt_down	ED_down							NaN	NaN	NaN	2.93	-1.2	-1.91	-3.44	-1.2	NaN	-0.83	0.54	NaN	1.38	17.0983	17.3039	17.1745	17.0615	17.9722	17.8991	17.9821	18.1664	17.7941	19463	24698	9885.1	13574
0.000572571	0.00102359	0.802534			AT1G03890.1	Q9ZWA9	RmlC-like cupins superfamily protein	Storage proteins	cupin superfamily	cupin														NaN	NaN	NaN	NaN	NaN	NaN	NaN	NaN	NaN	NaN	NaN	NaN	NaN	14.822	15.653	14.2683	15.1365	16.8583	16.4928	15.0112	16.5566	13.9434	1589.5	4140.1	1250.5	1732.8
0.000506524	0.000525551	0.802365			AT5G67380.2	Q08467-2	casein kinase alpha 1	Protein metabolism	protein modification	protein phosphorylation						Salt_down								NaN	NaN	NaN	NaN	NaN	-2.33	NaN	-1.5	-0.92	NaN	0.22	NaN	0.14	14.0626	14.7278	15.0837	14.7309	15.7039	14.3852	16.8544	15.2522	15.0723	2310.3	1880.6	1538.4	2237.7
0.000631054	0.000703543	0.801422			AT1G09300.2	F4HZG9-2	Metallopeptidase M24 family protein	Protein metabolism	protein modification	peptide maturation					DS_down									NaN	NaN	NaN	NaN	-1.67	0.69	-0.85	-0.79	-0.92	NaN	-0.19	NaN	-0.38	15.5804	14.4733	15.8594	13.9347	15.7732	14.36	16.2305	16.3587	16.0945	3975.4	972.99	2552.9	2472.5
0.00142449	0.0013134	0.799135			AT5G54800.1	Q9M5A9	glucose 6-phosphate/phosphate translocator 1	Transport	carrier-mediated transport	DMT superfamily														-0.51	NaN	NaN	NaN	NaN	0.84	NaN	NaN	-0.72	0.12	0.27	NaN	0.02	14.6876	16.1067	15.9191	14.2599	16.2523	16.3039	16.2877	14.9823	16.3862	5831.5	4285.3	6147.1	5420
0.00197717	0.00423301	0.796327			AT5G15750.1	Q683D4	Alpha-L RNA-binding motif/Ribosomal protein S4 family protein	Protein metabolism	protein synthesis	ribosomal protein														NaN	NaN	NaN	NaN	-0.71	NaN	-0.82	NaN	-0.99	NaN	-0.11	NaN	-0.19	16.624	14.4443	16.5805	16.5061	16.9826	16.773	16.651	16.7547	17.0139	14055	1691.4	5989.1	10976
0.00459177	0.00485697	0.796235			AT1G73940.1	A0A178W7B5	unknown protein	Not assigned	not assigned	not assigned														NaN	NaN	NaN	NaN	NaN	NaN	NaN	NaN	NaN	NaN	-0.37	NaN	-0.24	15.6277	17.441	14.4083	17.2846	16.9579	15.8248	17.3469	17.2645	17.5389	14618	19376	15884	20546
0.000793925	0.00141057	0.79497			AT4G16160.1	Q0WMZ5-2	Mitochondrial import inner membrane translocase subunit Tim17/Tim22/Tim23 family protein	Transport	amino acid transporter	amino acid transporter misc.														NaN	NaN	NaN	NaN	0.71	NaN	0.71	NaN	NaN	NaN	NaN	NaN	NaN	14.6399	13.9021	14.4966	15.0422	15.6447	14.7078	14.9203	16.6088	14.6943	3133.4	2377.8	2261.3	4931
0.000470471	0.000946668	0.792576	+	up in Cys feed	AT5G54080.2	Q9ZRA2	Homogentisate 1,2-dioxygenase	Amino acid metabolism	amino acid degradation	Trp/Phe/Tyr degradation														NaN	NaN	NaN	NaN	NaN	-0.64	0.71	NaN	NaN	NaN	0.4	NaN	0.53	15.1796	15.1907	14.3757	15.253	15.6049	16.0998	15.5908	16.0517	15.6145	3058.9	2059.8	0	2981.5
0.000582061	0.000839141	0.791598	+	up in Cys feed	AT2G34660.2	Q42093	multidrug resistance-associated protein 2	Transport	primary active transport	ABC superfamily														NaN	NaN	NaN	0.21	NaN	-0.68	NaN	NaN	NaN	0.04	0.43	NaN	0.78	16.5327	16.1989	16.1184	16.1433	17.3429	16.7876	16.8817	17.4845	16.7029	2603.2	1785.4	1531.5	3457.3
0.00367758	0.00796673	0.791286	+	up in Cys feed	AT1G17745.1	O04130-1	3-Phosphoglycerate DH	Amino acid metabolism	amino acid synthesis	Ser synthesis		SAR_up	BTH_up										DAMP_cell damage_up	NaN	2.03	1.73	NaN	0.63	NaN	NaN	NaN	NaN	-0.37	1.5	NaN	1.61	17.2283	17.1884	17.0946	17.3347	17.9387	17.9931	17.9473	18.0187	18.1162	16341	11925	10317	20154
0.000255019	0.000313859	0.790405			AT3G57940.2	F4J4L4	unkown protein (DUF1726) ;Putative ATPase (DUF699)	Not assigned	not assigned	not assigned														NaN	NaN	NaN	NaN	0.67	NaN	-0.65	NaN	NaN	NaN	-0.66	NaN	-0.54	15.4014	15.2051	14.2634	14.8163	14.4816	17.6354	14.8038	15.3017	16.3374	185.86	397.35	1029.5	2381.6
0.00175489	0.00165033	0.788228			AT3G11210.1	Q9SRM5	SGNH hydrolase-type esterase superfamily protein	Lipid metabolism	lipid handling	GDSL-motif lipase														NaN	NaN	NaN	NaN	NaN	NaN	-1.03	NaN	NaN	NaN	0.25	NaN	0.2	14.8559	16.1416	14.9327	14.6878	16.3206	16.2553	16.3827	14.3763	16.3786	12843	3719.2	5971.8	5581.7
0.00399195	0.00460878	0.784728			AT4G10300.1	A0A5S9XQY4	RmlC-like cupins superfamily protein	Storage proteins	cupin superfamily	cupin									Heat_up					NaN	NaN	NaN	NaN	NaN	NaN	NaN	-1.3	1.64	NaN	-0.41	NaN	NaN	17.0297	17.1499	13.9546	16.7837	16.9723	17.136	16.6675	17.1703	17.1249	20122	16642	9794.1	17041
0.000148026	0.000280769	0.777392			AT2G18790.1	P14713	phytochrome B	Signalling	light signalling	light signalling red/far red light														NaN	NaN	NaN	NaN	NaN	NaN	0.73	NaN	NaN	NaN	-0.31	NaN	NaN	15.3166	14.6259	14.9321	14.4969	14.8691	14.3967	17.3271	15.4544	16.054	940.54	566.17	305.38	595.2
0.00136528	0.00198524	0.775779			AT5G05670.2	Q9FFK7	signal recognition particle binding	Protein metabolism	protein translocation	protein translocation endoplasmic reticulum														NaN	NaN	NaN	NaN	0.99	NaN	NaN	NaN	NaN	NaN	NaN	NaN	-0.04	16.1631	14.9355	15.2287	15.8568	16.7389	16.0046	16.9199	16.0615	15.8842	12519	2543.1	2581.6	5482.2
0.18871	0.307093	0.775762	+	up in Cys feed	AT1G02920.1	Q9SRY5	Glutathione S transferase F7	Protein metabolism	protein modification	protein S-glutathionylation and deglutathionylation		SAR_up						Cold_up			PAMP_bacterial_up	PAMP_fungal_up	DAMP_cell damage_up	NaN	5.05	NaN	NaN	NaN	0.94	1.09	2.56	NaN	0.07	3.67	3.17	3	21.177	21.2763	21.4057	21.2303	21.8117	22.2005	22.1319	21.8739	22.2226	782150	698050	531010	978010
0.000546798	0.00145078	0.769384			AT4G01070.1	Q9M156-1	UDP-Glycosyltransferase superfamily protein	Secondary metabolism	flavonoids	dihydroflavonols								Cold_down	Heat_down					1.01	NaN	-1.12	1.37	NaN	NaN	-0.93	-2.22	-1.62	-0.27	0.81	NaN	1.1	17.1196	14.7387	17.1098	16.8843	17.1008	17.4691	17.2565	17.2083	17.1277	1236.7	135.18	4977.9	952.22
0.00109654	0.00217049	0.769306			AT5G52240.1	Q9XFM6-1	membrane steroid binding protein 1	Hormone metabolism	brassinosteroid	brassinosteroid perception and signal transduction														NaN	NaN	NaN	NaN	-0.92	NaN	1.37	NaN	NaN	NaN	0.98	NaN	0.6	16.4087	17.1384	14.5001	15.0681	16.8406	17.6548	14.8921	15.6589	17.6943	5430.6	6381.6	4127.8	291.32
0.00194062	0.00271705	0.764348			AT5G04260.1	Q8VZT6	WCRKC thioredoxin 2	Redox	thioredoxin	thioredoxin misc.														NaN	NaN	NaN	NaN	NaN	-0.36	NaN	NaN	NaN	NaN	0.22	NaN	0.2	16.5577	16.4029	14.3532	16.8776	17.1634	16.8137	16.4666	16.892	16.7253	10042	7413.1	1699.6	13572
0.00141328	0.00124833	0.761432			AT4G36700.1	F4JQG6	RmlC-like cupins superfamily protein	Storage proteins	cupin superfamily	cupin														NaN	NaN	NaN	NaN	NaN	0.87	-0.89	NaN	NaN	NaN	0.06	NaN	-0.03	14.383	16.0901	16.1907	15.6852	16.432	16.673	16.1595	16.5481	15.9307	2784.3	5641.9	2993.7	11302
0.00118896	0.00127195	0.761204			AT2G15690.1	Q9ZQE5	Tetratricopeptide repeat (TPR)-like superfamily protein	RNA	RNA processing	organelle RNA processing														NaN	NaN	NaN	NaN	NaN	NaN	1.31	NaN	NaN	NaN	-0.75	NaN	-0.76	16.209	14.8082	15.7061	16.8396	16.7942	16.7383	16.7918	16.3028	16.6324	5287	4257.3	1997.6	8053.2
0.0437379	0.0355432	0.75937			ATCG01020.1	A0A1B1W4Y9	ribosomal protein L32	Protein metabolism	protein synthesis	organelle protein translation machineries														NaN	NaN	NaN	NaN	NaN	NaN	NaN	NaN	NaN	NaN	NaN	NaN	NaN	18.9372	14.7598	19.4798	18.6636	18.1679	18.8129	18.6739	18.9007	19.042	191780	142240	165270	176500
0.000468526	0.000817889	0.758748			AT3G14220.1	Q9LJP2	GDSL-like Lipase/Acylhydrolase superfamily protein	Not assigned	not assigned	not assigned														NaN	NaN	-1.21	NaN	NaN	0.76	NaN	NaN	NaN	NaN	-0.65	NaN	-0.8	16.3068	13.9404	14.8917	14.1972	16.5009	15.0429	14.4381	16.6223	15.3596	2150.4	1230.6	0	4877.2
0.00204252	0.00280156	0.758375			AT2G26590.3	O48726	regulatory particle non-ATPase 13	Protein metabolism	protein degradation	26S proteasome														NaN	NaN	NaN	NaN	0.64	0.67	0.82	NaN	NaN	NaN	0.16	NaN	0.08	16.4611	15.8225	14.1447	16.6523	16.7567	16.333	16.6852	16.5627	16.3048	12635	6494.5	269.16	16248
0.00357212	0.00287083	0.75689			AT4G11220.1	Q9SUT9	VIRB2-interacting protein 2	Not assigned	not assigned	not assigned														NaN	NaN	NaN	1.31	0.7	NaN	0.75	NaN	NaN	NaN	0.51	NaN	0.41	18.3909	18.0418	15.0263	18.2524	17.8759	17.9747	18.9585	18.2291	17.8854	14764	13767	12699	13802
0.000232056	0.000348667	0.753126			AT2G38650.2	Q9ZVI7	galacturonosyltransferase 7	Cell	cell wall	pectin														NaN	NaN	NaN	NaN	NaN	NaN	NaN	-0.62	NaN	NaN	-0.16	NaN	-0.08	14.6342	14.4459	13.5095	14.3348	14.8457	14.0881	14.5769	15.7433	15.6671	1039.8	828.69	727.39	1050.2
0.000934126	0.00136548	0.75244			AT4G34412.1	A0A178USC1	unknown protein	RNA	RNA processing	RNA modification														NaN	NaN	NaN	NaN	NaN	NaN	NaN	NaN	NaN	NaN	0.15	NaN	0.02	14.7939	13.4039	15.0078	15.8183	15.5938	14.9808	15.4007	15.9308	15.636	2678.5	1921.5	1185.3	10148
0.00101333	0.00138494	0.752104			AT1G54340.1	Q9SLK0	isocitrate dehydrogenase	Cellular respiration	TCA cycle	TCA cycle perox. IDH														NaN	NaN	NaN	NaN	NaN	NaN	-1.16	-1	NaN	NaN	0.03	NaN	0.12	13.9589	15.9878	15.9833	13.753	16.6551	13.9028	16.3115	16.282	15.2129	1766.3	5407.4	4360.9	3219.7
0.00197462	0.00280303	0.750395			AT5G11950.2	Q84MC2	Putative lysine decarboxylase family protein	Hormone metabolism	cytokinin	cytokinin synthesis														NaN	NaN	NaN	NaN	1.22	1.38	NaN	0.91	-1.31	NaN	0.38	NaN	0.74	16.1335	13.7879	16.0417	15.8973	16.6347	16.2676	15.7425	16.1151	16.3175	12047	3753.1	6210.2	9947.4
0.000787062	0.000855137	0.748068			AT2G34690.1	O64587	Glycolipid transfer protein (GLTP) family protein	Lipid metabolism	misc. lipid pathaways	sphingolipid metabolism														NaN	NaN	NaN	NaN	-1.02	-0.55	-0.87	-1.03	-0.78	NaN	0.17	NaN	0.14	16.5373	15.0313	15.4973	14.4787	16.5706	16.3926	16.6826	16.5513	14.4739	5311.4	2158.7	538.64	5597.5
0.00196571	0.00206735	0.74763			AT1G74790.1	Q9SSG3	catalytics	Cell	cell organisation	cell organisation misc.											PAMP_bacterial_up			NaN	NaN	NaN	1.12	NaN	NaN	NaN	0.61	-0.9	NaN	1.79	NaN	1.02	15.5069	17.5329	17.6831	17.2082	17.7211	17.4469	17.7157	17.7845	17.9838	4808.6	14352	4393	6253.1
0.00304096	0.00454506	0.747457	+	up in Cys feed	AT5G27600.1	Q8LKS5	long-chain acyl-CoA synthetase 7	Lipid metabolism	lipid degradation	fatty acid degradation		SAR_up												NaN	1.72	1.07	0.75	NaN	NaN	NaN	NaN	1	0.11	1.48	NaN	1.29	17.5594	17.2314	17.2009	17.4345	18.287	17.9658	18.101	18.1278	18.0384	13614	10521	9783.4	13816
0.00152697	0.00190476	0.739929			AT4G27320.1	Q8L4N1-1	Adenine nucleotide alpha hydrolases-like superfamily protein	Not assigned	not assigned	not assigned														NaN	NaN	NaN	0.46	NaN	0.96	NaN	NaN	NaN	NaN	0.21	NaN	0.17	14.5671	15.5686	15.2877	16.8624	16.9772	16.7922	14.8232	16.0652	16.8991	4782.9	5398	3632.3	10753
0.000506834	0.000945008	0.737996			AT5G24850.1	Q84KJ5	cryptochrome 3	DNA	DNA repair	DNA repair misc.					DS_up			Cold_down						NaN	NaN	NaN	NaN	2.36	-0.83	0.7	-2.56	NaN	NaN	-0.23	NaN	0.13	14.6547	14.3479	15.1276	16.3423	16.2275	16.0584	15.7163	15.1041	16.1743	0	1793.5	1072.7	5317.4
0.0189153	0.0252815	0.737774			AT5G20090.1	Q949R9-1	Uncharacterised protein family (UPF0041)	Lipid metabolism	lipid synthesis	fatty acid synthesis														NaN	NaN	NaN	NaN	NaN	NaN	NaN	NaN	NaN	NaN	0.31	NaN	0.03	18.4104	18.5843	16.2799	18.538	18.4487	18.6298	18.4209	18.6058	19.3496	72224	100280	20095	116540
0.0018068	0.00335095	0.728432			AT2G31670.1	Q9SIP1	Stress responsive alpha-beta barrel domain protein	Not assigned	not assigned	not assigned														NaN	NaN	NaN	NaN	0.69	NaN	NaN	-0.68	0.91	NaN	-0.14	NaN	-0.06	16.8439	17.792	13.3978	16.371	17.6677	16.9604	16.6863	16.8004	16.0331	2671.5	10926	1453.2	14266
0.0144567	0.0187852	0.728048			AT4G14420.1	O23298	HR-like lesion-inducing protein-related	Not assigned	not assigned	not assigned		SAR_up					ED_up							NaN	2.57	1.37	-0.57	NaN	NaN	1.7	NaN	NaN	NaN	1.04	NaN	0.78	17.9005	15.5157	18.1069	17.9398	17.8737	18.1107	18.114	17.984	18.3865	81931	34914	45577	69387
0.000601693	0.00122251	0.727423			AT2G15790.1	Q9C566	peptidyl-prolyl cis-trans isomerase / cyclophilin-40 (CYP40) / rotamase	Protein metabolism	protein modification	protein folding and quality control														NaN	NaN	NaN	NaN	NaN	NaN	-0.65	-0.85	1.03	NaN	-0.75	NaN	-0.69	15.7956	16.1718	14.2157	15.8035	16.3666	16.0562	16.3631	16.3579	15.9766	2490	3236.3	1566.7	2041
0.00993238	0.0186631	0.727318	+	up in Cys feed	AT2G43820.1	O22822	UDP-glucosyltransferase 74F2	Hormone metabolism	salicylic acid	salicylic acid conjugation and degradation														NaN	NaN	NaN	NaN	-0.86	NaN	NaN	NaN	NaN	NaN	0.55	NaN	0.87	18.2729	18.402	18.4397	18.151	18.8939	19.0726	18.9508	19.1049	19.1965	58805	31902	23968	46485
0.00208428	0.00318481	0.727165	+	up in Cys feed	AT3G14660.1	Q9LUC8	cytochrome P450, family 72, subfamily A, polypeptide 13	Not assigned	oxidoreductase acting on paired donor with incorporation or reduction of molecular oxygen	not assigned oxidoreductase acting on paired donor with incorporation or reduction of molecular oxygen														NaN	NaN	NaN	NaN	NaN	NaN	NaN	0.66	NaN	NaN	-0.27	NaN	0.07	16.0636	15.8216	15.8188	16.0768	16.6862	16.5243	16.4749	16.9915	16.685	11367	6283.7	4747.5	11653
0.00240767	0.00576419	0.726332			AT4G14110.1	P43255	COP9 signalosome, subunit CSN8	Protein metabolism	protein degradation	peptide tagging							ED_up							NaN	NaN	NaN	-0.26	NaN	0.76	2.82	-0.68	NaN	NaN	0.36	NaN	0.25	16.6041	16.4376	16.7662	15.2191	16.7307	16.8538	17.5716	16.9525	16.8068	6154.3	23275	5522.5	0
0.00168228	0.00279689	0.72523	+	up in Cys feed	AT1G43910.1	Q9LP11	P-loop containing nucleoside triphosphate hydrolases superfamily protein	Not assigned	not assigned	not assigned		SAR_up	BTH_up										DAMP_cell damage_up	NaN	3.38	2.75	-0.92	NaN	NaN	NaN	NaN	0.66	-0.6	0.59	1.21	1.63	15.8834	15.9351	15.7205	15.9574	16.658	16.6059	16.6079	16.3658	16.7589	5758.6	11150	3060.7	6248.7
0.00437711	0.00641742	0.723337	+	up in Cys feed	AT2G24500.1	Q9ZQ18	Zinc finger protein 622	Protein metabolism	protein synthesis	ribosomal protein														NaN	NaN	NaN	NaN	0.65	NaN	NaN	NaN	NaN	NaN	0.43	NaN	0.47	16.817	16.8645	16.6986	16.7114	17.4675	17.3581	17.467	17.6114	17.577	22032	17092	10836	20025
0.00460252	0.00336898	0.721522			AT3G13720.1	Q9LIC6	PRA1 (Prenylated rab acceptor) family protein	Vesicle trafficking	regulation of membrane tethering and fusion	RAB-GTPase membrane association				ABA_up										NaN	NaN	NaN	1.77	-1.13	-0.97	NaN	NaN	NaN	NaN	0.34	NaN	0.15	15.3435	14.905	13.6301	16.4338	16.4864	14.9597	16.9663	16.704	13.8816	30121	21102	15094	4667.6
0.00125949	0.0025065	0.718007			AT5G10240.2	F4KGS3	Asparagine synthase	Amino acid metabolism	amino acid synthesis	Asp/Asn synthesis						Salt_down		Cold_down						NaN	NaN	NaN	NaN	-1.08	-2.34	-1.3	-1.64	0.66	NaN	-0.3	NaN	-0.39	16.8307	16.8129	15.6594	15.0266	17.3507	16.6496	16.4032	16.8602	16.7382	6620.5	7631.6	1495.4	4550.2
0.00170192	0.00193706	0.715945			AT5G24314.1	Q8VZV9-1	plastid transcriptionally active7	RNA	RNA biosynthesis	organelle RNA machineries														NaN	NaN	NaN	NaN	NaN	NaN	NaN	NaN	NaN	NaN	-0.56	NaN	-0.24	13.8211	14.6318	14.2538	17.3904	14.827	16.9089	17.0339	15.1688	14.7625	4527.5	2324.7	1229.4	21740
0.00728306	0.00711832	0.715387			AT4G38510.4	Q9SZN1-1	ATPase, V1 complex, subunit B protein	Transport	primary active transport	V-type ATPase complex														NaN	NaN	NaN	NaN	NaN	NaN	-1.02	-1.03	-0.88	NaN	-0.06	NaN	-0.2	15.4837	18.8438	19.0614	18.651	18.7366	18.8427	18.5631	18.626	18.8584	16395	32337	25794	36263
0.00481781	0.00607478	0.713442			AT1G20190.1	Q9LNU3	expansin 11	Cell	cell wall	expansins			BTH_down										DAMP_cell damage_down	NaN	NaN	-3.42	NaN	1.09	NaN	NaN	1.1	NaN	NaN	-1.24	NaN	-1.75	14.6042	16.9763	14.9085	17.1447	17.1455	16.9339	14.9468	17.2882	16.795	23078	19315	7403.1	29476
0.0167233	0.0325901	0.713219	+	up in Cys feed	AT5G17380.1	Q9LF46	Thiamine pyrophosphate dependent pyruvate decarboxylase family protein	Carbohydrate metabolism	carbohydrate degradation	carbohydrate degradation fermentation					DS_down						PAMP_bacterial_up		DAMP_cell damage_up	NaN	NaN	NaN	NaN	-1.52	NaN	-0.8	-1.48	1.2	-0.05	1.55	NaN	1.58	18.715	18.7623	18.9283	18.6731	19.2595	19.5441	19.4958	19.5737	19.5414	83479	72119	44026	64570
0.0102022	0.0140832	0.713142	+	up in Cys feed	AT2G31750.1	Q9SKC5	UDP-glucosyl transferase 74D1	Not assigned	glycosyltransferase	not assigned glycosyltransferase						Salt_down	ED_down	Cold_down						NaN	NaN	NaN	NaN	-1.2	-1.69	-1.88	-2.63	NaN	NaN	-0.42	NaN	0.19	17.7441	17.701	17.841	17.6115	18.3589	18.4441	18.4016	18.551	18.4319	42457	46014	22351	52002
0.00298098	0.0051303	0.712594			AT5G23920.1	A0A178U9Q7	unknown protein	Not assigned	not assigned	not assigned							ED_down							NaN	NaN	NaN	NaN	NaN	NaN	-2.13	NaN	NaN	NaN	-0.5	NaN	0.12	14.8231	16.746	16.9723	17.0136	17.1753	17.119	17.4218	17.1397	16.6509	6702.7	7785.6	12617	18571
0.0320475	0.030826	0.70794			AT3G13120.2	Q9LK61	Ribosomal protein S10p/S20e family protein	Protein metabolism	protein synthesis	organelle protein translation machineries														NaN	NaN	-1.28	NaN	NaN	0.77	NaN	NaN	NaN	NaN	-0.78	NaN	-0.66	19.4062	15.185	19.7489	19.5658	19.3156	19.2836	18.885	19.1352	19.3026	159380	71774	112220	165460
0.00298985	0.00457962	0.707092	+	up in Cys feed	AT5G65110.1	O65201-1	acyl-CoA oxidase 2	Lipid metabolism	lipid degradation	fatty acid degradation				ABA_up										NaN	NaN	NaN	1.95	NaN	NaN	NaN	0.8	-0.84	NaN	0.68	NaN	0.57	16.8157	17.0826	17.1586	16.9591	17.6696	17.7712	17.6665	17.7091	17.739	19222	12424	6146.7	10589
0.00144261	0.000273493	0.706942	+	up in Cys feed	AT1G67120.1	A0A1P8AUY4-2	ATPases;ATP binding;nucleoside-triphosphatases;nucleotide binding;transcription factor binding	Protein metabolism	protein synthesis	ribosomal protein														NaN	NaN	1.1	NaN	NaN	-0.84	NaN	-0.8	1.11	NaN	-0.83	NaN	-0.69	19.9492	19.7033	19.2763	20.1134	20.4882	20.3197	20.484	20.4859	20.5595	514.24	19216	259.45	1113.7
0.00283292	0.00317408	0.706876			AT5G45550.1	Q9FHI1	Mob1/phocein family protein	Not assigned	not assigned	not assigned														NaN	NaN	NaN	0.44	-0.86	NaN	-0.84	1.32	-0.96	NaN	0.44	NaN	0.25	14.1504	14.0845	17.1752	14.6096	16.7588	16.5312	14.2033	16.5918	14.4739	18154	7345.2	10523	8479.9
0.00634737	0.0109388	0.705133	+	up in Cys feed	AT1G14870.1	Q9LQU4	PLANT CADMIUM RESISTANCE 2	Not assigned	not assigned	not assigned		SAR_up	BTH_up								PAMP_bacterial_up		DAMP_cell damage_up	NaN	6.66	3.24	NaN	NaN	-1.06	NaN	NaN	NaN	1.33	2.57	NaN	2.38	16.0968	16.3351	16.1191	16.3871	17.2449	16.9319	16.8625	16.8726	16.7863	25102	17990	20995	36196
0.000567387	0.000791013	0.705099			AT5G13570.1	Q8GW31-1	decapping 2	RNA	RNA processing	RNA decay														NaN	NaN	NaN	NaN	NaN	NaN	NaN	-0.67	NaN	NaN	0.06	NaN	0.19	14.767	14.2579	14.8615	15.7892	15.5198	15.8972	15.5398	15.6523	15.5109	2413.2	1631.6	1345.1	3854.8
0.000807562	0.00205392	0.704728			AT1G63780.1	Q9S826	Ribosomal RNA processing Brix domain protein	Protein metabolism	protein synthesis	ribosomal protein					DS_up			Cold_down						NaN	NaN	NaN	-0.67	2.05	-1.06	1.05	-2.91	NaN	NaN	-0.12	NaN	-0.09	16.0123	15.6188	13.8277	16.1531	16.367	16.0306	15.9924	16.0918	16.0567	5163.9	2554.7	463.96	5729.1
0.00793072	0.0145861	0.70456	+	up in Cys feed	AT4G04020.1	O81439	fibrillin	Not assigned	not assigned	not assigned														NaN	NaN	NaN	NaN	NaN	NaN	NaN	0.83	-0.61	-0.18	0.53	NaN	0.36	17.7217	17.852	17.9081	17.798	18.542	18.4657	18.4424	18.6257	18.5467	36495	25640	19785	46107
0.00641364	0.0117573	0.703288			AT1G52200.1	Q9M815	PLAC8 family protein	Not assigned	not assigned	not assigned		SAR_up	BTH_up	ABA_down	DS_down	Salt_down	ED_down				PAMP_bacterial_up			NaN	4.09	2.54	-2.24	-1.6	-1.56	-1.91	-0.95	NaN	NaN	2.52	NaN	1.5	16.8943	16.3707	15.3185	16.7356	16.732	16.9283	17.2401	17.2652	16.9995	62024	15117	6598.5	27088
0.000306426	0.000449208	0.70141			AT1G20370.1	A0A654EMB0	Pseudouridine synthase family protein	RNA	RNA processing	RNA modification						Salt_down								NaN	NaN	NaN	NaN	NaN	-2.09	NaN	NaN	NaN	NaN	-0.14	NaN	-0.13	14.8847	14.6837	14.3674	13.8922	14.9775	15.4806	14.9771	14.6008	15.7559	1734.3	995.7	569.16	1758.2
0.000192615	0.000502866	0.698656			AT5G54910.1	Q9FFT9	DEA(D/H)-box RNA helicase family protein	Protein metabolism	protein synthesis	ribosome biogenesis					DS_up				Heat_up					NaN	NaN	NaN	NaN	1.66	NaN	-0.34	1.24	1.62	NaN	-0.29	NaN	-0.38	15.0636	14.8913	15.0089	14.0096	15.4468	15.3507	15.3043	15.5342	15.5738	849.99	955.44	410.25	843.21
0.00639616	0.00872087	0.697741			AT1G55210.1	A0A178WLS2	Disease resistance-responsive (dirigent-like protein) family protein	Stress	biotic stress	Pathogen-response (PR) proteins		SAR_up	BTH_up								PAMP_bacterial_up			NaN	2.54	1.56	NaN	0.65	NaN	1.16	NaN	0.86	-0.73	1.57	NaN	0.91	17.4117	17.5245	15.2894	17.3502	17.2671	17.7064	17.4207	17.6497	17.9146	55100	21324	3249.9	30815
0.0023535	0.00269639	0.695714			AT3G07010.1	Q9M8Z8	Pectin lyase-like superfamily protein	Cell	cell wall	pectin			BTH_down											-0.45	NaN	-2.99	NaN	0.84	NaN	0.63	NaN	NaN	NaN	-0.96	NaN	-1.19	14.4875	16.5364	16.2336	17.078	16.8101	16.7921	17.0589	16.8255	16.4113	3849.6	9633.1	6875.7	16394
0.000909387	0.00367465	0.694356			AT2G19540.1	Q9ZUN8	Transducin family protein / WD-40 repeat family protein	Cell	misc. cell proteins	misc. cell proteins														NaN	NaN	NaN	NaN	NaN	NaN	NaN	NaN	0.9	NaN	-0.08	NaN	-0.13	17.049	16.4347	15.8395	16.8021	17.2492	17.3003	17.1819	17.0469	17.3502	3264.6	587.35	3359.7	7480.5
0.000416529	0.000473034	0.693686			AT3G57340.2	A0A384L618	Heat shock protein DnaJ, N-terminal with domain of unknown function (DUF1977)	Not assigned	not assigned	not assigned														NaN	NaN	NaN	NaN	NaN	NaN	NaN	0.88	NaN	NaN	0.53	NaN	0.28	14.0781	13.93	15.017	14.9099	15.5092	15.1728	15.3309	15.1944	14.6799	2392.3	1325.7	841.67	2286.9
0.000530863	0.000729628	0.69346			AT3G22590.1	Q9LJ87	PLANT HOMOLOGOUS TO PARAFIBROMIN	RNA	RNA biosynthesis	RNA polymerase II-dependent transcription								Cold_up	Heat_down					NaN	NaN	NaN	NaN	NaN	0.21	NaN	3.07	-1.83	NaN	0.02	NaN	-0.08	15.7626	14.4026	14.689	15.4271	15.7259	15.33	15.4091	15.9915	16.3626	2746.3	1161.8	1448.5	3299.9
0.00793597	0.0122886	0.692737	+	up in Cys feed	AT1G73260.1	Q8RXD5-1	kunitz trypsin inhibitor 1	Not assigned	not assigned	not assigned				ABA_up										NaN	NaN	NaN	2.51	NaN	0.3	NaN	NaN	NaN	-0.17	0.45	NaN	1.07	17.8117	17.866	17.7239	17.565	18.459	18.5564	18.3256	18.4516	18.3793	42523	23433	24940	35220
0.00242257	0.00417178	0.692121			AT2G30260.1	O22922	U2 small nuclear ribonucleoprotein B	RNA	RNA processing	RNA splicing														NaN	NaN	NaN	NaN	NaN	NaN	-0.98	NaN	1.05	NaN	0.62	NaN	0.39	14.9715	17.4053	17.3448	14.2506	14.8942	16.4336	17.8989	17.6424	16.5567	14692	8942.8	1428.3	16296
0.00292726	0.00443746	0.690452			AT1G14950.1	A0A178W9B3	Polyketide cyclase/dehydrase and lipid transport superfamily protein	Not assigned	not assigned	not assigned														NaN	NaN	NaN	NaN	NaN	NaN	NaN	NaN	NaN	NaN	NaN	NaN	NaN	16.4627	15.2859	14.5223	16.4828	14.3763	16.3638	16.907	17.4386	16.8086	23839	6543.8	3086.9	17052
0.00100114	0.0025279	0.690177			AT3G13150.1	Q9LK58	Tetratricopeptide repeat (TPR)-like superfamily protein	Not assigned	not assigned	not assigned								Cold_up						NaN	NaN	NaN	NaN	NaN	NaN	-0.95	2.02	-0.88	NaN	-0.61	NaN	-0.59	16.5095	16.3972	15.7964	16.1901	16.811	16.6365	16.7707	16.7823	17.5669	2433.7	3852.3	2572.6	7046.8
0.00116081	0.00185051	0.69003			AT3G05070.1	A0A384KZN9	unknown protein	Not assigned	not assigned	not assigned														NaN	NaN	NaN	NaN	NaN	NaN	NaN	-1.26	NaN	NaN	0.11	NaN	0.11	14.5366	16.1435	15.335	15.919	16.3592	16.0269	16.229	16.3202	15.9326	6461	3132.8	543.18	10042
0.00455696	0.00816249	0.689961	+	up in Cys feed	AT5G48180.1	Q93XW5	nitrile-specifier protein 5	Not assigned	not assigned	not assigned				ABA_up										NaN	NaN	NaN	1.59	-1.16	-0.88	-0.65	NaN	NaN	NaN	1.03	NaN	1	17.5196	17.5609	17.259	17.4451	18.2503	18.172	17.829	18.4093	18.02	23421	18097	11443	19747
0.000390786	0.000773253	0.688923			AT1G10170.1	Q9SY59	NF-X-like 1	Not assigned	not assigned	not assigned														NaN	NaN	NaN	NaN	NaN	NaN	NaN	NaN	-0.88	NaN	0.33	NaN	0.25	16.119	16.718	15.5535	16.2399	16.7058	16.5086	16.8971	16.7645	17.3566	1609.7	2056.6	488.67	2199.7
0.0048519	0.00516448	0.688562			AT4G24750.1	Q0WWT7	Rhodanese-like domain-containing protein 11	Not assigned	sulfurtransferases	not assigned sulfurtransferases														NaN	NaN	-1.37	NaN	NaN	NaN	NaN	-1.46	NaN	NaN	-0.84	NaN	-0.68	14.9775	17.9249	17.7021	18.2518	17.7843	17.8518	18.013	18.195	17.6691	28598	13705	6697	32874
0.00108032	0.00102841	0.688547			AT3G59380.1	Q9LX33	farnesyltransferase A	Protein metabolism	protein modification	protein lipidation														NaN	NaN	NaN	NaN	NaN	NaN	NaN	NaN	NaN	NaN	0.35	NaN	0.2	14.853	15.0654	13.9837	15.3054	16.1122	14.6078	13.8574	16.9111	15.9636	4675.5	4117.7	3315.6	4830.7
0.00355651	0.00604925	0.685567	+	up in Cys feed	AT1G59700.1	Q9XIF8	Glutathione-S-transferase U16	Protein metabolism	protein modification	protein S-glutathionylation and deglutathionylation				ABA_up		Salt_up								NaN	NaN	NaN	1.57	NaN	1.76	1.1	1.29	-1.14	0.33	0.61	NaN	1.27	16.2914	16.4062	16.4438	16.5054	17.3663	17.0861	17.0613	17.1191	16.8537	16490	11709	11250	16650
0.0060546	0.00879926	0.684023	+	up in Cys feed	AT2G37760.4	O80944-3	NAD(P)-linked oxidoreductase superfamily protein	Not assigned	oxidoreductase acting on CH-OH group of donor	not assigned oxidoreductase acting on CH-OH group of donor					DS_up	Salt_up			Heat_up					NaN	NaN	NaN	NaN	3.03	4.75	NaN	0.9	1.88	-0.19	0.79	NaN	1.18	17.5939	17.5818	17.4448	17.4324	17.9376	18.0611	18.1101	18.3711	18.5063	36427	25419	14358	20625
0.0206234	0.0349267	0.683937	+	up in Cys feed	AT1G77120.1	P06525	alcohol dehydrogenase 1	Carbohydrate metabolism	carbohydrate degradation	carbohydrate degradation fermentation				ABA_up						shoot_Hypoxia_up				NaN	NaN	NaN	3.61	0.95	NaN	NaN	0.7	-0.6	4.01	-0.8	NaN	-0.37	18.747	18.8413	18.4269	19.1952	19.5482	19.2561	19.4748	19.7401	19.4133	87822	48673	56423	141890
0.0140482	0.0224481	0.683893	+	up in Cys feed	AT1G54100.2	Q9SYG7	Aldehyde dehydrogenase 7B4	Amino acid metabolism	amino acid degradation	Lys degradation				ABA_up										NaN	NaN	NaN	3.41	NaN	-1.04	NaN	-0.93	NaN	0.64	0.57	NaN	1.21	17.6569	17.9147	18.0465	17.7157	18.484	18.553	18.3948	18.5618	18.5932	65226	53232	46385	53892
0.00485885	0.00591632	0.682836			AT3G12030.1	A0A384L106	unkown protein DUF106, transmembrane	Not assigned	not assigned	not assigned														NaN	NaN	NaN	NaN	1.29	NaN	NaN	NaN	NaN	NaN	0.35	NaN	0.12	17.6341	17.7177	17.3391	14.9854	17.5252	17.1903	17.7293	17.6072	17.9576	32194	22976	15008	5079.5
0.000816936	0.00155762	0.682753	+	up in Cys feed	AT1G21680.1	Q9XI10	DPP6 N-terminal domain-like protein	Not assigned	not assigned	not assigned														NaN	NaN	NaN	NaN	0.65	NaN	-0.76	0.76	NaN	0.17	-0.02	NaN	0.22	16.2456	15.9583	16.5231	15.9407	16.8434	16.5731	16.8315	17.0243	16.976	3239.6	1683	3502.2	4222.7
0.00212777	0.00307966	0.679538	+	up in Cys feed	AT3G13080.2	Q9LK64-2	multidrug resistance-associated protein 3	Transport	primary active transport	ABC superfamily			BTH_up					Cold_up						NaN	NaN	2.47	NaN	NaN	NaN	NaN	2.05	-0.97	0.85	1.19	NaN	1.23	16.8611	16.905	17.0884	17.128	17.7524	17.7143	17.5923	17.659	17.6577	12711	9291.6	4434	7820.9
0.000294694	0.000377174	0.679357			AT3G20720.1	F4JES7	unknown protein	Not assigned	not assigned	not assigned														NaN	NaN	NaN	0.73	NaN	NaN	-0.72	NaN	NaN	NaN	-0.24	NaN	NaN	15.7014	14.0585	16.5948	16.2612	16.1763	16.3586	16.0087	16.5647	16.5585	364.04	237.29	1227.1	2829.2
0.00249595	0.00284514	0.678335			AT3G66654.3	Q9C835	Cyclophilin-like peptidyl-prolyl cis-trans isomerase family protein	Protein metabolism	protein modification	protein folding and quality control														NaN	NaN	NaN	NaN	NaN	NaN	NaN	NaN	NaN	NaN	0.75	NaN	0.39	19.2446	19.4029	20.4443	18.0945	21.0856	21.0135	19.16	19.1578	19.4575	21990	3644.2	2100.7	16173
0.00166727	0.00228572	0.671669	+	up in Cys feed	AT3G26830.1	Q9LW27	Bifunctional dihydrocamalexate synthase/camalexin synthase	Secondary metabolism	alkaloids	camalexin		SAR_up	BTH_up								PAMP_bacterial_up	PAMP_fungal_up	DAMP_cell damage_up	NaN	4.32	4.39	NaN	NaN	NaN	NaN	NaN	-0.05	-0.48	4.23	4.11	4.09	16.742	17.0188	17.2419	16.8694	17.6103	17.715	17.5336	17.6478	17.6918	4633.9	3077	3437.2	16677
0.000906144	0.00151762	0.671514			AT5G61770.1	Q9ASU7-1	PETER PAN-like protein	Protein metabolism	protein synthesis	ribosome biogenesis														NaN	NaN	NaN	NaN	NaN	0.69	NaN	0.82	NaN	NaN	0.22	NaN	0.1	15.2414	14.6197	15.3588	15.3043	16.2003	15.0118	15.6579	16.1382	16.0047	4870.4	3537.1	1543.3	4917.3
0.00471211	0.00279593	0.670665			AT1G11890.1	Q94AU2	Synaptobrevin family protein	Vesicle trafficking	SNARE target membrane recognition and fusion complexes	R-type SNARE longin components		SAR_up												NaN	1.68	NaN	NaN	NaN	NaN	NaN	NaN	NaN	NaN	1.13	NaN	0.71	16.6293	17.0521	13.937	17.0628	16.8835	16.6661	16.8848	17.1843	16.5862	23632	24029	7411.3	21055
0.00069292	0.000506987	0.670323			AT1G05150.1	O23052	Calcium-binding tetratricopeptide family protein	Signalling	calcium signalling	calcium signalling misc.														NaN	NaN	NaN	NaN	0.82	NaN	1.21	NaN	NaN	NaN	-0.17	NaN	-0.16	15.4986	16.1249	13.64	15.8199	15.8668	16.395	16.2499	14.7461	16.4481	4423.9	1567.3	507.95	5542.3
0.00438339	0.00648512	0.66992			AT3G29034.1	A0A384KXG6	unknown protein	Not assigned	not assigned	not assigned											PAMP_bacterial_up		DAMP_cell damage_up	NaN	NaN	NaN	NaN	NaN	NaN	NaN	NaN	NaN	NaN	2.53	NaN	1.76	15.7197	15.9142	15.8253	13.735	16.1117	15.9397	15.606	15.9632	16.2218	28230	21187	3554.3	20083
0.00131189	0.00221071	0.668809			AT3G49990.1	Q9SN19	unknown protein	Protein metabolism	protein synthesis	ribosomal protein														NaN	NaN	NaN	NaN	0.67	NaN	NaN	NaN	NaN	NaN	0.01	NaN	-0.1	15.2609	16.8062	16.6277	16.6039	17.1007	17.0893	16.9376	17.1199	16.72	3256.9	6729.1	5875.3	3213.9
0.00176119	0.00148153	0.66742			AT1G18640.2	O82796	3-Phosphoserine phosphatase	Amino acid metabolism	amino acid synthesis	Ser synthesis								Cold_down						NaN	NaN	NaN	NaN	NaN	-1.37	NaN	-1.96	NaN	NaN	-0.02	NaN	-0.19	16.0664	16.4753	14.3511	16.3969	16.3337	17.3016	16.2512	16.2202	16.3424	12188	11214	724.58	4915.2
0.029711	0.0526372	0.667106	+	up in Cys feed	AT3G16530.1	Q9LK72	Legume lectin family protein	Protein metabolism	protein modification	protein phosphorylation							ED_down				PAMP_bacterial_up	PAMP_fungal_up	DAMP_cell damage_up	NaN	NaN	NaN	NaN	-0.93	NaN	-1.73	0.8	-0.81	NaN	3.45	3.15	2.9	19.1058	19.2156	19.5284	19.0567	19.7122	19.9699	19.8811	19.8347	20.0709	161220	109660	97982	95170
0.000264409	0.000537818	0.660079			AT5G02100.1	Q9LZM1	Oxysterol-binding family protein	Not assigned	not assigned	not assigned							ED_down							NaN	NaN	1.22	NaN	-1.18	-0.95	-1.95	-1.19	NaN	NaN	1.18	NaN	0.93	14.8994	15.4025	15.6276	13.7246	14.6254	16.4121	16.4008	15.6994	14.7303	1179.2	0	1691.2	1072.6
0.00156203	0.00232089	0.659127	+	up in Cys feed	AT5G54960.1	Q9FFT4	pyruvate decarboxylase-2	Carbohydrate metabolism	carbohydrate degradation	carbohydrate degradation fermentation					DS_down		ED_down	Cold_up		shoot_Hypoxia_up				NaN	NaN	NaN	-1.04	-1.58	-0.73	-2.03	1.65	-1.2	3.04	0.2	NaN	0.39	16.5966	16.1158	16.7747	16.5618	17.2633	17.3973	16.9826	17.0953	17.1184	6654.9	5154.1	6204.4	5936.7
0.0106415	0.0165446	0.656745	+	up in Cys feed	AT4G21580.1	A0A178V300	oxidoreductase, zinc-binding dehydrogenase family protein	Not assigned	oxidoreductase acting on CH-CH group of donor	not assigned oxidoreductase acting on CH-CH group of donor														NaN	NaN	NaN	1.22	NaN	-0.77	NaN	NaN	NaN	-0.06	0.98	NaN	0.85	18.1147	18.3336	18.4251	18.1377	18.8593	18.9121	18.8051	18.9305	19.0406	34505	52694	26260	53334
0.00417106	0.00744992	0.655661	+	up in Cys feed	AT2G24180.1	O65787	cytochrome p450 71b6	Not assigned	oxidoreductase acting on paired donor with incorporation or reduction of molecular oxygen	not assigned oxidoreductase acting on paired donor with incorporation or reduction of molecular oxygen											PAMP_bacterial_up			0.29	NaN	NaN	NaN	0.98	NaN	-1.24	-0.76	NaN	0.16	1.9	NaN	1.41	16.5097	16.5979	16.6729	16.5262	17.1358	17.2919	17.15	17.2782	17.3057	17937	13847	13885	19691
0.000923364	0.00244467	0.654791			AT5G37780.1	P0DH95	calmodulin 1	Not assigned	not assigned	not assigned		SAR_up							Heat_up					NaN	1.99	NaN	NaN	NaN	NaN	NaN	NaN	1.59	NaN	0.55	NaN	0.43	16.5455	16.7541	15.4176	16.3427	17.2031	16.592	16.9129	16.7446	17.146	5193.9	4023.2	303.17	6200.9
0.000516244	0.00270778	0.653987			AT3G60830.1	Q8L4Y5	actin-related protein 7	DNA	DNA synthesis/chromatin structure	additional DNA components														NaN	NaN	NaN	NaN	-0.63	NaN	NaN	NaN	NaN	NaN	-0.29	NaN	-0.18	14.2267	16.7691	16.811	16.7681	16.8428	16.9972	16.6187	16.6677	16.8622	1474.7	1857.4	2274.7	2130.8
0.000291964	0.00121327	0.651808			AT4G18360.2	O49506-2	Glycolate oxidase	Amino acid metabolism	amino acid synthesis	Gly synthesis														NaN	NaN	NaN	NaN	NaN	NaN	NaN	NaN	NaN	-0.29	0.94	NaN	1.38	14.6043	14.1547	16.3669	14.5637	15.8106	15.5457	15.7599	15.8201	14.9347	1036.1	873.57	459.06	2498
0.00116367	0.00281859	0.649919			AT5G63810.1	Q9FN08	beta-galactosidase 10	Cell	cell wall	hemicellulose									Heat_up					NaN	NaN	-1.44	NaN	NaN	NaN	0.86	NaN	1.78	NaN	-1.15	NaN	-1.13	17.0849	16.8216	15.4467	17.0312	17.3179	17.1233	17.5663	17.2892	16.9335	7946.8	5590.7	912.22	4981.2
0.004172	0.00448441	0.649848			AT1G50670.1	Q9LPT6	OTU-like cysteine protease family protein	Protein metabolism	protein degradation	cysteine protease						Salt_down								NaN	NaN	NaN	NaN	NaN	-1.73	NaN	NaN	NaN	NaN	0.24	NaN	0.02	17.788	17.8732	15.0616	17.8478	17.8108	17.8826	17.4113	18.032	17.8257	26867	19390	1009.8	23727
0.00536603	0.00763617	0.648986	+	up in Cys feed	AT4G38540.1	O81816	FAD/NAD(P)-binding oxidoreductase family protein	Not assigned	oxidases - copper, flavone etc	not assigned oxidases - copper, flavone etc			BTH_up						Heat_down		PAMP_bacterial_up		DAMP_cell damage_up	NaN	NaN	1.65	NaN	-1.29	0.97	0.86	0.7	-1.67	NaN	2	NaN	1.76	17.8802	17.8639	17.7574	17.8889	18.5894	18.5199	18.5157	18.3596	18.4984	33566	18957	9979.5	25738
0.00311595	0.00606479	0.646525			AT4G36690.4	F4JQG2	U2 snRNP auxilliary factor, large subunit, splicing factor	RNA	RNA processing	RNA splicing						Salt_up								NaN	NaN	NaN	NaN	NaN	1.88	NaN	NaN	NaN	NaN	0.02	NaN	0.17	14.5491	17.0103	16.7519	17.207	17.0652	16.9889	17.0796	17.0295	16.9671	5470.6	14354	13248	12977
0.00116831	0.00194003	0.645712			AT1G21120.1	Q9LPU7	O-methyltransferase family protein	Not assigned	transferase transferring one-carbon group	not assigned transferase transferring one-carbon group							ED_up	Cold_up	Heat_down		PAMP_bacterial_up		DAMP_cell damage_up	NaN	NaN	1.28	NaN	-1.45	1.23	1.55	2.76	-1.95	NaN	3.19	NaN	2.41	14.9141	14.7886	16.8509	16.6818	15.0039	17.7041	17.3552	14.9188	17.2908	1871.5	1998.1	5398.1	8649
0.00147137	0.0019301	0.643968			AT5G04530.1	Q9LZ72	3-ketoacyl-CoA synthase 19	Lipid metabolism	lipid synthesis	fatty acid synthesis														NaN	NaN	NaN	NaN	0.75	NaN	NaN	0.61	1.17	NaN	-1.08	NaN	-1.13	15.0807	15.8044	17.4588	16.3475	16.8873	17.0131	16.7517	16.3371	17.0948	4017.8	3938.7	4912.8	10367
0.000577019	0.00133669	0.63933			AT1G54870.1	Q9FZ42-2	NAD(P)-binding Rossmann-fold superfamily protein	Not assigned	not assigned	not assigned				ABA_up										NaN	NaN	NaN	1.58	0.95	0.71	NaN	NaN	NaN	NaN	NaN	NaN	NaN	14.9794	15.3608	14.9375	14.6077	16.5275	15.2808	15.2551	16.0322	14.9577	646.46	4301.7	1024.2	2875.3
0.000795601	0.000775655	0.637772			AT3G51430.2	F4J3D0	Calcium-dependent phosphotriesterase superfamily protein	Not assigned	carbon-nitrogen lyase	not assigned carbon-nitrogen lyase		SAR_up	BTH_up			Salt_up	ED_up							NaN	2.52	1.64	0.93	NaN	1.85	2.19	NaN	NaN	-0.07	0.84	NaN	1.11	15.2933	16.0817	15.0387	14.0785	15.5134	16.4685	17.0761	14.9728	14.7733	2314.2	4364	2243.6	3281.8
0.0147919	0.0251453	0.632782	+	up in Cys feed	AT2G37970.1	F4IRX7	SOUL heme-binding family protein	Not assigned	not assigned	not assigned		SAR_up												NaN	1.65	1.32	1.47	0.77	NaN	NaN	NaN	NaN	0.45	1	NaN	1.05	18.2246	18.3421	18.6233	18.3494	19.1329	19.0095	18.98	19.0297	18.9361	68387	50996	45284	68849
0.00107837	0.00126911	0.632021			AT4G33430.1	Q94F62-1	BRI1-associated receptor kinase	Hormone metabolism	brassinosteroid	brassinosteroid perception and signal transduction														NaN	NaN	NaN	NaN	0.69	0.94	-0.81	0.83	0.69	NaN	1.41	NaN	0.87	16.7284	16.3258	14.143	16.2596	16.5437	16.6727	16.556	16.4539	16.2547	8806.5	3799.6	443.67	5567.9
0.0018203	0.00353295	0.631953			AT4G17510.1	Q8GWE1	ubiquitin C-terminal hydrolase 3	Protein metabolism	protein degradation	peptide tagging														NaN	NaN	NaN	-0.34	NaN	NaN	-0.91	1.26	NaN	NaN	0.28	NaN	0.26	15.6865	15.0004	16.0827	15.6843	16.3839	16.1974	15.922	16.2036	16.5201	6088.1	4524.1	3680.3	15847
0.00391881	0.00442013	0.629782	+	up in Cys feed	AT3G57020.2	Q9M1J6-2	Calcium-dependent phosphotriesterase superfamily protein	Not assigned	carbon-nitrogen lyase	not assigned carbon-nitrogen lyase				ABA_up										NaN	NaN	NaN	2.54	NaN	NaN	-1.13	NaN	NaN	1.03	0.43	NaN	0.24	17.2561	17.1024	16.8452	17.368	17.7498	17.7062	17.8643	17.9827	17.5606	26678	4853.5	19067	9993.3
0.0088468	0.0149135	0.625121	+	up in Cys feed	AT2G21620.1	A0A178VRN2	Adenine nucleotide alpha hydrolases-like superfamily protein	Not assigned	not assigned	not assigned											PAMP_bacterial_up			NaN	NaN	NaN	0.83	0.64	NaN	0.75	NaN	-0.81	NaN	1.53	NaN	1.36	16.9711	16.9101	16.8868	17.2395	17.8048	17.5935	17.5111	17.7167	17.5087	39700	29924	21031	52341
0.000968146	0.00180382	0.624996			AT5G48240.2	B6EUA7	unknown protein	Not assigned	not assigned	not assigned								Cold_up	Heat_up					NaN	NaN	NaN	NaN	NaN	NaN	0.3	3.85	2.29	NaN	0.09	NaN	-0.05	15.4493	15.6725	15.2132	14.2691	15.2695	16.1027	15.7309	15.7424	16.0347	6899.4	3814.3	2872.7	1683.4
0.000622095	0.00198306	0.621318			AT3G20290.2	Q94CF0	EPS15 homology domain 1	Signalling	calcium signalling	calcium signalling misc.					DS_up	Salt_up								NaN	NaN	NaN	NaN	2.42	2.33	1.42	NaN	NaN	NaN	0.5	NaN	0.35	16.9887	16.8824	14.2432	16.9405	17.0281	16.9931	16.4535	16.7739	17.1764	3510.6	2133.7	1246.2	3299
0.00728581	0.013461	0.621155			AT3G01390.2	O82628	vacuolar membrane ATPase 10	Transport	primary active transport	V-type ATPase complex														NaN	NaN	NaN	NaN	NaN	NaN	NaN	NaN	NaN	NaN	-0.15	NaN	-0.02	16.6512	15.9911	16.668	16.9747	17.8335	16.702	17.028	17.1675	17.231	35793	12875	15526	57677
0.00310104	0.00461416	0.620429			AT1G22450.1	Q9S7L9	cytochrome C oxidase 6B	Cellular respiration	OXPHOS	complex IV														NaN	NaN	NaN	-0.19	NaN	NaN	NaN	NaN	NaN	NaN	0.21	NaN	0.1	16.0069	14.7839	16.299	16.4631	16.9887	16.4227	16.0795	16.3011	16.7512	10260	4378.7	6987.2	30205
0.000987766	0.00186155	0.617102			AT3G24500.1	Q9LV58-1	multiprotein bridging factor 1C	Hormone metabolism	ethylene	ethylene associated protein		SAR_up		ABA_up										NaN	2.13	NaN	2.04	NaN	NaN	NaN	NaN	-0.87	0.58	1.2	NaN	0.79	14.719	15.7953	14.9487	15.8774	16.3337	15.8892	15.5556	15.9837	15.9987	4186	2877.4	941.99	8821.9
0.00307301	0.00328669	0.615029			AT4G16360.2																			NaN	NaN	NaN	NaN	NaN	NaN	NaN	NaN	NaN	NaN	NaN	NaN	NaN	16.4106	13.5317	16.7361	16.278	16.5459	16.3838	16.1975	16.2402	16.4031	20153	2922.6	9604.8	17884
0.00340507	0.00535874	0.614186	+	up in Cys feed	AT5G13370.1	Q8GZ29	Auxin-responsive GH3 family protein	Not assigned	not assigned	not assigned								Cold_up						NaN	NaN	NaN	NaN	NaN	NaN	NaN	2.02	NaN	0.02	0.78	NaN	1.05	16.9133	16.8862	16.9604	17.0279	17.464	17.4785	17.6003	17.696	17.5669	15808	12599	10641	14369
0.000602693	0.000778042	0.614067			AT3G46510.1	Q9SNC6	plant U-box 13	Protein metabolism	protein degradation	peptide tagging														NaN	NaN	NaN	NaN	NaN	-0.81	-1.1	-1.23	0.45	NaN	0.37	NaN	0.34	14.9862	16.9113	15.3275	17.2034	16.8774	17.0104	16.825	16.3638	16.5293	1299	3413.2	0	5395.2
0.00128482	0.0013167	0.612899			AT3G51420.1	Q9SD07	strictosidine synthase-like 4	Secondary metabolism	nitrogen-containing secondary compounds	alkaloid-like					DS_up		ED_up							NaN	NaN	-1.29	NaN	2.27	1.49	2.8	-0.94	NaN	NaN	-1.02	NaN	-0.05	15.7824	14.3565	13.759	15.9826	14.1828	16.8448	16.1996	14.6907	15.9973	8619.7	2393.3	2315.3	8414.4
0.00515135	0.00862527	0.612633	+	up in Cys feed	AT4G20830.2	Q9SVG4-2	FAD-binding Berberine family protein	Not assigned	oxidoreductase acting on CH-OH group of donor	not assigned oxidoreductase acting on CH-OH group of donor		SAR_up	BTH_up								PAMP_bacterial_up		DAMP_cell damage_up	NaN	2.61	1.95	NaN	NaN	NaN	-1.07	-0.98	1.18	0.58	2.97	NaN	2.51	17.6276	17.5743	17.6648	17.8334	18.3247	18.3397	18.2263	18.2268	18.3207	26471	16368	13954	25926
0.00165645	0.00103976	0.611964			AT1G24280.1	Q8L743	glucose-6-phosphate dehydrogenase 3	Carbohydrate metabolism	ox.PPP	oxidative phase				ABA_down										-0.95	NaN	NaN	-2.13	NaN	NaN	NaN	-0.73	NaN	NaN	0.67	NaN	0.53	14.8856	17.7862	14.7586	17.2041	16.8061	16.6088	16.6516	16.9708	16.8157	4098.4	8614.6	1324.7	13252
0.000272221	0.000965407	0.611297			AT5G23880.1	Q9LKF9	cleavage and polyadenylation specificity factor 100	RNA	RNA processing	RNA 3'-end polyadenylation														NaN	NaN	NaN	-0.59	NaN	NaN	0.77	NaN	NaN	NaN	-0.41	NaN	-0.36	16.1095	15.3834	16.0413	14.9689	16.4528	16.3092	16.1728	16.151	16.0994	1567.7	1315.2	820.17	510.93
0.010013	0.0154755	0.609874	+	up in Cys feed	AT1G75270.1	Q9FRL8	dehydroascorbate reductase 2	Redox	hydrogen peroxide removal	ascorbate-glutathione cycle							ED_down							0.52	NaN	NaN	NaN	NaN	NaN	-2.29	-1.34	NaN	-0.09	1.14	NaN	0.89	17.7713	17.7887	17.6501	17.6442	18.2387	18.4269	18.2874	18.4809	18.1835	39995	39815	40712	30667
0.00847778	0.0143767	0.609063	+	up in Cys feed	AT3G01290.1	Q9SRH6	SPFH/Band 7/PHB domain-containing membrane-associated protein family	Not assigned	not assigned	not assigned		SAR_up	BTH_up						Heat_down		PAMP_bacterial_up			NaN	4.08	3.91	NaN	NaN	-0.67	NaN	-0.79	-1.57	0.93	1.53	NaN	1.06	17.8205	18.0044	18.0786	17.8318	18.5778	18.5791	18.3796	18.5251	18.6528	30366	34472	29395	36181
0.000356199	0.000354807	0.608933			AT1G65650.1	O04482	Peptidase C12, ubiquitin carboxyl-terminal hydrolase 1	Protein metabolism	protein degradation	26S proteasome							ED_up		Heat_up					NaN	NaN	NaN	NaN	1.47	NaN	1.64	-1.05	2.12	NaN	0.12	NaN	0.11	16.4478	16.4471	14.3252	16.4926	16.4861	16.4367	16.5323	16.7538	16.4767	1727.2	1294.7	1100.4	1480.3
0.000224153	0.00101859	0.608002			AT5G41260.1	Q9FHD7	Protein kinase protein with tetratricopeptide repeat domain	Hormone metabolism	brassinosteroid	brassinosteroid perception and signal transduction														NaN	NaN	NaN	-0.44	NaN	NaN	0.82	NaN	0.67	NaN	0.23	NaN	0.09	16.1765	14.7353	15.9953	15.7321	16.2483	16.1006	16.9562	16.0302	16.0036	1788.7	0	935.22	903.64
0.0169189	0.0240949	0.60608	+	up in Cys feed	AT2G25450.1	Q9SKK4	Probable 2-oxoacid dependent dioxygenase	Secondary metabolism	glucosinolates	glucosinolate synthesis														NaN	NaN	NaN	NaN	-1.49	NaN	-0.69	NaN	NaN	NaN	0.03	NaN	0.26	18.3209	18.1934	18.2566	18.3545	18.9092	18.8725	18.7914	18.9015	18.9624	82412	51861	52396	81903
0.00395485	0.00473069	0.605497			AT4G10040.1	Q9T0G2	cytochrome c-2	Cellular respiration	OXPHOS	OXPHOS cytochrome c														NaN	NaN	1.07	NaN	0.93	0.61	0.62	NaN	-0.79	0.35	0.8	NaN	0.46	16.4113	16.3895	14.2611	16.8413	17.1983	16.7048	16.7112	15.7303	16.5619	22590	19392	4810.8	18122
0.000535744	0.000551544	0.599786			AT1G04860.1	Q8W4N3	ubiquitin-specific protease 2	Protein metabolism	protein degradation	peptidase families														NaN	NaN	NaN	NaN	NaN	NaN	NaN	1.22	-0.61	NaN	0.26	NaN	0.15	14.7066	14.3567	15.4568	15.3962	16.0351	15.7524	14.5534	15.6402	15.9132	2901.9	1800.4	740.69	3515.3
0.00308475	0.00443763	0.595545	+	up in Cys feed	AT3G26290.1	Q9LTL0	cytochrome P450, family 71, subfamily B, polypeptide 26	Not assigned	oxidoreductase acting on paired donor with incorporation or reduction of molecular oxygen	not assigned oxidoreductase acting on paired donor with incorporation or reduction of molecular oxygen														NaN	NaN	NaN	NaN	NaN	NaN	NaN	-0.95	0.64	0.12	-0.69	NaN	-0.21	16.4838	16.3712	16.517	16.6002	16.8868	17.2061	17.0743	17.1146	17.1613	17331	8566.8	6773.2	18064
0.00340969	0.00354454	0.592948			AT1G72930.2	Q9SSN3-2	toll/interleukin-1 receptor-like	Stress	biotic stress	pathogen effector					DS_down					shoot_Hypoxia_up	PAMP_bacterial_up		DAMP_cell damage_up	NaN	NaN	NaN	NaN	-1.55	NaN	NaN	NaN	NaN	1.81	1.63	1.42	1.77	16.1889	14.4317	15.0766	14.4744	14.6071	17.0292	14.6046	14.8166	17.1217	23069	14910	9163.2	6725.6
0.000133688	0.000554195	0.589818			AT4G24160.2	F4JQ50	alpha/beta-Hydrolases superfamily protein	Lipid metabolism	lipid synthesis	glycerolipid synthesis														NaN	NaN	NaN	NaN	NaN	-0.38	NaN	NaN	NaN	0.39	1.16	NaN	0.89	14.223	14.1891	14.8825	14.3878	15.1832	14.4338	14.8974	15.7405	14.7972	1130.1	658.02	327.43	0
0.000273785	0.00046025	0.587703			AT5G43470.2	Q8W4J9-1	Disease resistance protein (CC-NBS-LRR class) family	Not assigned	not assigned	not assigned														NaN	NaN	NaN	NaN	NaN	NaN	NaN	NaN	NaN	NaN	0.41	NaN	0.53	15.8613	14.5113	15.7463	14.2982	15.6615	15.5069	15.8875	15.6726	15.7315	1277.9	595.54	1392.8	852.75
0.00309461	0.00726945	0.586778	+	up in Cys feed	AT5G06320.1	Q9FNH6	NDR1/HIN1-like 3	Cell	LEA proteins	late embryogenesis abundant		SAR_up									PAMP_bacterial_up			NaN	2.46	NaN	NaN	NaN	NaN	NaN	NaN	-0.7	1.45	1.6	NaN	1.25	16.2292	16.7709	16.5414	16.9432	17.356	17.1549	17.15	17.0442	17.3348	3981.8	11802	9621	22811
0.022563	0.0340257	0.586649	+	up in Cys feed	AT1G02930.2	P42760	Glutathione-S-transferase F6	Protein metabolism	protein modification	protein S-glutathionylation and deglutathionylation			BTH_up								PAMP_bacterial_up	PAMP_fungal_up	DAMP_cell damage_up	NaN	NaN	3.07	NaN	1.01	-0.76	NaN	NaN	NaN	0.07	3.39	2.92	3.01	19.4698	19.8707	19.781	19.8523	20.1441	20.5078	20.4388	20.1193	20.4406	34943	106450	56141	156270
0.00086175	0.00107575	0.586112			AT5G48570.1	Q9FJL3	FKBP-type peptidyl-prolyl cis-trans isomerase family protein	Protein metabolism	protein modification	protein folding and quality control		SAR_up									PAMP_bacterial_up			NaN	4.26	NaN	NaN	NaN	-0.85	-1.21	-0.81	NaN	NaN	1.68	NaN	0.61	15.067	16.0709	16.0068	16.0393	16.1105	16.4236	16.4502	16.1926	16.7336	3747.6	3277.3	2879	3486.4
0.0497152	0.0618537	0.584459			AT2G27710.3	Q9SLF7-1	60S acidic ribosomal protein family	Protein metabolism	protein synthesis	ribosomal protein														NaN	NaN	NaN	NaN	NaN	-0.5	NaN	0.82	NaN	NaN	-0.17	NaN	-0.29	18.458	18.5487	18.6628	19.1105	19.7507	19.0711	18.9904	19.1751	19.41	185910	131800	167780	300300
0.000959245	0.00192875	0.579431			ATMG00080.E																			NaN	NaN	NaN	NaN	NaN	NaN	NaN	NaN	NaN	NaN	NaN	NaN	NaN	14.3292	15.0372	15.6542	14.7115	14.5746	15.8878	16.0587	16.0272	15.014	5038.6	3946.7	1112.5	5862.5
0.000914049	0.00105109	0.579275			AT2G33630.1	A0A654EYI3	NAD(P)-binding Rossmann-fold superfamily protein	Lipid metabolism	misc. lipid pathaways	steroids and squalene														NaN	NaN	NaN	NaN	NaN	NaN	NaN	0.61	0.83	NaN	0.2	NaN	0.24	14.1608	16.4728	16.6496	14.7515	15.4309	16.3703	16.1359	16.2008	16.3018	3523.4	4120	4005.4	1869.1
0.00658498	0.0112452	0.579224			AT2G47400.1	O22914	CP12 domain-containing protein 1	Photosynthesis	calvin cycle	calvin cycle misc.														NaN	NaN	NaN	NaN	NaN	NaN	NaN	NaN	NaN	NaN	-0.79	NaN	-0.4	16.6531	16.199	14.5705	15.2578	17.7365	14.9851	16.8674	13.9133	17.7444	38389	17394	20175	29579
0.000669526	0.00118224	0.57768			AT5G67330.1	Q9FN18	natural resistance associated macrophage protein 4	Transport	carrier-mediated transport	APC superfamily								Cold_up						NaN	NaN	NaN	NaN	NaN	NaN	NaN	2.42	NaN	1.16	0.02	NaN	0.21	15.1958	14.6406	14.4928	15.2059	15.2217	15.3722	16.3196	15.4242	14.9697	4426.5	1568.2	955.3	4428.1
0.00178486	0.0026274	0.576343			AT3G61860.1	P92964-1	RNA-binding (RRM/RBD/RNP motifs) family protein	RNA	RNA processing	RNA splicing							ED_down							NaN	NaN	NaN	NaN	-1	-1.13	-1.83	-0.91	NaN	NaN	0.48	NaN	0.4	16.4832	15.0404	16.4071	16.7232	16.7155	16.8263	16.9681	16.6622	16.527	8454.4	1021.3	6488.4	13015
0.00384988	0.00688238	0.574378	+	up in Cys feed	AT3G48530.1	Q8LBB2	SNF1-related protein kinase regulatory subunit gamma 1	Signalling	SnRK1 metabolic regulator system	SnRK1 kinase complex														NaN	NaN	NaN	NaN	NaN	NaN	NaN	-0.7	NaN	NaN	0.01	NaN	0.06	17.5205	17.4318	17.2747	17.3694	18.0623	17.9062	17.9285	17.9034	18.0669	16110	9359.1	12809	22935
0.0034128	0.00512619	0.573786			AT2G35120.1	O82179	Glycine cleavage system H protein 2	Photosynthesis	photorespiration	photorespiration Gly/Ser/Thr														NaN	NaN	NaN	NaN	NaN	NaN	-0.79	-1.28	-0.69	NaN	-0.12	NaN	-0.14	15.3288	16.567	16.9587	16.8256	17.2189	17.2947	16.4676	16.8108	17.1771	3770.6	12530	15090	19515
0.000971603	0.00158432	0.572187			AT5G48680.1	A0A7G2FEM0	Sterile alpha motif (SAM) domain-containing protein	Not assigned	not assigned	not assigned														NaN	NaN	NaN	NaN	NaN	NaN	NaN	NaN	NaN	NaN	0.05	NaN	0.03	14.5017	16.3936	15.4259	13.8419	14.9997	15.2553	15.8312	15.8013	16.1772	3276.6	8914.8	0	3241.6
0.000748884	0.000908356	0.571238			AT5G41190.1	Q9FLL1	unknown protein	Protein metabolism	protein synthesis	ribosomal protein														NaN	NaN	NaN	NaN	NaN	NaN	NaN	-0.91	NaN	NaN	-0.06	NaN	0.04	16.0041	14.538	14.3691	15.912	16.0709	15.9713	16.3969	15.8058	14.6404	4361.3	1948.8	2112.6	3683.7
0.00779443	0.00652005	0.570782			AT5G10780.1	A0A654FZZ5	unknown protein	Not assigned	not assigned	not assigned								Cold_up						NaN	NaN	NaN	NaN	NaN	NaN	NaN	1.76	-1.25	NaN	0.38	NaN	0.07	17.0258	17.2632	17.2615	14.6573	17.0439	17.1671	16.9996	17.1799	17.2231	31101	42167	21915	24778
0.00155005	0.00215963	0.569043			AT2G23940.1	A0A5S9X0K8	unkown protein (DUF788)	Not assigned	not assigned	not assigned														NaN	NaN	NaN	NaN	NaN	NaN	NaN	NaN	NaN	NaN	-0.05	NaN	-0.22	15.8333	15.2713	14.5832	14.2924	16.0264	15.2625	15.4689	15.8807	15.1819	10764	6577.7	3593.3	3916.7
0.00603293	0.00960952	0.568866			AT2G18690.1	A0A654EVK9	unknown protein	Not assigned	not assigned	not assigned		SAR_up	BTH_up				ED_up				PAMP_bacterial_up		DAMP_cell damage_up	NaN	3.82	3.58	NaN	NaN	0.91	2.68	1.11	0.4	0.26	2.93	NaN	2.67	16.6997	17.0429	17.1535	17.0271	17.1095	17.5301	17.4791	17.6088	18.0209	22415	23331	18492	30189
0.000928916	0.00158975	0.568793			AT1G01710.1	F4HU51	Acyl-CoA thioesterase family protein	Hormone metabolism	jasmonate	jasmonate synthesis					DS_up	Salt_up		Cold_up	Heat_up					NaN	NaN	NaN	NaN	2.39	2.65	1.4	1.71	2.17	NaN	0.11	NaN	0.04	16.1937	15.1307	15.908	14.8258	16.0291	16.2615	15.8817	15.9886	16.2558	9109.5	3128.4	2664.4	0
0.00116946	0.00208528	0.567544			AT3G04940.1	Q9S6Z7	O-acetylserine (thiol) lyase	Amino acid metabolism	amino acid synthesis	Cys synthesis														NaN	NaN	NaN	NaN	NaN	NaN	NaN	NaN	-0.95	NaN	-0.33	NaN	-0.34	15.514	14.4624	15.8864	16.6145	16.2989	16.6099	15.766	16.8868	15.3728	5696	610.85	3633	9395.2
0.0321633	0.0567511	0.563906	+	up in Cys feed	AT5G07440.1	Q38946-1	Glutamate dehydrogenase 2	Amino acid metabolism	amino acid synthesis & degradation	Glu synthesis & degradation	JA_up				DS_down		ED_down	Cold_down						1.86	NaN	NaN	NaN	-2.47	-0.78	-2.01	-2.14	-1.21	-0.41	1.27	NaN	1.39	19.4246	19.5372	19.5626	19.3084	19.8369	20.1239	19.9247	20.0811	20.1441	169340	121820	80745	142930
0.00100465	0.00064561	0.56356			AT1G72560.3	Q7PC79	ARM repeat superfamily protein	Protein metabolism	protein translocation	protein translocation nucleus														NaN	NaN	NaN	NaN	NaN	NaN	NaN	NaN	NaN	NaN	-0.22	NaN	-0.22	16.6251	15.6646	16.8452	17.5298	17.575	17.113	17.2326	17.2023	17.0259	1815.3	1102.1	1195.6	13290
0.00643983	0.00785228	0.562424	+	up in Cys feed	AT5G51830.1	Q9FLH8	Fructokinase 7, Fructokinase 1	Carbohydrate metabolism	carbohydrate degradation	sucrose degradation		SAR_up	BTH_up			Salt_down					PAMP_bacterial_up		DAMP_cell damage_up	NaN	2.38	2.09	NaN	NaN	-1.76	NaN	-1.39	-1.28	-0.09	2.44	NaN	2.11	16.9896	17.3373	17.4628	17.03	17.7267	17.7513	17.8138	17.7597	17.7852	30434	24171	16697	31467
0.00584566	0.0076439	0.561266			AT4G35060.1	O49613	Heavy metal transport/detoxification superfamily protein	Not assigned	not assigned	not assigned														NaN	NaN	NaN	0.71	NaN	NaN	-0.82	-0.79	NaN	-0.29	0.17	NaN	-0.06	17.4224	17.4327	14.6302	17.5347	17.6323	17.4846	16.7537	17.43	17.2806	32186	31197	7630	23969
0.00128497	0.00139318	0.559671			AT3G60130.3	A8MSC6	beta glucosidase 16	Not assigned	glycosylase	not assigned glycosylase														NaN	NaN	-1.44	0.28	1.25	NaN	NaN	NaN	-0.77	NaN	-0.25	NaN	-0.23	16.0885	14.7905	14.2406	16.4834	16.5536	16.2607	16.6406	15.9131	14.4341	7713.6	1563.3	2207.5	10512
0.00224668	0.00178419	0.558631			AT5G06660.1	A0A178UK01	unkown protein DUF106, transmembrane	Not assigned	not assigned	not assigned														NaN	NaN	NaN	NaN	NaN	-1.02	NaN	-1.13	NaN	NaN	0.27	NaN	0.02	14.428	16.2142	14.6938	16.1826	15.8118	16.0202	15.9179	15.8842	16.0572	9773.2	5719.9	4834.3	16739
0.000154836	0.000266476	0.555439			AT1G07510.1	Q8VZI8	FTSH protease 10	Protein metabolism	protein degradation	peptidase families														NaN	NaN	NaN	NaN	1.29	NaN	1.31	1.2	1.34	NaN	0.07	NaN	0.24	14.7163	14.0894	14.5941	14.6876	14.8207	15.3438	14.6687	15.6276	14.9255	1040.4	387.39	233.29	957.65
0.000606207	0.000944494	0.54913			AT3G09970.1	Q9SR62	Calcineurin-like metallo-phosphoesterase superfamily protein	Not assigned	not assigned	not assigned														NaN	NaN	NaN	-0.9	NaN	-0.29	-0.83	-1.1	0.94	NaN	0.51	NaN	0.41	14.8722	16.0435	15.8226	14.3942	16.092	16.0197	14.9427	15.9936	16.1133	3398.2	1234.8	2410.6	2470.5
0.00930178	0.0189481	0.548569			AT2G27720.1	P51407-1	60S acidic ribosomal protein family	Protein metabolism	protein synthesis	ribosomal protein							ED_down	Cold_up						NaN	NaN	NaN	NaN	-0.66	NaN	-1.6	2.29	NaN	NaN	-0.31	NaN	-0.28	17.4008	17.7081	17.7553	18.0818	18.576	18.1056	17.8524	18.3286	18.5629	43547	32416	22051	52166
0.00236649	0.00238533	0.548511			AT1G15810.1	A0A654EFC9	S15/NS1, RNA-binding protein	Protein metabolism	protein synthesis	organelle protein translation machineries														NaN	NaN	NaN	NaN	NaN	NaN	NaN	NaN	NaN	NaN	-0.02	NaN	-0.02	14.5855	17.8869	17.2069	14.522	17.8756	15.065	14.5229	17.7719	17.7586	3078.5	15242	8295.9	8133.4
0.00523537	0.0104297	0.548292			AT1G65970.1	Q9SRZ4	thioredoxin-dependent peroxidase 2	Redox	hydrogen peroxide removal	peroxiredoxin activities														NaN	NaN	NaN	NaN	NaN	NaN	-0.64	1.48	NaN	0.38	1.29	NaN	0.79	16.6174	16.5439	16.1223	16.5647	16.9556	17.2599	17.6044	17.1267	16.1052	23492	16337	20353	20600
0.00201891	0.00336861	0.548248			AT2G11890.1	Q9SIY3-1	adenylate cyclases	Not assigned	not assigned	not assigned														NaN	NaN	NaN	NaN	NaN	NaN	NaN	0.78	NaN	NaN	-0.17	NaN	-0.22	16.2664	15.8326	14.2705	16.0012	16.1476	16.0316	16.0144	16.2208	16.2903	13959	8564.5	1977.3	9302.4
0.00059147	0.00158251	0.548181			AT1G20440.1	P31168	cold-regulated 47	Not assigned	not assigned	not assigned		SAR_down			DS_up	Salt_up	ED_up	Cold_up	Heat_up					NaN	-1.71	NaN	NaN	2.19	3.01	2.28	4.37	1.78	NaN	-0.53	NaN	-0.37	17.3903	17.1221	18.1155	17.9904	19.6255	17.9231	17.5052	17.7918	18.1683	2436.8	481	2911.4	3323.2
0.0253534	0.0340055	0.545303	+	up in Cys feed	AT5G58070.1	Q9FGT8	temperature-induced lipocalin	Transport	misc. transporter	misc. transporter										shoot_Hypoxia_up				NaN	NaN	NaN	1	NaN	-0.87	1.15	-0.62	NaN	1.98	-0.7	NaN	-0.53	17.6737	17.8053	17.9493	17.8441	18.514	18.2621	18.3071	18.4726	18.2613	122380	83309	77398	118480
0.00199835	0.00255534	0.543037	+	up in Cys feed	AT5G20600.1	Q8RY12	unknown protein	Not assigned	not assigned	not assigned														NaN	NaN	NaN	NaN	NaN	NaN	1.1	1.33	NaN	NaN	-0.04	NaN	-0.15	16.3226	16.3542	16.7931	16.8784	16.8849	17.2658	17.2777	16.9135	17.3088	4140.7	8042.7	4788.4	14850
0.00148068	0.00135341	0.542224			AT4G25650.1	Q8W496-2	ACD1-like	Not assigned	not assigned	not assigned						Salt_up								NaN	NaN	NaN	NaN	NaN	1.77	NaN	NaN	NaN	NaN	-0.2	NaN	-0.35	17.4752	15.083	17.9285	17.4707	17.2498	17.7362	17.4882	17.4917	17.6919	7279.3	1350.4	6236.9	8595.7
0.000807978	0.000875965	0.538153			AT5G14460.1	A0A178UDE2	Pseudouridine synthase family protein	RNA	RNA processing	RNA modification							ED_up							NaN	NaN	NaN	NaN	NaN	NaN	2.86	NaN	NaN	NaN	-0.8	NaN	-0.67	17.1798	14.3318	15.7369	14.5683	17.1428	16.5582	17.018	14.2531	14.9896	7143.1	1920	1730.2	2670
0.000305395	0.000388067	0.535028			AT4G27690.2	F4JJR0	vacuolar protein sorting 26B	Vesicle trafficking	endomembrane trafficking	endosomal protein recycling							ED_down							NaN	NaN	NaN	NaN	NaN	-1.25	-1.66	-0.73	NaN	NaN	0.25	NaN	0.13	14.5088	14.5364	14.8206	16.0307	16.3786	16.6351	15.033	15.1652	14.334	1276.5	0	0	4312.7
0.0014969	0.00244558	0.534638	+	up in Cys feed	AT1G30400.1	Q9C8G9	multidrug resistance-associated protein 1	Transport	primary active transport	ABC superfamily														NaN	NaN	NaN	NaN	NaN	NaN	NaN	NaN	NaN	NaN	-0.05	NaN	0.08	16.8044	16.5835	16.4626	16.6686	17.1273	17.1002	17.2213	17.369	17.0043	6427.6	6099.1	4104.8	6995.6
0.00109257	0.00186791	0.533071			AT2G21130.1	Q9SKQ0	Cyclophilin-like peptidyl-prolyl cis-trans isomerase family protein	Protein metabolism	protein modification	protein folding and quality control					DS_down		ED_down							NaN	NaN	NaN	NaN	-1.67	NaN	-1.82	-1.12	NaN	-0.48	0.64	NaN	0.67	14.7016	15.0199	16.3258	14.3528	16.225	16.2804	14.9843	14.4931	16.1826	5342.7	0	7106.8	3792.5
0.00242467	0.00246081	0.531459			AT3G59980.1	A0A384LG12	Nucleic acid-binding, OB-fold-like protein	Not assigned	not assigned	not assigned														NaN	NaN	NaN	NaN	NaN	NaN	0.65	NaN	NaN	NaN	-0.9	NaN	-0.64	14.8147	14.5887	17.2253	15.7908	16.4852	17.1584	14.3724	16.2333	16.4324	7274.4	4920.3	13601	9999.3
0.00194819	0.00272892	0.530154			AT3G15290.1	A0A384KN26	3-hydroxyacyl-CoA dehydrogenase	Lipid metabolism	lipid degradation	fatty acid degradation														NaN	NaN	NaN	NaN	NaN	0.61	NaN	NaN	NaN	NaN	0.12	NaN	-0.11	14.3998	16.8551	15.3355	16.7704	16.4165	15.6779	16.5932	16.9825	16.1819	2917.8	10260	5345.8	11479
0.00125555	0.0018866	0.527185			AT2G40600.1	A0A178VY96	appr-1-p processing enzyme family protein	Not assigned	not assigned	not assigned		SAR_up			DS_down	Salt_down		Cold_down	Heat_down					NaN	2.18	NaN	NaN	-3.52	-3.92	-0.71	-4.1	-2.62	NaN	0.38	NaN	0.47	16.0487	15.8252	14.5112	16.0692	16.3609	16.1402	16.0799	16.0341	16.0887	7077.9	7083.6	1227	5134.8
0.00134181	0.00167917	0.525262			AT3G26410.1	Q9LIN4	methyltransferases;nucleic acid binding	RNA	RNA processing	RNA modification														0.55	NaN	NaN	NaN	NaN	-0.61	NaN	NaN	NaN	NaN	-0.44	NaN	-0.35	16.0017	15.8851	14.8316	16.1168	16.2917	16.1055	16.473	16.4925	15.8076	8793.4	7311	1791.1	3882.2
0.00212967	0.00363094	0.520627	+	up in Cys feed	AT4G17260.1	O23569	Lactate/malate dehydrogenase family protein	Carbohydrate metabolism	carbohydrate degradation	carbohydrate degradation fermentation														-0.49	NaN	NaN	NaN	0.97	0.68	NaN	NaN	-0.85	0.9	-0.09	NaN	-0.18	16.6324	16.6502	16.9302	16.7358	17.2999	17.2662	17.2804	17.2181	17.2243	4337.1	3459.9	8014.4	17889
0.000423608	0.0007856	0.51814			AT4G29490.1	A0A5S9XZ61	Metallopeptidase M24 family protein	Protein metabolism	protein modification	peptide maturation								Cold_up						0.45	NaN	NaN	NaN	NaN	NaN	NaN	1.81	-0.86	NaN	-0.02	NaN	0.11	14.8623	15.2206	15.1778	15.2698	15.8849	15.3914	15.8551	15.9212	15.2013	1296.2	1929.4	655.69	3007.1
0.000785809	0.00151977	0.516926			AT3G56090.1	Q9LYN2	ferritin 3	Nutrient uptake	iron uptake	Fe storage														NaN	NaN	NaN	NaN	NaN	NaN	NaN	NaN	-0.76	NaN	-0.92	NaN	-0.81	14.3465	15.6945	15.6017	13.6363	14.5944	14.8937	15.0404	17.5593	14.5955	0	3414.1	2903.7	5546.1
0.0019412	0.00464764	0.515573			AT5G06360.1	A0A178URX6	Ribosomal protein S8e family protein	Protein metabolism	protein synthesis	ribosomal protein														NaN	NaN	NaN	-0.41	1.42	1.02	1.21	NaN	NaN	NaN	0.01	NaN	0.06	16.6852	16.5417	17.1453	15.6856	15.9137	17.3296	17.1876	17.688	17.0314	3321.4	10984	5693.1	9513.8
0.000531038	0.000813286	0.514036	+	up in Cys feed	AT3G13330.1	F4JC97	proteasome activating protein 200	Not assigned	not assigned	not assigned		SAR_up												NaN	1.8	1.35	NaN	1.02	NaN	1.14	NaN	NaN	NaN	0.84	NaN	0.78	19.1242	19.1462	18.6318	19.0524	19.5761	19.2414	19.5844	19.6517	19.4598	3477.6	1431.1	990.97	2951.3
0.000582234	0.000734291	0.51321			AT3G55070.1	Q9M2V9	LisH/CRA/RING-U-box domains-containing protein	Not assigned	not assigned	not assigned														NaN	NaN	NaN	0.6	-0.6	NaN	-0.65	NaN	NaN	NaN	0.06	NaN	0.09	15.1923	15.6903	15.4242	14.421	15.6584	15.889	15.5952	15.6078	15.7254	3726.5	2442.5	1446.6	1667.1
0.0113449	0.0192895	0.512577	+	up in Cys feed	AT1G03220.1	Q9ZVS4	Eukaryotic aspartyl protease family protein	Protein metabolism	protein degradation	peptidase families								Cold_down					DAMP_cell damage_up	NaN	NaN	-1.18	NaN	NaN	NaN	NaN	-1.67	-1.23	0.43	1.19	NaN	1.6	18.9685	19.0361	19.1483	19.0736	19.4233	19.567	19.5799	19.7071	19.5688	46011	32420	45665	50782
0.00429527	0.00416081	0.511547			AT2G30410.2	O04350	tubulin folding cofactor A (KIESEL)	Cell	cytoskeleton	actin and tubulin folding														NaN	NaN	NaN	NaN	NaN	NaN	NaN	NaN	NaN	NaN	-0.02	NaN	NaN	17.2089	14.1751	16.9961	17.2739	17.043	16.9491	16.8635	16.9593	16.8103	22638	7784.3	13436	25704
0.00169911	0.00379901	0.510677	+	up in Cys feed	AT1G06530.1	Q9SHJ6	Tropomyosin-related	Cell	cell cycle	organelle fission														NaN	NaN	NaN	-0.29	NaN	NaN	NaN	0.72	NaN	NaN	0.2	NaN	0.01	16.1925	16.3275	16.5422	16.5147	17.2801	16.8864	16.6193	16.7549	16.9838	5211.6	10757	3831.1	6404.1
0.0047567	0.00495501	0.509876			AT1G21130.2	Q9LPU8-2	O-methyltransferase family protein	Not assigned	transferase transferring one-carbon group	not assigned transferase transferring one-carbon group					DS_down									NaN	NaN	NaN	NaN	-1.57	-1.18	NaN	-0.88	-0.98	NaN	1.24	NaN	0.57	16.0969	17.8466	13.8329	17.2639	18.5788	13.9737	14.3658	18.0448	18.8867	20863	37696	6461.1	8782
0.000959131	0.00118731	0.509498	+	up in Cys feed	AT4G35300.5	F4JMZ7	monosaccharide transporter (AZT-type)	Transport	carrier-mediated transport	MFS superfamily				ABA_up				Cold_up						NaN	NaN	NaN	1.74	NaN	0.65	NaN	2	-0.83	0.53	-0.97	NaN	-0.87	15.1831	15.2888	15.3713	15.1817	15.9257	15.7191	15.8716	15.7022	15.6102	3971.4	1312.1	4164	5551.4
0.00593398	0.00904312	0.509434	+	up in Cys feed	AT2G16430.2	Q9SIV9-1	purple acid phosphatase 10	Not assigned	phosphatases	not assigned phosphatases														-1	NaN	NaN	NaN	NaN	-0.83	-1.34	NaN	-0.87	0.57	0.65	NaN	0.31	17.9317	17.664	17.4086	18.0269	18.3103	17.9748	18.3264	18.4232	18.3015	28980	23432	16944	24234
0.00563782	0.00871951	0.506125	+	up in Cys feed	AT5G44380.1	Q9FKV0	FAD-binding Berberine family protein	Not assigned	oxidoreductase acting on CH-OH group of donor	not assigned oxidoreductase acting on CH-OH group of donor											PAMP_bacterial_up			NaN	NaN	NaN	-0.42	-1.02	NaN	NaN	NaN	NaN	NaN	1.61	NaN	0.95	17.1971	17.2804	17.1002	17.2452	17.6748	17.6922	17.6947	17.7095	17.788	27213	15675	11700	38379
0.00871568	0.00854805	0.50343			AT3G03270.2	A0A384KMU4	Adenine nucleotide alpha hydrolases-like superfamily protein	Not assigned	not assigned	not assigned										shoot_Hypoxia_up				NaN	NaN	NaN	NaN	1.07	NaN	NaN	-0.73	NaN	2.91	-0.56	NaN	-0.47	17.7768	17.0022	16.3209	17.5702	17.8212	17.4053	18.4098	17.9636	16.7547	67378	9269	7385.2	69927
0.000622288	0.000765077	0.501956			AT1G10270.1	Q9SY69	glutamine-rich protein 23	RNA	misc. proteins associated to RNA	misc. proteins associated to RNA				ABA_down										NaN	NaN	NaN	-1.75	0.73	NaN	NaN	NaN	NaN	NaN	-0.44	NaN	-0.48	17.0096	16.5406	13.9933	16.4252	16.8448	16.714	16.8794	14.9405	17.0921	5718.8	1715	1012.2	2037.1
0.00883944	0.00921889	0.501756			AT4G22330.1	Q94IB9	Alkaline phytoceramidase (aPHC)	Lipid metabolism	misc. lipid pathaways	sphingolipids									Heat_up					NaN	NaN	NaN	NaN	NaN	NaN	-0.69	-1.17	1.55	NaN	0.45	NaN	0.23	14.6093	18.5727	14.0047	15.0636	17.3453	17.924	14.9796	15.0632	15.0095	29950	57010	20455	28428
0.00641307	0.00683768	0.500508			AT2G29960.2	Q8LDP4-2	cyclophilin 5	Protein metabolism	protein modification	protein folding and quality control														NaN	NaN	NaN	NaN	NaN	NaN	NaN	NaN	NaN	NaN	0.39	NaN	0.18	14.7734	17.5678	17.4578	17.4112	17.0186	17.5309	17.16	17.3189	17.4868	17565	29286	19846	32248
0.00328334	0.00309649	0.500141			AT1G08490.1	Q93WX6	Cysteine desulfurase NifS	Amino acid metabolism	amino acid degradation	Cys degradation								Cold_up						NaN	NaN	NaN	NaN	NaN	1.1	1.4	2.21	NaN	NaN	-0.16	NaN	-0.09	17.148	17.3934	16.7279	16.8344	17.1038	17.5093	17.483	17.7803	17.7539	15059	16492	12091	5754.2
0.00182846	0.00364865	0.499564	+	up in Cys feed	AT5G20960.2	Q7G193	aldehyde oxidase 1	Hormone metabolism	abscisic acid	ABA synthesis			BTH_up											NaN	NaN	1.53	NaN	NaN	NaN	NaN	NaN	NaN	NaN	1.28	NaN	0.94	17.2078	16.8189	17.0949	17.2718	17.7317	17.5088	17.5603	17.7056	17.4831	10146	2768.9	6788.7	9496.2
0.000296408	0.000277069	0.499176			AT3G49110.1	P24101	peroxidase CA	Cell	cell wall	cell wall misc.		SAR_up			DS_up	Salt_up		Cold_up			PAMP_bacterial_up		DAMP_cell damage_up	NaN	1.76	NaN	NaN	1.91	1.83	0.81	2.31	NaN	-0.56	1.77	NaN	1.96	16.601	16.2925	14.4378	16.8027	16.762	16.4848	16.5878	16.2325	16.5962	1493.4	860.69	782.51	1654.3
0.000916185	0.00270867	0.498622			AT5G62980.1	Q9FM54	Dihydroneopterin aldolase	Coenzyme metabolism	tetrahydrofolate	pterin synthesis														NaN	NaN	NaN	NaN	NaN	NaN	NaN	1.22	-0.62	NaN	-0.76	NaN	-0.45	15.308	14.5388	16.406	14.2608	15.2506	15.987	16.7171	14.5495	15.6309	2489.1	0	7403.1	2910.3
0.000100331	0.000186527	0.496696			AT1G23870.1	Q9LRA7	trehalose-phosphatase/synthase 9	Carbohydrate metabolism	minor CHO metabolism	trehalose metabolism														0.99	NaN	NaN	NaN	NaN	-0.3	NaN	NaN	NaN	NaN	-0.14	NaN	0.03	14.957	14.4339	14.7189	14.7414	15.0252	15.3368	15.6233	14.6726	15.3895	392.08	222.23	364.3	605.42
0.0371309	0.051706	0.496518	+	up in Cys feed	AT3G15356.1	Q9LJR2	Legume lectin family protein	Protein metabolism	protein modification	protein phosphorylation											PAMP_bacterial_up	PAMP_fungal_up	DAMP_cell damage_up	NaN	NaN	NaN	NaN	NaN	NaN	NaN	NaN	NaN	NaN	3.4	3.07	2.94	19.3122	19.3377	19.6156	19.4695	19.8877	20.0068	19.8294	19.9018	20.0255	153500	119580	147810	148900
0.0119414	0.015294	0.493616	+	up in Cys feed	AT3G52300.1	Q9FT52-1	ATP synthase D chain, mitochondrial	Cellular respiration	OXPHOS	complex V														NaN	NaN	NaN	NaN	NaN	NaN	NaN	NaN	NaN	NaN	0.18	NaN	0.05	16.9158	17.1126	17.2468	17.3449	18.0097	17.5289	17.5477	17.3842	17.7727	60394	29061	37080	65000
0.000952527	0.0013761	0.493272			AT5G22320.2	F4K9U4	Leucine-rich repeat (LRR) family protein	Not assigned	not assigned	not assigned														NaN	NaN	NaN	NaN	0.67	NaN	NaN	1.07	NaN	NaN	0.12	NaN	0.01	16.0802	15.5666	14.9018	16.0653	16.2999	15.9999	16.1125	16.3446	15.9767	3772.2	3769.2	2370.1	5272.8
0.00100955	0.00213181	0.492553			AT3G51890.1	F4J5M9	Clathrin light chain protein	Vesicle trafficking	clathrin coated vesicle (CCV) machinery	clathrin triskelion		SAR_up			DS_up	Salt_up	ED_down				PAMP_bacterial_up			NaN	2.44	1.48	NaN	1.54	1.72	-1.72	1.5	NaN	NaN	1.77	NaN	1.36	15.3429	14.9854	15.6184	15.4032	15.9588	15.5893	15.5735	16.0324	15.9963	6072.5	2897.5	2970.1	4249.6
0.000647649	0.000996152	0.492014			AT1G74070.1	F4HTT6	Cyclophilin-like peptidyl-prolyl cis-trans isomerase family protein	Protein metabolism	protein modification	protein folding and quality control			BTH_down					Cold_down						NaN	NaN	-1.74	NaN	-1.24	-1.3	-1.25	-2.09	-0.66	NaN	-1.1	NaN	-0.79	16.6358	14.5505	14.6871	13.4107	16.0448	14.9621	16.2848	14.9284	14.3451	6445.7	1211.9	813.08	2729.6
0.0014196	0.00227068	0.491361			AT3G16100.1	Q9LW76	RAB GTPase homolog G3C	Vesicle trafficking	regulation of membrane tethering and fusion	RAB-GTPase activities														NaN	NaN	NaN	-0.63	0.99	NaN	NaN	NaN	NaN	0.04	-0.37	NaN	-0.25	16.8858	14.3746	17.105	14.8591	14.7595	16.4461	17.427	15.3304	17.5245	8185	1591.5	7776.9	3940
0.000915112	0.000955113	0.490553			AT3G09150.2	Q9SR43-1	phytochromobilin:ferredoxin oxidoreductase, chloroplast / phytochromobilin synthase (HY2)	Coenzyme metabolism	tetrapyrrole	heme synthesis and modification														NaN	NaN	NaN	NaN	0.91	NaN	NaN	-0.99	NaN	NaN	-1.11	NaN	-0.6	13.6026	15.8272	15.6432	15.7327	16.0929	15.3828	15.8179	15.623	15.5432	2632.4	4561.3	2849.4	3969.9
0.00851372	0.0134516	0.490434	+	up in Cys feed	AT4G33070.1	O82647	Thiamine pyrophosphate dependent pyruvate decarboxylase family protein	Carbohydrate metabolism	carbohydrate degradation	carbohydrate degradation fermentation	JA_down			ABA_up						shoot_Hypoxia_up				-2.19	NaN	NaN	1.83	0.66	NaN	0.87	NaN	NaN	6.12	-0.61	NaN	-0.08	18.1782	18.3062	18.1145	18.322	18.7601	18.6639	18.5877	18.8646	18.727	25082	35612	27666	43193
0.0118729	0.0198137	0.489885	+	up in Cys feed	AT4G27585.1	Q93VP9	SPFH/Band 7/PHB domain-containing membrane-associated protein family	Not assigned	not assigned	not assigned														NaN	NaN	NaN	NaN	NaN	0.21	1.31	NaN	NaN	NaN	0.06	NaN	0.02	17.895	18.063	18.3139	18.0339	18.5891	18.6264	18.4608	18.5896	18.5658	39309	44669	40785	58942
0.00321495	0.00524702	0.486781	+	up in Cys feed	AT3G61220.1	Q9M2E2-1	NAD(P)-binding Rossmann-fold superfamily protein	Not assigned	oxidoreductase acting on CH-OH group of donor	not assigned oxidoreductase acting on CH-OH group of donor														NaN	NaN	NaN	NaN	NaN	NaN	NaN	NaN	-0.7	1.19	-0.34	NaN	0.07	17.2651	17.1209	17.3371	17.2087	17.6478	17.6734	17.5983	18.0503	17.6288	17628	10224	13473	7796.1
0.00142734	0.00192976	0.486456	+	up in Cys feed	AT1G08220.2	Q5XEN3	unknown protein	Cellular respiration	OXPHOS	OXPHOS assembly					DS_up	Salt_up								NaN	NaN	NaN	NaN	1.98	1.73	NaN	NaN	-0.96	NaN	-0.04	NaN	-0.21	16.0504	15.9998	16.1887	16.2194	16.6371	16.4309	16.545	16.7481	16.644	7852.1	4260.9	2929.4	8459.9
0.00117047	0.00092304	0.485967			AT1G22730.1	O80548	MA3 domain-containing protein	Signalling	TOR signalling pathway	MRF TOR-dependent protein translation regulator							ED_up	Cold_up						NaN	NaN	NaN	NaN	0.88	NaN	2.48	1.78	NaN	NaN	0.33	NaN	0.16	14.6221	16.5667	16.6769	16.6932	16.6335	16.7491	16.5638	16.5704	16.6115	3572.8	4825.9	4207.5	5286.7
0.0047461	0.00958093	0.485343			AT1G80890.1	A0A178W666	unknown protein	Not assigned	not assigned	not assigned														NaN	NaN	NaN	NaN	NaN	NaN	NaN	NaN	NaN	NaN	0.33	NaN	0.24	14.8644	16.8123	16.693	16.933	17.6776	16.7702	17.0222	17.664	14.9211	3722.7	22976	15058	30695
0.000379295	0.000730461	0.484988			AT4G17950.1	Q940I0	AT hook motif DNA-binding family protein	RNA	RNA regulation of transcription	putative transcription regulator														NaN	NaN	NaN	NaN	NaN	NaN	-0.85	-1.03	NaN	NaN	0.38	NaN	0.14	15.1957	14.6562	14.2727	14.6642	14.9283	15.2497	15.1955	15.1374	15.4	4274.1	0	448.11	2050.3
0.0117633	0.0173633	0.484294	+	up in Cys feed	AT4G31500.1	O65782	Monooxygenase	Secondary metabolism	glucosinolates	Trp to glucosinolate											PAMP_bacterial_up		DAMP_cell damage_up	NaN	NaN	1.27	NaN	NaN	NaN	NaN	-0.67	NaN	-0.45	2.44	NaN	1.93	17.7541	17.8643	17.9312	17.6496	18.2117	18.3922	18.2362	18.129	18.4516	55956	38535	29498	65743
0.00431243	0.00381851	0.482868			AT2G36130.1	Q9SIH1	Cyclophilin-like peptidyl-prolyl cis-trans isomerase family protein	Protein metabolism	protein modification	protein folding and quality control							ED_down							NaN	NaN	NaN	NaN	NaN	-0.97	-1.86	-0.84	NaN	NaN	-0.34	NaN	-0.35	16.5794	14.3734	16.8316	16.7685	16.9165	16.8152	16.0152	16.7616	16.5971	15723	11277	21695	15705
0.0480906	0.0763272	0.482622	+	up in Cys feed	AT5G14780.1	Q9S7E4	formate dehydrogenase	Carbohydrate metabolism	C1-metabolism	C1-metabolism formate dehydrogenase														NaN	NaN	NaN	NaN	NaN	NaN	-1.17	-0.66	-0.73	-0.72	0.09	NaN	0.44	20.6043	20.7557	20.8598	20.5103	21.0984	21.217	20.9829	21.2234	21.3039	229030	175050	173290	165740
0.001234	0.00133768	0.482227			AT4G32760.1	Q8L860-1	ENTH/VHS/GAT family protein	Vesicle trafficking	endomembrane trafficking	endosomal protein recycling					DS_up									0.36	NaN	NaN	NaN	1.56	0.9	-1.44	-1.14	NaN	NaN	0.47	NaN	0.3	15.0547	17.1238	17.2684	16.82	16.8529	17.1651	17.1575	16.9028	17.1665	11640	2740.8	1576.6	5239.3
0.0102356	0.0157143	0.481827	+	up in Cys feed	AT3G48690.1	Q9SMN0	alpha/beta-Hydrolases superfamily protein	Not assigned	biodegradation of Xenobiotics	not assigned biodegradation of Xenobiotics														NaN	NaN	NaN	1.46	NaN	0.78	NaN	1.21	NaN	0.12	1.34	NaN	1.2	18.3208	18.1653	18.4281	18.4325	18.9738	18.6006	18.9714	18.9568	18.5897	19642	43357	41868	48312
0.00240287	0.00273925	0.481687			AT4G03110.2	#N/A	RNA-binding protein-defense related 1	RNA	RNA RNA binding	RNA RNA binding misc.														-0.67	NaN	NaN	NaN	NaN	0.73	-0.82	-0.65	NaN	NaN	0.05	NaN	-0.21	16.5738	16.835	14.5851	16.6223	16.5333	16.694	16.5233	16.5659	16.8622	15966	6907.3	2461.9	15681
0.00349356	0.0046847	0.478857			AT4G15510.3	O23403-3	Photosystem II reaction center PsbP family protein	Photosynthesis	photophosphorylation	photosystem I						Salt_up	ED_up							NaN	NaN	NaN	NaN	1.33	1.68	2.81	-0.43	NaN	NaN	-1.06	NaN	-0.67	17.184	14.1048	17.1482	16.8674	17.1356	16.7534	16.5642	16.73	16.8414	19673	3926.1	16337	14431
0.000205304	0.000294325	0.477806			AT1G48050.1	Q9FQ09	Ku80 family protein	DNA	DNA damage response	DNA repair mechanisms														NaN	NaN	NaN	NaN	NaN	0.61	NaN	NaN	NaN	NaN	-0.17	NaN	-0.12	14.6566	15.1559	14.0859	14.8332	15.1754	15.9374	15.2292	14.2805	15.181	789.58	983.75	227.71	1376.7
0.00280684	0.003229	0.477795			AT3G48890.1	Q9M2Z4	membrane-associated progesterone binding protein 3	Hormone metabolism	brassinosteroid	brassinosteroid perception and signal transduction											PAMP_bacterial_up		DAMP_cell damage_up	NaN	NaN	NaN	NaN	NaN	-0.56	-1.1	1.35	NaN	-0.48	1.99	NaN	1.58	16.5783	16.4904	15.8336	16.5186	17.1181	17.0226	16.4751	16.5837	16.9658	15762	9019.5	6274.4	14729
0.00133018	0.00247789	0.477628			AT2G34260.1	O80775-1	transducin family protein / WD-40 repeat family protein	Not assigned	not assigned	not assigned														NaN	NaN	1.1	NaN	NaN	0.67	NaN	NaN	NaN	NaN	-0.18	NaN	-0.14	14.8416	14.5937	15.3758	15.9698	16.1071	14.5191	16.2743	15.5788	15.8849	4542.7	4624.6	0	13943
0.000617859	0.000627956	0.476561			AT5G25250.1	Q501E6	SPFH/Band 7/PHB domain-containing membrane-associated protein family	Vesicle trafficking	cell vesicle transport	Flotillin-like protein											PAMP_bacterial_up		DAMP_cell damage_up	NaN	NaN	NaN	NaN	1.36	NaN	0.67	NaN	1.38	NaN	3.12	NaN	2.6	15.3336	15.0512	15.1128	14.9462	15.4641	16.2399	16.3854	14.9561	14.8921	2731.1	749.43	2800.3	3348.1
8.70624e-05	0.00015014	0.476337			AT3G17850.1	F4J6F6	Protein kinase superfamily protein	Protein metabolism	protein modification	protein phosphorylation					DS_up			Cold_down						NaN	NaN	NaN	NaN	1.86	0.71	NaN	-1.92	NaN	NaN	-0.06	NaN	0.03	15.1051	13.98	14.437	15.3108	15.4597	15.0557	15.2582	14.6091	15.5402	794.42	213.13	130.72	341.03
0.0034078	0.00486844	0.475847			AT5G48030.1	Q8GWW8	gametophytic factor 2	Stress	abiotic stress	heat stress														NaN	NaN	NaN	NaN	NaN	-1.19	NaN	NaN	NaN	NaN	-0.57	NaN	-0.43	18.4448	18.0345	16.8429	18.2436	18.3429	18.527	18.3096	18.3886	18.2683	18563	9254.2	10665	15916
0.00246056	0.00329819	0.475095			AT3G15020.1	Q9LKA3-1	Lactate/malate dehydrogenase family protein	Cellular respiration	TCA cycle	TCA cycle malate dehydrogenase														NaN	NaN	NaN	NaN	-0.87	NaN	-0.7	NaN	-1.31	NaN	-0.02	NaN	0.03	16.8189	16.4311	14.8698	16.7378	16.8347	16.628	16.9665	16.8748	16.1435	16356	10077	742.65	14985
0.00208845	0.00253111	0.473457			AT4G21980.1	Q8LEM4-1	Autophagy-related protein 8a	Vesicle trafficking	autophagosome formation	ATG8/ATG12 conjugation system							ED_down							NaN	NaN	NaN	1.41	NaN	0.98	-3.47	-0.96	-0.65	NaN	0.75	NaN	0.62	15.004	14.7474	15.0007	15.1721	15.1275	15.3174	15.9045	15.4667	15.4564	12248	8209.5	2653.8	11647
0.00471812	0.00615038	0.471849			AT1G56330.1	Q01474	secretion-associated RAS 1B	Vesicle trafficking	coat protein II (COPII) coatomer machinery	coat protein recruiting							ED_down		Heat_up					NaN	NaN	NaN	NaN	NaN	-1.2	-1.68	-0.87	1.84	NaN	0.69	NaN	0.56	16.3107	14.8643	19.0799	14.7047	16.0413	14.2449	18.8875	15.0707	19.3144	27019	23600	19041	600.39
0.000847121	0.00161848	0.471316	+	up in Cys feed	AT5G59440.2	Q0WW55-2	P-loop containing nucleoside triphosphate hydrolases superfamily protein	Nucleotide metabolism	deoxynucleotide metabolism	thymidylate kinase														NaN	NaN	NaN	NaN	-0.87	NaN	NaN	1.02	NaN	NaN	0.08	NaN	0.06	15.606	15.2976	15.1979	15.1685	15.8682	15.9219	15.63	15.7548	15.7692	4607.3	2852.8	2494.6	3506.4
0.00067205	0.00142996	0.467627			AT2G30390.1	O04921-1	ferrochelatase 2	Coenzyme metabolism	tetrapyrrole	heme synthesis and modification														NaN	NaN	NaN	NaN	-0.95	-1.03	NaN	-1.05	NaN	NaN	-0.62	NaN	-0.15	16.5654	16.1006	14.1911	16.4688	16.3537	16.3541	16.4601	15.8927	16.4349	3912.5	4206.8	316.69	2624.7
0.00112875	0.00192799	0.465353			AT4G21020.1	A0A654FRA3	Late embryogenesis abundant protein (LEA) family protein	Cell	LEA proteins	late embryogenesis abundant				ABA_up										NaN	NaN	NaN	3.65	NaN	NaN	0.93	0.91	1.25	NaN	NaN	NaN	NaN	15.5471	15.4578	15.4442	15.7837	16.4113	15.6346	15.9493	16.27	15.8525	5185.8	3514.9	2714.5	6895.1
0.0105872	0.0127921	0.465153			AT4G27450.1	A0A178V0I5	Aluminium induced protein with YGL and LRDR motifs	Hormone metabolism	auxin	auxin associated protein										shoot_Hypoxia_up				NaN	NaN	1.2	NaN	NaN	NaN	0.88	NaN	NaN	3.59	-0.57	NaN	0.1	17.9323	17.4604	18.3318	18.1177	18.4074	18.351	18.2304	18.7208	18.4188	55199	21391	32400	62260
0.0145356	0.0139063	0.463436			AT4G21105.2	A8MSE0	cytochrome-c oxidases;electron carriers	Cellular respiration	OXPHOS	complex IV														NaN	NaN	NaN	NaN	NaN	NaN	1.19	NaN	0.68	NaN	-0.02	NaN	-0.02	14.407	18.0151	15.3299	14.4096	15.0963	17.7497	15.157	14.3104	17.7057	49054	91607	36132	45817
0.000871437	0.00115075	0.463292	+	up in Cys feed	AT3G14650.1	Q9LUC9	cytochrome P450, family 72, subfamily A, polypeptide 11	Not assigned	oxidoreductase acting on paired donor with incorporation or reduction of molecular oxygen	not assigned oxidoreductase acting on paired donor with incorporation or reduction of molecular oxygen														NaN	NaN	NaN	NaN	1.47	NaN	1.4	NaN	NaN	NaN	-0.76	NaN	-0.35	16.5693	16.6869	16.9283	16.5398	17.1032	17.225	17.0359	17.3264	17.0314	4480.7	2960	2503.8	3922.9
0.00210984	0.00326037	0.461801			AT3G15670.1	Q9LW12	Late embryogenesis abundant protein (LEA) family protein	Cell	LEA proteins	late embryogenesis abundant				ABA_up			ED_down		Heat_down					NaN	NaN	NaN	6.21	-1.43	-0.65	-2	-1.38	-1.53	NaN	-0.19	NaN	-0.03	15.3186	16.6932	15.293	16.4994	16.6774	16.5105	16.287	16.5242	16.065	6696.9	13097	3638.2	9773.9
0.0173911	0.0212178	0.46092	+	up in Cys feed	AT3G56490.1	Q8GUN2	HIS triad family protein 3	Protein metabolism	protein modification	protein postranslational modification														NaN	NaN	NaN	NaN	0.64	NaN	NaN	NaN	NaN	NaN	0.28	NaN	0.22	17.9434	18.0307	18.1138	17.944	18.5711	18.4801	18.3233	18.374	18.5959	108060	41522	63738	61179
0.0769465	0.0931803	0.460854	+	up in Cys feed	AT3G16450.3	O04311	Mannose-binding lectin superfamily protein	Not assigned	not assigned	not assigned					DS_up	Salt_down	ED_up							NaN	NaN	NaN	NaN	1.51	-1.75	1.8	-1.22	NaN	0.05	-0.73	NaN	-0.65	21.2506	21.1748	21.3544	21.4156	21.9357	21.6156	21.6428	21.9459	21.6584	358430	248840	227540	388550
0.000378822	0.000657976	0.460684			AT2G29700.1	Q9ST43	pleckstrin homologue 1	Signalling	phosphinositides	phosphinositides misc.														NaN	NaN	NaN	NaN	NaN	NaN	0.7	-0.96	NaN	NaN	0.49	NaN	0.26	16.7054	14.9961	14.7572	16.2635	17.4829	15.7482	16.5657	16.6619	14.2474	3552.3	204.38	0	3173.3
0.00420664	0.00272063	0.460384			AT4G13200.1	Q8LDV3	unknown protein	Not assigned	not assigned	not assigned														NaN	NaN	NaN	NaN	NaN	NaN	-0.82	NaN	NaN	NaN	-0.37	NaN	-0.31	14.5926	14.9296	17.5974	17.1081	16.6658	17.1288	17.1111	16.9852	14.6957	6824.9	8268	27324	17628
0.0351985	0.0457394	0.459979	+	up in Cys feed	AT1G05010.1	Q06588	1-aminocyclopropane-1-carboxylate oxidase	Hormone metabolism	ethylene	SAM to ethylene (MTA cycle)		SAR_up									PAMP_bacterial_up		DAMP_cell damage_up	NaN	1.59	NaN	NaN	0.99	NaN	NaN	NaN	NaN	NaN	1.72	NaN	1.59	18.534	18.5989	18.8673	18.5249	19.1514	19.2319	19.0901	18.9094	19.0734	172200	108200	99181	184320
0.00616349	0.00798877	0.457852			AT2G38860.2	Q9ZV19-1	Class I glutamine amidotransferase-like superfamily protein	Not assigned	not assigned	not assigned			BTH_up								PAMP_bacterial_up		DAMP_cell damage_up	NaN	NaN	2.3	NaN	NaN	NaN	-0.95	-1.28	NaN	NaN	2.98	NaN	2.66	16.9916	17.3431	17.5324	17.1278	17.4244	17.8769	17.6386	17.6547	17.9382	29761	20997	17134	30429
0.000431681	0.000616955	0.457504			AT1G30730.1	Q9SA88	FAD-binding Berberine family protein	Not assigned	oxidoreductase acting on CH-OH group of donor	not assigned oxidoreductase acting on CH-OH group of donor											PAMP_bacterial_up		DAMP_cell damage_up	NaN	NaN	NaN	NaN	-1	NaN	NaN	NaN	NaN	1.36	1.88	NaN	1.81	15.3057	15.4498	14.4937	15.7123	15.0706	16.6848	16.3349	16.0584	14.3406	2436.9	2051.7	1335.9	846.82
0.000368945	0.000597702	0.455944			AT3G52840.1	Q9LFA6	beta-galactosidase 2	Cell	cell wall	pectin			BTH_down								PAMP_bacterial_down			NaN	NaN	-1.91	NaN	1.41	NaN	0.9	NaN	NaN	NaN	-1.71	NaN	-1.4	13.5927	14.2106	15.4221	16.2737	14.7274	14.7777	16.4093	16.4148	14.3245	0	1359.6	1001.5	3464.8
0.000930478	0.000700768	0.455939			AT2G35820.1	A0A654F0M1	ureidoglycolate hydrolases	Not assigned	not assigned	not assigned					DS_down		ED_down							NaN	NaN	NaN	NaN	-1.69	-0.98	-1.62	NaN	-0.67	NaN	-0.74	NaN	-0.3	14.4926	15.4998	14.9805	16.0525	15.6279	15.7684	16.3237	15.6603	15.1811	4973	1705	4107.4	3645.2
0.00422699	0.00563238	0.455344			AT3G13160.1	Q9LK57	Tetratricopeptide repeat (TPR)-like superfamily protein	Not assigned	not assigned	not assigned														NaN	NaN	NaN	NaN	NaN	NaN	0.96	1.02	NaN	NaN	-0.58	NaN	-0.23	17.2346	17.1702	16.1428	17.3187	17.139	17.548	17.571	17.2769	17.5746	18737	17350	8061.2	24427
0.00237146	0.0031843	0.454885			AT4G34150.1	A0A178V2Z8	Calcium-dependent lipid-binding (CaLB domain) family protein	Signalling	calcium signalling	calcium signalling misc.		SAR_up	BTH_up					Cold_down			PAMP_bacterial_up			NaN	1.86	2.08	NaN	NaN	-0.68	-0.88	-1.5	NaN	0.91	1.55	NaN	0.87	16.215	16.1183	14.4464	16.4303	16.1461	16.0606	16.6399	16.4762	15.9641	14791	9471.9	0	16789
0.00294646	0.00426055	0.454258	+	up in Cys feed	AT5G65750.1	A0A5S9YI34	2-oxoglutarate dehydrogenase, E1 component	Cellular respiration	TCA cycle	TCA cycle OGDH complex														NaN	NaN	NaN	NaN	1.13	NaN	0.7	-1.26	NaN	NaN	0.46	NaN	0.28	17.1485	16.9541	16.892	17.1347	17.5324	17.4138	17.4053	17.5532	17.5283	16010	8261.3	8000.1	15342
0.00585421	0.0073857	0.453769	+	up in Cys feed	AT1G19130.1	A0A178WAJ3	unknown protein	Not assigned	not assigned	not assigned														NaN	NaN	NaN	NaN	NaN	-0.52	-1.42	NaN	NaN	NaN	0.84	NaN	0.63	16.8708	16.9101	16.796	17.0548	17.2566	17.4427	17.43	17.1642	17.515	25322	23392	10291	36583
0.0013524	0.00327841	0.453593			AT4G25890.1	Q9SVZ6	60S acidic ribosomal protein family	Protein metabolism	protein synthesis	ribosomal protein														NaN	NaN	NaN	NaN	-0.6	NaN	NaN	1.08	-1.14	NaN	-0.53	NaN	-0.48	16.4147	16.3076	14.4985	16.9268	17.6236	15.3801	16.2476	16.4647	16.7365	14908	2353.5	0	7111.4
0.0185094	0.0256335	0.453265	+	up in Cys feed	AT5G11520.1	P46644	Aspartate aminotransferase 3	Amino acid metabolism	amino acid synthesis & degradation	Asp synthesis & degradation														NaN	NaN	NaN	NaN	NaN	NaN	NaN	0.73	NaN	NaN	0.63	NaN	0.51	18.7089	18.8147	18.8684	18.6682	19.0302	19.2173	19.2333	19.3018	19.3088	90975	58749	49741	97875
0.00854185	0.0050279	0.452238	+	up in Cys feed	AT4G39090.1	P43296	Papain family cysteine protease	Protein metabolism	protein degradation	peptidase families														NaN	NaN	NaN	NaN	NaN	0.28	0.66	NaN	NaN	NaN	-0.33	NaN	-0.14	17.6991	17.7347	17.2884	17.7005	18.0825	18.0026	18.101	18.1958	17.9077	24896	13095	4690.6	107460
0.00143702	0.0011628	0.451316			AT1G20560.1	F4HUK6-1	acyl activating enzyme 1	Lipid metabolism	lipid synthesis	acyl coa ligase														NaN	NaN	NaN	0.89	NaN	NaN	NaN	-0.98	NaN	NaN	-0.01	NaN	0.46	16.7296	16.3364	15.9858	16.2944	16.653	16.7461	16.7927	16.9247	16.8229	11242	5823	2874.1	3447.2
0.00202104	0.00389653	0.449745	+	up in Cys feed	AT1G43860.1	Q9MAR2	sequence-specific DNA binding transcription factors	Protein metabolism	protein synthesis	ribosomal protein								Cold_up						NaN	NaN	NaN	NaN	0.78	NaN	0.94	2.1	0.61	NaN	0.35	NaN	0.18	16.8173	16.7982	16.7004	16.9129	17.2087	17.2329	17.2279	17.2475	17.3677	4444.3	9761.1	4159.1	13763
0.00312123	0.00179526	0.447725			ATMG01270.1	A0A384KDW1	mitochondrial ribosomal protein S7	Protein metabolism	protein synthesis	organelle protein translation machineries									Heat_up					NaN	NaN	NaN	NaN	-0.8	NaN	NaN	-0.72	2.68	NaN	NaN	NaN	NaN	15.242	14.7194	14.7475	14.5264	14.69	15.6735	15.6959	15.6652	14.5581	7122.9	2568.7	27545	4438.6
0.00531433	0.00890766	0.447461			AT5G19140.2	F4JZM6	Aluminium induced protein with YGL and LRDR motifs	Not assigned	metal handling	not assigned metal handling														NaN	NaN	NaN	NaN	0.63	NaN	0.66	-0.77	NaN	1.34	-0.18	NaN	-0.37	17.873	17.593	17.008	17.96	18.1488	17.9706	18.0574	18.1535	17.9494	27461	17107	13526	27650
0.00184783	0.00448885	0.447176			AT2G18230.1	P21216	pyrophosphorylase 2	Nucleotide metabolism	nucleotide phosphotransfer and pyrophosphatases	nucleotide phosphotransfer and pyrophosphatases misc.				ABA_up										NaN	NaN	NaN	1.73	1.01	NaN	0.71	0.77	0.75	NaN	0.18	NaN	0.05	16.5018	14.7018	15.6167	16.6756	16.9227	15.0409	16.6011	16.6122	16.4289	14354	2800.2	0	16102
0.00282305	0.00455358	0.446432	+	up in Cys feed	AT1G33790.2	Q9LQ31-1	jacalin lectin family protein	Not assigned	not assigned	not assigned														NaN	NaN	NaN	NaN	NaN	NaN	NaN	NaN	NaN	NaN	0.15	NaN	0.22	16.9475	17.0055	16.8148	17.0072	17.5018	17.3342	17.3415	17.4448	17.3285	16544	8681.9	7214.8	13248
0.00444646	0.0069201	0.444681			AT2G26740.1	Q42566	soluble epoxide hydrolase	Not assigned	hydrolase-domain containing	not assigned hydrolase-domain containing														NaN	NaN	NaN	NaN	NaN	-0.72	-0.91	NaN	-0.78	NaN	0.53	NaN	0.73	17.5289	17.0868	16.8669	17.4851	17.6394	17.7192	17.7334	17.7349	17.6061	25556	15572	7721.6	24538
0.000308066	0.000341581	0.444664			AT5G55860.1	Q9LVQ4	Plant unkown protein (DUF827)	Not assigned	not assigned	not assigned														NaN	NaN	NaN	0.51	NaN	NaN	NaN	-1.03	-0.62	NaN	0.65	NaN	0.7	15.6009	15.7784	14.7761	15.6944	15.9013	15.7784	15.8757	15.9239	16.0563	1332.4	1104	904.61	1529.5
0.000535071	0.00051167	0.444398			AT2G21470.1	Q9SJT1-2	SUMO-activating enzyme 2	Protein metabolism	protein degradation	peptide tagging					DS_up									NaN	NaN	NaN	NaN	1.8	NaN	NaN	NaN	NaN	NaN	0.73	NaN	0.54	15.8415	14.4008	15.6208	15.9337	16.0555	15.8722	16.1359	15.8366	15.568	2451.8	2243.3	1384.5	2397.4
0.000822316	0.00103823	0.442721			AT1G31220.1	P52422	Formyl transferase	Nucleotide metabolism	nucleotide synthesis	purines synthesis							ED_down							NaN	NaN	NaN	NaN	NaN	NaN	-1.67	-1.1	NaN	NaN	0.27	NaN	0.04	16.1282	16.3025	14.1752	13.6588	15.0711	14.3103	16.0021	16.0133	16.1479	3325	4719.3	1643	3254.3
0.000716918	0.000768015	0.44265			AT1G51470.1	Q3ECS3	thioglucoside glucohydrolase 5	Secondary metabolism	glucosinolates	glucosinolate degradation														NaN	NaN	NaN	NaN	NaN	NaN	-0.83	1.41	1.06	NaN	-0.32	NaN	-0.33	14.2399	14.8526	16.4245	16.8999	17.5655	15.6084	15.2228	16.9182	14.9195	3880.3	2570.7	2866	1633
0.00450865	0.00692171	0.442553			AT5G39850.1	Q9FLF0	Ribosomal protein S4	Protein metabolism	protein synthesis	ribosomal protein					DS_down	Salt_down		Cold_down	Heat_down					NaN	NaN	NaN	NaN	-2.38	-2.78	0.75	-2	-1.78	NaN	0.05	NaN	0.14	16.8902	17.4868	17.3936	17.0955	17.4339	17.7088	17.7507	17.4936	17.9085	17591	22695	9738.1	21360
0.000403138	0.0013836	0.442157			AT2G20930.1	A0A178VLL4	SNARE-like superfamily protein	Vesicle trafficking	target membrane tethering	TRAPP (Trafficking-Protein-Particle) complexes									Heat_up					NaN	NaN	NaN	NaN	NaN	NaN	NaN	1.13	2.28	NaN	-0.22	NaN	-0.17	15.0809	14.4014	15.3296	14.691	14.3416	14.47	17.2615	15.8467	14.6696	3780.7	1094.6	0	2270.4
0.00175896	0.00133557	0.441728			AT2G25140.1	Q8VYJ7	casein lytic proteinase B4	Stress	abiotic stress	temperature stress														NaN	NaN	NaN	NaN	NaN	NaN	NaN	-1.24	NaN	NaN	0.02	NaN	-0.1	17.349	17.3165	16.6167	17.2308	17.8183	17.4075	17.601	17.8266	17.1964	11627	6389.1	4883.7	5139.1
0.00216588	0.00278974	0.440906			AT3G02910.1	Q9M8T3	AIG2-like (avirulence induced gene) family protein	Not assigned	not assigned	not assigned														NaN	NaN	-1.41	NaN	-0.7	NaN	-0.82	1.02	NaN	NaN	0.01	NaN	0.14	16.4492	16.6887	15.8812	14.5286	14.8765	16.657	16.4223	16.7316	16.9516	13674	11948	3237	6058.3
0.020001	0.0237078	0.440795			AT1G77710.1	Q9CA23	unknown protein	Protein metabolism	protein degradation	peptide tagging														NaN	NaN	NaN	NaN	NaN	NaN	NaN	NaN	NaN	NaN	0.21	NaN	0.2	18.286	16.3702	18.5835	18.3305	18.5025	18.185	18.3018	18.1846	18.4928	92569	49664	72869	99511
0.000180194	0.00036717	0.439508			AT1G22610.1	Q9SKA3	C2 calcium/lipid-binding plant phosphoribosyltransferase family protein	Not assigned	not assigned	not assigned														NaN	NaN	NaN	NaN	NaN	NaN	NaN	NaN	0.97	NaN	NaN	NaN	-0.09	14.9972	14.8243	13.8822	15.056	14.5609	14.4493	15.8651	14.8191	15.9528	0	796.61	597.11	1359.7
0.00113831	0.00155325	0.439456			AT5G04885.1	Q0WNW0	Glycosyl hydrolase family protein	Not assigned	glycosylase	not assigned glycosylase														NaN	NaN	NaN	NaN	NaN	NaN	NaN	NaN	NaN	NaN	-0.64	NaN	-0.36	17.741	14.3051	16.3372	15.8872	17.6787	14.9227	17.6378	16.953	15.3433	15809	0	1433.5	3111.8
0.00109584	0.00231802	0.438443			AT2G36870.1	Q9SJL9-1	xyloglucan endotransglucosylase/hydrolase 32	Cell	cell wall	hemicellulose		SAR_down					ED_down		Heat_down					NaN	-1.58	-1.11	1.06	-0.9	NaN	-2.34	NaN	-1.73	NaN	-0.3	NaN	-0.48	16.5656	14.6758	16.6099	16.6168	16.8821	16.3375	16.8943	16.379	16.2845	6462.8	0	4797.9	6295.5
0.00213762	0.00277316	0.437912			AT5G36160.1	Q9LVY1	Tyrosine aminotransferase	Amino acid metabolism	amino acid degradation	Trp/Phe/Tyr degradation														NaN	NaN	NaN	NaN	NaN	-0.63	NaN	-1.05	NaN	0.06	-0.02	NaN	0.43	16.5372	16.6917	17.037	16.7231	16.9974	17.1043	16.9913	17.3721	17.4607	8442.4	6396.8	8522.6	9551.1
0.00011249	0.000138444	0.437805			AT5G15870.1	Q9LFT3	glycosyl hydrolase family 81 protein	Not assigned	not assigned	not assigned			BTH_up											NaN	NaN	1.7	NaN	NaN	NaN	NaN	-0.71	0.82	0.14	1.37	NaN	0.6	13.9198	14.6529	14.0954	15.0803	14.9686	14.1176	15.2639	15.1215	14.9029	1147	0	0	929.05
0.00343681	0.00440026	0.437671			AT2G33585.1	A0A178VSC0	unknown protein	Not assigned	not assigned	not assigned														NaN	NaN	NaN	NaN	NaN	NaN	NaN	NaN	NaN	NaN	0.6	NaN	0.28	16.0096	16.1037	15.987	16.2584	16.9887	16.2949	16.1229	16.92	16.3104	17297	13357	6548.6	18805
0.00108044	0.00143747	0.435944			AT3G24200.1	A0A384LJ55	FAD/NAD(P)-binding oxidoreductase family protein	Coenzyme metabolism	phylloquinone	ubiquinone synthesis														NaN	NaN	NaN	NaN	NaN	NaN	NaN	NaN	NaN	NaN	0.12	NaN	0.06	16.4078	16.1206	14.4411	16.5176	16.3568	16.1883	16.211	16.4961	16.2864	5554.9	4118.7	1719.1	6418.8
0.0289199	0.0377439	0.435143	+	up in Cys feed	AT1G66200.1	Q8LCE1-1	Glutamine synthase	Amino acid metabolism	amino acid synthesis	Gln synthesis					DS_down	Salt_down		Cold_down						NaN	NaN	NaN	NaN	-1.72	-2	-1.13	-1.6	0.82	NaN	-0.69	NaN	-0.51	19.2453	19.3584	19.303	19.334	19.925	19.756	19.6891	19.6188	19.7377	130070	114990	68646	149320
0.00190192	0.00167305	0.433633			AT3G08780.1	A0A384KVQ1	unknown protein	Not assigned	not assigned	not assigned														NaN	NaN	NaN	NaN	NaN	NaN	NaN	NaN	NaN	NaN	0.45	NaN	0.22	15.8469	15.8815	14.6839	15.6474	15.8693	16.1024	15.8481	15.7778	16.1453	9660.2	9284.1	3434.6	8224
0.00165584	0.00298207	0.433435			AT1G05510.1	Q9ZVY7	unkown protein (DUF1264)	Not assigned	not assigned	not assigned														NaN	NaN	NaN	NaN	NaN	0.64	NaN	0.77	NaN	NaN	0.35	NaN	0.41	15.6491	15.6813	15.7029	15.7334	16.5876	16.0924	15.8799	15.9676	16.0981	10494	5213.9	3925	7316.8
0.00024529	0.000341843	0.432883	+	up in Cys feed	AT1G74310.1	P42730	heat shock protein 101	Stress	abiotic stress	temperature stress									Heat_up					NaN	NaN	NaN	NaN	NaN	NaN	0.65	-0.71	2.34	0.78	1.09	NaN	0.52	15.256	15.0991	15.0186	15.2456	15.5223	15.5593	15.7419	15.7319	15.3831	986.11	803.02	817.58	1237.6
0.000353719	0.000692954	0.428376			AT2G45220.1	O22149	pectin methylesterase inhibitor superfamily	Cell	cell wall	pectin											PAMP_bacterial_up		DAMP_cell damage_up	NaN	NaN	NaN	NaN	-1.03	NaN	-0.89	NaN	NaN	0.51	3.16	NaN	2.09	15.61	15.4646	15.3314	15.9438	16.0045	15.6498	16.1638	16.3289	15.9321	2068.6	793.91	956.64	1954.2
0.00238	0.0022593	0.428207			AT5G14520.1	Q9LYK7	pescadillo-related	Protein metabolism	protein synthesis	ribosomal protein														NaN	NaN	NaN	-0.73	1.26	NaN	0.76	NaN	NaN	NaN	-0.28	NaN	-0.34	16.2648	17.2516	17.0643	16.8439	16.987	17.4427	17.2344	17.1354	17.6222	7653	6497.6	6148.4	18238
0.000439978	0.000785115	0.427611	+	up in Cys feed	AT4G34890.1	Q8GUQ8	xanthine dehydrogenase 1	Nucleotide metabolism	nucleotide degradation	purines degradation														NaN	NaN	NaN	NaN	NaN	0.44	NaN	NaN	NaN	NaN	0.32	NaN	0.49	15.7543	15.5371	15.5916	15.3979	16.0828	15.8026	16.2265	16.0635	15.8138	2255.4	2455.3	846.68	1414.6
0.00138442	0.00206989	0.427505			AT4G00740.1	Q93W95	S-adenosyl-L-methionine-dependent methyltransferases superfamily protein	Cell	cell wall	pectin									Heat_down					NaN	NaN	NaN	NaN	-0.08	NaN	NaN	-1.27	-1.63	NaN	-0.25	NaN	-0.18	16.9431	17.5479	16.7141	17.0462	16.7899	17.7412	17.999	17.4544	17.4671	9390.7	6956.3	2325.6	3704.5
0.000612861	0.000589947	0.425783			AT1G80030.3	A0A654EVN8	Molecular chaperone Hsp40/DnaJ family protein	Not assigned	not assigned	not assigned														NaN	NaN	NaN	NaN	1.02	NaN	0.85	1.04	NaN	NaN	-0.74	NaN	-0.43	14.6195	15.8927	15.0174	14.2001	15.1915	15.8959	14.474	15.2483	15.9814	884.35	2695	3896	925.4
0.0032691	0.0052743	0.425431	+	up in Cys feed	AT5G66390.1	Q9FJZ9	Peroxidase superfamily protein	Redox	hydrogen peroxide removal	oxidation of toxic reductants, biosynthesis and degradation of lignin														NaN	NaN	NaN	NaN	NaN	NaN	NaN	NaN	NaN	-0.37	0.25	NaN	0.42	16.7814	17.3656	17.2297	17.1196	17.548	17.5778	17.4455	17.5774	17.5989	11005	14458	10132	15010
0.00140052	0.00174052	0.425396			AT1G60080.1	A0A178WDS9	3-5-exoribonuclease family protein	RNA	RNA processing	RNA decay														NaN	NaN	NaN	NaN	NaN	0.71	NaN	NaN	NaN	NaN	-0.23	NaN	-0.06	15.6158	14.4367	15.3842	15.9544	15.8855	15.7618	15.5652	15.8461	15.8074	8546.3	2535.5	4738.2	6702.4
0.0136096	0.0207168	0.424019	+	up in Cys feed	AT3G06860.1	Q9ZPI5	Fatty acid beta-oxidation multifunctional protein AIM2	Lipid metabolism	lipid degradation	fatty acid degradation														0.44	NaN	NaN	0.5	-0.86	NaN	NaN	0.74	NaN	-0.17	0.55	NaN	0.4	18.7445	18.9267	18.992	18.8486	19.3306	19.1839	19.2921	19.3815	19.3218	85903	35986	28993	74142
0.0942891	0.13365	0.423424	+	up in Cys feed	AT2G16060.1	O24520	hemoglobin 1	Redox	Redox	Redox misc.										shoot_Hypoxia_up				NaN	NaN	1.08	NaN	NaN	NaN	NaN	NaN	0.65	2.52	0.12	NaN	0.19	19.9289	20.0355	20.1219	20.0429	20.3287	20.3926	20.4161	20.6231	20.5181	427180	324210	276850	466550
0.000347998	0.000376043	0.423029			AT3G14900.1	Q9LKB4	unknown protein	Not assigned	not assigned	not assigned														NaN	NaN	NaN	NaN	0.88	NaN	NaN	NaN	NaN	NaN	-1.33	NaN	-0.96	14.6519	14.9325	15.9083	13.665	15.636	14.9416	14.701	15.0302	15.7533	158.76	1332.8	1882.5	1614
0.00267288	0.00689078	0.42301			AT2G27840.1	A0A2H1ZE29	histone deacetylase-related / HD-related	DNA	histone	histone modifications														NaN	NaN	NaN	-1.37	NaN	0.81	NaN	NaN	1.07	NaN	-0.31	NaN	-0.31	16.4892	14.5397	17.636	16.753	17.3981	17.6829	14.2141	17.4853	17.1071	2074.7	1092.2	19811	14903
0.00231055	0.0024091	0.421603			AT5G42770.1	A0A7G2FE04	Maf-like protein	Not assigned	not assigned	not assigned														NaN	NaN	NaN	NaN	NaN	NaN	NaN	NaN	NaN	NaN	-0.33	NaN	-0.15	14.7367	14.5149	16.1757	16.5176	17.0256	16.1619	14.1699	15.9846	16.1971	7084.9	4936.8	7107.6	18028
0.00186505	0.0028435	0.420501	+	up in Cys feed	AT3G59820.1	Q9M1Z2	LETM1-like protein	Not assigned	not assigned	not assigned														NaN	NaN	NaN	NaN	-0.63	-0.91	-0.61	NaN	NaN	NaN	-0.68	NaN	-0.68	16.4806	16.2833	16.1228	16.3415	16.7373	16.7141	16.7117	16.8229	16.6519	9165.3	7911.8	4301.6	8438.9
0.000423054	0.000705688	0.420245			AT5G17710.1	Q94K56	Co-chaperone GrpE family protein	Not assigned	not assigned	not assigned														NaN	NaN	NaN	NaN	NaN	NaN	NaN	0.61	NaN	NaN	-0.52	NaN	-0.45	14.4545	14.8282	14.9945	15.2114	15.6669	14.9501	14.9287	15.0174	15.899	1486	1694.3	1639.5	1602.4
0.000384022	0.000463275	0.420169			AT3G53040.1	Q9LF88	late embryogenesis abundant protein, putative / LEA protein, putative	Cell	LEA proteins	late embryogenesis abundant				ABA_up										NaN	NaN	NaN	1.66	NaN	NaN	-0.88	-1.37	NaN	NaN	0.02	NaN	-0.02	14.3127	15.3148	15.8188	14.8627	15.9821	15.1061	15.5689	15.8522	14.9777	1646.3	1444.4	430.53	2902.1
0.0148576	0.0343454	0.419478	+	up in Cys feed	AT5G54500.1	Q9LSQ5-1	flavodoxin-like quinone reductase 1	Not assigned	not assigned	not assigned		SAR_up									PAMP_bacterial_up			NaN	1.59	NaN	NaN	-1.16	1.32	NaN	-1.43	NaN	NaN	1.97	NaN	1.17	18.4463	18.3961	18.6864	18.4005	18.8909	18.9888	18.8201	18.8219	18.9874	78296	61653	47411	43691
0.00151682	0.00157902	0.418363			AT4G34240.1	Q8W033-1	aldehyde dehydrogenase 3I1	Carbohydrate metabolism	carbohydrate degradation	carbohydrate degradation fermentation														NaN	NaN	NaN	NaN	-1.13	0.8	-1.47	-0.77	NaN	NaN	-0.2	NaN	0.13	14.0387	17.3285	17.5307	17.8557	17.0897	16.8723	17.1632	17.0957	17.313	5133.2	7654.2	6365.5	3197
0.00444815	0.00595817	0.417063			AT3G01800.1	Q6NQM0	Ribosome recycling factor	Protein metabolism	protein synthesis	organelle protein translation machineries														NaN	NaN	NaN	NaN	-1.45	NaN	-1.44	NaN	-0.75	NaN	-0.13	NaN	-0.03	17.2089	17.2752	16.2088	17.0061	17.1508	17.5166	17.4055	17.2534	17.3828	24594	21025	7893.2	18366
0.00423239	0.00582484	0.416378			AT3G03980.1	Q9SQR4	NAD(P)-binding Rossmann-fold superfamily protein	Not assigned	not assigned	not assigned														NaN	NaN	NaN	NaN	-1.22	NaN	NaN	0.84	NaN	NaN	-0.53	NaN	-0.13	16.815	16.9875	17.2067	16.6828	17.1361	17.5177	17.2073	17.3488	17.4869	15480	12917	17789	18397
0.00715232	0.00972633	0.415874	+	up in Cys feed	AT2G44350.2	P20115-1	Citrate synthase family protein	Cellular respiration	TCA cycle	TCA cycle citrate synthase														NaN	NaN	NaN	NaN	NaN	0.05	NaN	NaN	-1.31	NaN	0.79	NaN	0.34	17.9583	18.0236	18.0282	18.1146	18.7142	18.4335	18.2211	18.3171	18.5493	33675	27957	16726	36453
0.00109092	0.00121009	0.414733			AT5G63220.1	Q6GKV1	unknown protein	Protein metabolism	protein translocation	protein translocation endoplasmic reticulum														NaN	NaN	NaN	NaN	NaN	NaN	0.78	NaN	NaN	NaN	0.25	NaN	0.14	16.3493	14.2369	14.2724	16.0446	15.6993	16.2166	16.1659	14.2406	15.8804	7316.2	2996.6	2136.1	5670.1
0.00142293	0.00197824	0.414705			AT4G28450.1	A0A178UZJ7	nucleotide binding;protein binding	Protein metabolism	protein synthesis	ribosomal protein														NaN	NaN	1.22	-0.9	NaN	0.86	NaN	0.76	NaN	NaN	-0.29	NaN	-0.4	16.9038	17.1765	17.2084	15.876	17.2731	17.1725	17.0806	17.247	17.2563	8489.8	6068	5465.2	1596.9
0.00167627	0.00200539	0.414577			AT1G51560.1	A0A178WDI8	Pyridoxamine 5-phosphate oxidase family protein	Not assigned	not assigned	not assigned														NaN	NaN	NaN	NaN	NaN	NaN	NaN	NaN	NaN	NaN	-0.48	NaN	-0.4	16.7766	15.8174	16.4789	16.829	17.2314	16.9917	16.841	16.7761	16.6101	8993.2	3837	5108.7	9075.3
0.00154758	0.00190452	0.414256			AT1G16870.1	A0A654EAI6	mitochondrial 28S ribosomal protein S29-related	Not assigned	not assigned	not assigned							ED_down							NaN	NaN	NaN	NaN	-1.32	-0.98	-1.81	-0.67	-0.62	NaN	-0.43	NaN	-0.23	16.2882	16.7195	17.0396	16.835	17.3146	17.2636	16.7037	17.0002	17.392	4073.6	3370.3	6639	9773.4
0.000484792	0.000729055	0.413886			AT5G53350.1	Q9FK07	CLP protease regulatory subunit X	Protein metabolism	protein degradation	peptidase families														NaN	NaN	NaN	NaN	1.45	NaN	0.73	NaN	NaN	NaN	0.03	NaN	0.2	15.3439	14.3983	15.4273	16.3243	16.3856	16.1343	16.0701	13.9932	16.3535	1551.9	95.666	968.18	5705.5
0.00192707	0.00213386	0.412686			AT5G03900.1	Q8GW20-2	Iron-sulphur cluster biosynthesis family protein	Not assigned	not assigned	not assigned														NaN	NaN	NaN	NaN	1.09	NaN	NaN	NaN	NaN	NaN	-0.46	NaN	-0.28	16.8403	16.9468	15.0953	17.198	16.9348	16.9684	17.1446	16.8479	16.7682	13021	10525	1258.4	7173.3
0.00201222	0.00263173	0.411961			AT2G37340.3	Q8VYA5-3	arginine/serine-rich zinc knuckle-containing protein 33	RNA	RNA processing	RNA splicing														NaN	NaN	NaN	NaN	NaN	NaN	NaN	-0.62	NaN	NaN	0.15	NaN	0.12	15.8925	16.0815	15.0636	15.9622	16.0711	16.2499	16.1793	16.1705	16.1388	10463	8770.7	3204.1	10449
0.0141844	0.0181336	0.410808	+	up in Cys feed	AT5G52640.1	P27323	Heat-shock protein HSP90-1	Stress	biotic stress	systemic acquired resistance (SAR)		SAR_up	BTH_up								PAMP_bacterial_up	PAMP_fungal_up	DAMP_cell damage_up	NaN	4.9	1.51	NaN	NaN	NaN	NaN	1.1	-1.15	NaN	3.26	2.75	2.41	18.3144	18.5001	18.6207	18.383	18.8656	18.8473	18.81	18.8229	18.981	74652	37208	37057	81676
0.0112203	0.013608	0.409919			AT1G30880.1	A0A178WNP1	unknown protein	Not assigned	not assigned	not assigned														NaN	NaN	NaN	-0.21	NaN	NaN	NaN	0.61	NaN	NaN	-0.24	NaN	-0.24	16.3133	13.9672	16.3852	16.234	16.5665	16.3761	14.7156	16.1541	16.8618	51719	31397	43970	46837
0.0808723	0.111341	0.409485	+	up in Cys feed	AT5G19550.1	P46645	Aspartate aminotransferase 2	Amino acid metabolism	amino acid synthesis & degradation	Asp synthesis & degradation										shoot_Hypoxia_up				NaN	NaN	1.15	-0.24	NaN	NaN	-0.75	-1	NaN	2.21	0.49	NaN	0.29	20.2701	20.3833	20.4607	20.2675	20.7039	20.722	20.6805	20.9109	20.7572	370140	290590	238600	378980
7.17722e-05	6.92301e-05	0.408001			AT2G32900.1	O48626	centromere/kinetochore protein, putative (ZW10)	Vesicle trafficking	target membrane tethering	DSL1 (Depends-on-SLY1) complex									Heat_up					NaN	NaN	NaN	NaN	0.66	-0.78	-0.85	NaN	1.96	NaN	0.29	NaN	0.33	14.8887	13.6003	14.9151	16.6064	15.8835	14.141	16.4912	15.3456	15.1919	510.95	0	183.43	527.16
0.0514454	0.072459	0.407026	+	up in Cys feed	AT1G62380.1	Q41931	1-aminocyclopropane-1-carboxylate oxidase	Hormone metabolism	ethylene	SAM to ethylene (MTA cycle)														NaN	NaN	NaN	NaN	NaN	NaN	NaN	NaN	1.23	NaN	0.18	NaN	0.2	20.3203	20.0382	20.3434	20.4072	20.8413	20.5283	20.6532	20.6634	20.7352	178120	165170	180820	277320
0.00503689	0.0055588	0.406064			AT2G04530.1	Q8L633	Metallo-hydrolase/oxidoreductase superfamily protein	RNA	RNA degradation	ribonuclease activities														NaN	NaN	NaN	NaN	NaN	NaN	1.34	NaN	NaN	NaN	-0.48	NaN	-0.3	15.8364	16.9542	17.1922	16.402	17.7731	16.9232	16.5746	16.7779	16.9625	14429	18819	22232	19813
0.00152525	0.00298817	0.405937			AT5G47720.3	Q9FIK7-2	Thiolase family protein	Secondary metabolism	terpenoids	mevalonate pathway														NaN	NaN	NaN	NaN	0.63	NaN	-0.81	-1.2	-1.3	NaN	-0.02	NaN	-0.14	17.288	16.4074	15.648	16.2593	16.5118	16.693	17.3603	17.1216	16.3464	14587	3719.7	1775.3	6128
0.00425593	0.00596512	0.405292	+	up in Cys feed	AT5G38530.1	Q9FFW8	Tryptophan synthase beta chain type2	Amino acid metabolism	amino acid synthesis	Trp/Phe/Tyr synthesis		SAR_up												NaN	1.69	NaN	NaN	NaN	NaN	NaN	0.76	0.98	NaN	1.01	NaN	1.06	17.8863	17.8751	17.5981	17.7906	18.0788	18.1562	18.2712	18.2181	18.2397	13576	21663	13653	15982
0.00751048	0.0101216	0.405223			AT2G26230.1	O04420	uricase / urate oxidase / nodulin 35, putative	Nucleotide metabolism	nucleotide degradation	purines degradation														NaN	NaN	NaN	NaN	-1.42	NaN	NaN	NaN	NaN	NaN	0.72	NaN	0.49	17.6258	17.413	17.0594	17.61	17.6368	17.8802	17.8672	18.0032	17.774	37176	31916	10475	44135
0.00046543	0.000678083	0.40324			AT4G23460.1	O81742	Adaptin family protein	Vesicle trafficking	clathrin coated vesicle (CCV) machinery	AP-1 trans-Golgi network cargo adaptor complex														NaN	NaN	NaN	NaN	NaN	NaN	NaN	NaN	NaN	NaN	0.8	NaN	0.73	14.7112	15.9804	16.2737	15.343	16.1665	16.287	14.9498	16.5058	15.9925	1355.9	2582.1	1806.3	1125.1
0.000821717	0.000924909	0.400644			AT5G09880.1	Q93Y25	Splicing factor, CC1-like	RNA	RNA processing	RNA splicing														NaN	NaN	NaN	NaN	NaN	NaN	NaN	1.01	NaN	NaN	0.23	NaN	0.28	14.0182	15.4677	15.3186	15.8255	15.5522	15.4323	15.4212	15.7235	15.6614	2740.7	3105.6	1869.4	5501.4
0.0117071	0.0159353	0.400512			AT4G28510.1	O49460	prohibitin 1	Cellular respiration	OXPHOS	OXPHOS assembly								Cold_down						NaN	NaN	NaN	NaN	NaN	NaN	-1.5	-1.57	-0.67	NaN	-0.53	NaN	-0.65	17.8813	18.2329	18.2115	17.7976	18.2541	18.5188	18.3651	18.3547	18.664	59009	47463	30318	49230
0.00150191	0.00144939	0.400023			AT2G29360.1	Q9ZW19	NAD(P)-binding Rossmann-fold superfamily protein	Not assigned	oxidoreductase acting on CH-OH group of donor	not assigned oxidoreductase acting on CH-OH group of donor					DS_up									NaN	NaN	NaN	NaN	2.31	1.29	NaN	NaN	NaN	NaN	-0.77	NaN	-0.39	15.6335	15.6257	15.4576	14.6057	16.0457	15.374	16.0195	15.4499	15.7641	7457.3	5489.5	4285.9	6575.1
0.000344597	0.000650231	0.399658			AT2G47990.1	O82266	transducin family protein / WD-40 repeat family protein	Protein metabolism	protein synthesis	ribosomal protein														NaN	NaN	NaN	-1.12	NaN	NaN	0.9	-0.62	0.95	NaN	-0.57	NaN	-0.56	14.759	13.7275	15.3012	15.0467	15.4069	15.3529	15.4551	14.7874	14.539	1002.8	630.44	1131.6	2765.1
0.00545557	0.00958425	0.3991	+	up in Cys feed	AT2G04400.1	P49572	Indole-3-glycerol phosphate synthase	Amino acid metabolism	amino acid synthesis	Trp synthesis	JA_up		BTH_up					Cold_up			PAMP_bacterial_up		DAMP_cell damage_up	1.9	NaN	1.51	-0.32	-0.88	NaN	NaN	2.26	NaN	NaN	3.01	NaN	2.48	17.6677	17.536	17.4481	17.7357	17.9283	18.1894	17.9684	18.0537	17.8401	22357	27406	14586	20581
0.00865109	0.0115664	0.398819	+	up in Cys feed	AT3G58750.1	Q9LXS6	citrate synthase 2	Lipid metabolism	lipid degradation	fatty acid degradation														NaN	NaN	NaN	0.66	NaN	NaN	NaN	0.72	-0.62	NaN	0.29	NaN	0.15	17.3283	17.2232	17.3596	17.3422	17.7558	17.7691	17.6038	17.6501	17.782	45616	27751	25080	39557
0.0037247	0.00495901	0.398152	+	up in Cys feed	AT5G46180.1	Q9FNK4	Ornithine aminotransferase	Amino acid metabolism	amino acid degradation	Arg/Pro degradation														NaN	NaN	NaN	NaN	NaN	NaN	NaN	NaN	1.07	NaN	0.28	NaN	0.64	16.8585	16.8999	17.0405	16.8114	17.2274	17.3387	17.1658	17.2994	17.4723	20006	15621	9487.2	14049
0.00642603	0.0070882	0.398091			AT5G54750.1	A0A178UUA0	Transport protein particle (TRAPP) component	Vesicle trafficking	target membrane tethering	TRAPP (Trafficking-Protein-Particle) complexes														NaN	NaN	NaN	NaN	0.95	0.8	NaN	NaN	NaN	NaN	0.21	NaN	0.09	15.2976	16.9668	16.9862	16.901	17.1132	16.8639	16.6748	16.9653	17.0627	16332	30995	20934	29864
0.00048	0.000361447	0.397766			AT1G61990.1	O80704	Mitochondrial transcription termination factor family protein	RNA	RNA biosynthesis	organelle RNA machineries														NaN	NaN	NaN	NaN	-0.63	NaN	NaN	-0.65	NaN	NaN	-0.17	NaN	-0.17	15.4282	15.1892	15.817	14.1036	16.0518	16.7318	14.956	15.0684	14.8534	2311.3	1206.5	2658.3	889.79
0.0224126	0.0293794	0.396643	+	up in Cys feed	AT2G39310.3	O80950-1	jacalin-related lectin 22	Not assigned	not assigned	not assigned							ED_down	Cold_down						NaN	NaN	NaN	NaN	NaN	-1.25	-2.65	-1.86	NaN	NaN	-0.71	NaN	-0.91	18.7978	18.7723	18.9405	18.9564	19.3106	19.1931	19.2268	19.2955	19.2911	122850	70255	61343	105560
0.000997851	0.00134256	0.396585			AT4G28390.1	O49447	ADP/ATP carrier 3	Transport	carrier-mediated transport	MC-type solute transporter		SAR_up	BTH_up											NaN	1.8	2.1	NaN	-1.46	NaN	NaN	NaN	NaN	NaN	0.97	NaN	1.04	15.6344	15.9148	16.292	15.8899	16.188	16.4014	16.1189	16.3915	16.5468	3552.1	3264.6	3202.8	5673.5
0.000109658	0.000162976	0.396487			AT2G27210.2	F4IFQ0	BRI1 suppressor 1 (BSU1)-like 3	Hormone metabolism	brassinosteroid	brassinosteroid perception and signal transduction						Salt_down								NaN	NaN	NaN	NaN	NaN	-2.59	NaN	-0.87	0.18	NaN	0.68	NaN	0.45	14.5842	15.5877	14.4183	14.6777	15.5159	14.7602	15.5075	15.6531	14.6307	590.67	673.15	38.959	510.98
0.00380869	0.00322072	0.396368			AT5G44730.2	A0A178UJ81	Haloacid dehalogenase-like hydrolase (HAD) superfamily protein	Cell	misc. cell proteins	misc. cell proteins										shoot_Hypoxia_up				NaN	NaN	NaN	-0.59	NaN	-0.67	NaN	-0.68	NaN	2.45	-0.68	NaN	-0.29	16.6496	14.6715	17.2501	16.5116	16.404	16.3855	16.8635	16.5462	17.1362	25639	8001.5	13441	13645
0.00153627	0.00196885	0.394837			AT5G07370.4	Q9LY23	inositol polyphosphate kinase 2 alpha	Not assigned	transferase transferring phosphorus-containing group	not assigned transferase transferring phosphorus-containing group					DS_down	Salt_up	ED_up		Heat_down					NaN	NaN	NaN	NaN	-1.66	1.86	2.96	1.45	-2.11	NaN	0.17	NaN	0.17	16.1843	15.8951	15.3532	16.4425	16.9413	15.9803	16.4388	15.8827	16.575	6384.5	4184.8	3107.6	11695
0.00209237	0.00156759	0.393844			AT1G06760.1	P26568	winged-helix DNA-binding transcription factor family protein	DNA	histone	H1 linker histone														NaN	NaN	NaN	NaN	0.61	NaN	NaN	0.88	NaN	NaN	0.26	NaN	0.03	16.4051	15.5768	14.2439	15.7693	15.9158	15.6747	15.8015	15.8694	16.2017	22985	4397.8	2473.6	6339.1
0.000286425	0.000551279	0.393696			AT3G03110.1	F4IZR5	exportin 1B	Protein metabolism	protein translocation	protein translocation nucleus														NaN	NaN	NaN	-0.52	NaN	NaN	0.76	NaN	NaN	NaN	0.25	NaN	0.09	14.9373	15.6863	15.4729	15.7293	16.0093	15.6976	15.8967	15.9507	15.6964	613.23	1027.3	1261.1	1387.5
0.0024624	0.00494039	0.393344			AT1G22400.1	Q9SK82	UDP-Glycosyltransferase superfamily protein	Hormone metabolism	cytokinin	cytokinin associated protein		SAR_up						Cold_up			PAMP_bacterial_up			NaN	3.36	1.36	NaN	-0.86	NaN	-1.1	1.53	-0.81	NaN	1.84	NaN	1.3	16.9294	16.6306	17.5456	17.2172	17.4502	17.4815	18.0414	17.5967	16.8004	11716	11151	5720.7	10564
0.00330558	0.00488552	0.39227			AT1G53580.1	Q9C8L4-1	Sulfur dioxygenase ETHE1	Amino acid metabolism	amino acid degradation	Cys degradation				ABA_up										NaN	NaN	NaN	1.81	1.15	NaN	1.35	1.12	1.45	0.15	0.08	NaN	0.25	17.2701	17.2063	16.8905	17.1841	17.8061	17.4182	17.2386	17.7304	17.4568	17381	13123	5160.3	18756
0.00234035	0.00355841	0.39225			AT5G08590.1	P43292	SNF1-related protein kinase 2.1	Protein metabolism	protein modification	protein phosphorylation														NaN	NaN	NaN	NaN	0.69	NaN	NaN	0.91	NaN	NaN	-0.21	NaN	-0.08	16.8766	16.4718	16.8438	17.0623	16.8778	17.3808	17.0876	17.1996	17.4835	8815.5	4314.6	6558	18510
0.00331154	0.00458914	0.392237			AT3G23600.2	F4J447	alpha/beta-Hydrolases superfamily protein	Not assigned	not assigned	not assigned														NaN	NaN	NaN	NaN	0.98	0.7	NaN	1.12	-0.91	-0.32	0.24	NaN	0.11	16.7348	16.2317	16.4133	16.82	17.2651	17.2428	17.2405	16.9484	16.0141	14245	13641	9537.9	14565
0.00611088	0.00892946	0.392041	+	up in Cys feed	AT3G13790.1	Q43866-1	Glycosyl hydrolases family 32 protein	Carbohydrate metabolism	carbohydrate degradation	sucrose degradation		SAR_up	BTH_up								PAMP_bacterial_up		DAMP_cell damage_up	NaN	3.63	3.57	NaN	-0.86	NaN	0.85	NaN	NaN	NaN	3.23	NaN	2.2	17.873	18.1103	17.9696	18.0412	18.1099	18.5842	18.3092	18.4177	18.5319	28110	18314	15278	37306
0.0142091	0.0186755	0.391849			AT3G29250.2	#N/A	NAD(P)-binding Rossmann-fold superfamily protein	Not assigned	not assigned	not assigned														1.41	NaN	1.27	NaN	0.94	NaN	NaN	NaN	NaN	-0.52	-0.4	NaN	0.12	18.3841	17.9658	17.8151	18.2467	18.6343	18.3577	18.583	18.4823	18.4165	102410	25934	27542	83863
0.00136609	0.0016994	0.391174			AT1G23800.1	Q8S528	aldehyde dehydrogenase 2B7	Carbohydrate metabolism	carbohydrate degradation	carbohydrate degradation fermentation				ABA_up										NaN	NaN	NaN	2.17	-1.19	NaN	NaN	NaN	NaN	NaN	0.42	NaN	0.65	16.8198	16.7134	16.1176	17.1873	16.9738	17.3347	16.7577	17.2269	17.2104	10334	2209.4	3887.9	6047
0.00294078	0.00541419	0.389101			AT1G20225.1	Q8W456	Thioredoxin superfamily protein	Not assigned	not assigned	not assigned														NaN	NaN	NaN	NaN	NaN	NaN	NaN	NaN	NaN	NaN	0.52	NaN	0.2	17.2169	16.7165	16.5662	17.2275	17.361	17.3692	17.2353	17.4028	17.2361	19304	4726.2	2938.2	24237
0.00341379	0.00467671	0.388891			AT5G57345.1	Q8LAD4	unknown protein	Not assigned	not assigned	not assigned											PAMP_bacterial_down			NaN	NaN	-1.11	NaN	1.2	1.36	0.86	NaN	NaN	NaN	-1.6	NaN	-1.32	16.9831	14.7668	16.6046	16.4876	16.7297	16.4706	16.5769	16.6478	16.5721	20662	4984.1	13353	15250
0.000971287	0.000988023	0.388715			AT3G23710.1	F4J469	Tic22-like family protein	Protein metabolism	protein translocation	protein translocation chloroplast							ED_down							NaN	NaN	NaN	-0.62	-0.91	-0.56	-1.58	-1.41	NaN	NaN	-0.81	NaN	-0.47	15.6244	14.5312	14.573	15.2584	15.2908	14.5245	15.7826	15.577	15.7524	6736.4	2708.8	2837.8	3347.1
0.00249259	0.00200215	0.388424			AT3G51000.1	A0A384LNB9	alpha/beta-Hydrolases superfamily protein	Not assigned	hydrolase-domain containing	not assigned hydrolase-domain containing		SAR_up												NaN	1.66	NaN	NaN	NaN	-0.72	-0.72	NaN	NaN	0.12	0.67	NaN	0.36	17.2453	14.8471	16.7708	17.1648	17.6612	17.8374	15.311	17.5027	16.1647	3899.3	3096.2	16041	13089
0.00157592	0.00204763	0.388327			AT4G33540.1	A0A5S9XYR1	metallo-beta-lactamase family protein	Not assigned	not assigned	not assigned					DS_up	Salt_up								NaN	NaN	NaN	NaN	4.44	4.14	NaN	-1.36	NaN	NaN	0.82	NaN	0.77	16.241	16.0275	15.6428	15.9861	16.4116	16.4546	15.9425	16.5368	16.468	9931.7	6229.1	3168.4	6288.6
0.000793012	0.00198198	0.387848			AT2G20330.1	Q9SK69	Transducin/WD40 repeat-like superfamily protein	Cell	misc. cell proteins	misc. cell proteins														NaN	NaN	NaN	NaN	NaN	NaN	-1.21	-1.39	-1.32	NaN	0.1	NaN	-0.06	17.6323	17.4123	17.606	17.4859	17.9505	17.5018	17.7934	18.9089	17.4552	3238.1	1965.5	3149.6	3972.4
0.0022069	0.00286494	0.387439			AT1G55310.2	Q9SEU4-4	SC35-like splicing factor 33	RNA	RNA processing	RNA splicing														-0.38	NaN	NaN	NaN	NaN	NaN	NaN	NaN	-0.68	NaN	0.54	NaN	0.38	16.4021	14.1597	15.8152	16.4962	16.5293	16.6224	16.1751	14.7532	16.4487	13167	2916.5	6459.4	13756
0.000243216	0.000283198	0.386985			AT5G32470.1	F4KFT7-1	Haem oxygenase-like, multi-helical	Coenzyme metabolism	thiamine	hydroxymethylpyrimidine diphosphate synthesis														NaN	NaN	NaN	NaN	NaN	1.24	NaN	NaN	NaN	NaN	0.22	NaN	0.19	15.3068	13.9734	15.2617	15.3048	15.3207	15.5932	16.0964	15.1868	14.5462	1056.2	891.72	606.27	1343.2
0.00281323	0.00409537	0.384997			AT5G40810.2	Q9FKS5-2	Cytochrome C1 family	Cellular respiration	OXPHOS	complex III														NaN	NaN	NaN	NaN	NaN	NaN	NaN	NaN	NaN	NaN	-0.4	NaN	-0.31	16.6337	16.462	16.3041	16.9243	17.1289	16.5176	17.2091	17.2083	16.7662	14090	8829.9	6607.3	16204
0.00150065	0.0020953	0.384723	+	up in Cys feed	AT1G09490.2	B3H5K4	NAD(P)-binding Rossmann-fold superfamily protein	Not assigned	not assigned	not assigned														NaN	NaN	NaN	NaN	-0.66	-0.84	NaN	NaN	NaN	NaN	0.51	NaN	0.22	15.6591	15.7164	15.7635	15.8046	16.1465	16.1053	16.1214	16.2421	15.9879	7004.4	5167.7	4048.2	7763.3
0.000951526	0.00116888	0.384342			AT5G12200.1	Q9FMP3	pyrimidine 2	Nucleotide metabolism	nucleotide degradation	pyrimidines degradation														NaN	NaN	NaN	0.46	NaN	0.76	NaN	NaN	NaN	NaN	0.36	NaN	0.28	14.6438	15.1111	16.0105	15.9641	15.3984	16.0523	15.6499	16.0296	15.9534	3123	4284.4	3021	4240.9
0.00130223	0.00254077	0.38397			AT1G63010.4	F4I0G4	Major Facilitator Superfamily with SPX (SYG1/Pho81/XPR1) domain-containing protein	Transport	carrier-mediated transport	MFS superfamily														NaN	NaN	NaN	1.09	NaN	NaN	-0.61	NaN	NaN	-0.07	0.63	NaN	0.75	15.9503	16.0218	16.3368	16.5246	16.7681	16.644	16.505	16.6413	16.4035	6613.6	4375.3	4941.6	4165.4
0.000286318	0.000474256	0.383601			AT2G43650.1	Q8L3P4	Sas10/U3 ribonucleoprotein (Utp) family protein	Not assigned	not assigned	not assigned														NaN	NaN	NaN	NaN	0.81	NaN	NaN	NaN	NaN	NaN	-0.38	NaN	-0.45	15.82	15.0234	15.4399	15.512	15.9498	15.1448	15.8068	16.2563	16.0045	1390.7	1493.4	811.21	728.87
0.00781422	0.00939955	0.383463			AT1G70830.1	Q9SSK9-1	MLP-like protein 28	Not assigned	not assigned	not assigned														NaN	NaN	-1.28	0.17	NaN	0.18	NaN	NaN	NaN	NaN	-0.64	NaN	-0.91	18.2329	18.1511	18.577	18.3787	18.9821	18.6482	18.4978	18.6385	18.8252	37245	21343	25966	39213
0.000428176	0.000700577	0.383453			AT3G09220.1	Q9SR40	laccase 7	Not assigned	oxidoreductase acting on diphenol or related substance as donor	not assigned oxidoreductase acting on diphenol or related substance as donor														NaN	NaN	NaN	1.07	NaN	NaN	NaN	NaN	NaN	NaN	0.1	NaN	0.27	15.3662	15.5145	14.6893	15.0406	16.1124	15.9369	15.0305	16.2235	14.3773	2968.6	2650.4	609.7	621.64
0.000333906	0.000415163	0.383007			AT5G53540.1	A0A654GAV3	P-loop containing nucleoside triphosphate hydrolases superfamily protein	Not assigned	not assigned	not assigned														NaN	NaN	NaN	-0.66	-1.45	0.83	NaN	-0.74	-1.36	NaN	0.02	NaN	NaN	15.4172	14.3762	15.0585	15.3045	15.3979	15.5041	15.3904	15.5397	15.2784	2121.1	1644.8	755.97	776.61
0.00403324	0.00336562	0.382944			AT2G24580.1	A0A5S9X114	FAD-dependent oxidoreductase family protein	Not assigned	oxidoreductase acting on CH-NH group of donor	not assigned oxidoreductase acting on CH-NH group of donor														NaN	NaN	NaN	NaN	-0.83	NaN	-0.69	1	-1.1	NaN	-0.6	NaN	-0.08	16.9704	16.7116	16.0898	17.0788	16.9827	17.0765	17.2653	17.2165	16.937	18330	6480.6	12569	28106
0.0127223	0.0184572	0.382166	+	up in Cys feed	AT5G27380.1	P46416	glutathione synthetase	Redox	glutathione metabolism	glutathione biosynthesis								Cold_up						NaN	NaN	NaN	NaN	NaN	NaN	NaN	1.56	NaN	NaN	1.29	NaN	1.27	18.705	18.7485	18.8428	18.6977	19.0914	19.1923	19.0461	19.1057	19.2178	88577	38094	26057	57229
0.000327689	0.000373275	0.381592			AT1G08110.3	Q8H0V3-1	lactoylglutathione lyase family protein / glyoxalase I family protein	Cellular respiration	glycolysis	methylglyoxal degradation														NaN	NaN	NaN	NaN	NaN	-1.07	-1.19	1.02	-0.81	NaN	-0.23	NaN	-0.25	14.682	14.9604	14.7028	15.4694	15.6505	15.5891	15.5511	15.5965	14.2892	1581.8	1193	976.9	1420.6
0.00472606	0.00657597	0.381583			AT1G47420.1	Q9SX77	succinate dehydrogenase 5	Cellular respiration	OXPHOS	complex II														NaN	NaN	NaN	NaN	NaN	NaN	-0.7	NaN	-0.88	NaN	-0.2	NaN	-0.25	16.766	16.801	16.8172	17.1155	17.5735	17.3219	16.995	17.0676	17.3245	21992	12449	11670	30992
0.00140272	0.00180068	0.381338			AT4G31080.1	A0A178V2W4	unkown protein (DUF2296)	Not assigned	not assigned	not assigned														NaN	NaN	NaN	-0.66	NaN	NaN	NaN	-1.04	NaN	NaN	0.55	NaN	0.28	16.7878	16.8068	15.3976	15.8028	16.3972	16.4074	16.7989	16.6334	16.6634	9639	7988.9	1973.2	3032.7
0.00300018	0.00326116	0.380403			AT1G12310.1	Q94AZ4	Calcium-binding EF-hand family protein	Protein metabolism	protein modification	protein postranslational modification														NaN	NaN	NaN	NaN	NaN	-0.65	NaN	-1.38	NaN	NaN	0.13	NaN	-0.06	16.0002	16.1586	16.3093	16.3298	17.3	16.668	16.0977	16.1929	16.6409	10682	10364	8934.9	17428
0.00330304	0.00385905	0.38014			AT5G02790.1	Q9LZ06	Glutathione S-transferase L3	Protein metabolism	protein modification	protein S-glutathionylation and deglutathionylation														NaN	NaN	NaN	NaN	0.88	NaN	0.77	-0.87	NaN	NaN	-0.04	NaN	0.05	16.3219	16.5655	16.7632	16.3329	16.9254	16.9618	16.5767	16.7334	17.1825	10244	9781.1	8364.3	24974
0.00154888	0.00236192	0.378615			AT3G22640.1	Q9LUJ7	cupin family protein	Storage proteins	cupin superfamily	cupin								Cold_up						NaN	NaN	NaN	NaN	NaN	NaN	NaN	1.85	-0.86	NaN	0.05	NaN	-0.19	16.1245	16.0713	16.4053	16.4694	17.3542	17.42	15.9588	17.5476	14.9506	3748.2	8710.5	2445.1	9799.7
0.00163925	0.00177761	0.378428			AT3G60500.3	Q9M209	3-5-exoribonuclease family protein	RNA	RNA processing	RNA decay														NaN	NaN	NaN	NaN	NaN	NaN	0.79	NaN	-0.82	NaN	-0.09	NaN	NaN	16.3699	14.6676	16.4826	16.2674	16.384	16.5297	16.6767	15.856	16.18	9118	1603.6	6033.1	9681.7
0.00291383	0.00360039	0.377472			AT3G22950.2	Q9LIK1	ADP-ribosylation factor C1	Vesicle trafficking	coat protein I (COPI) coatomer machinery	coat protein recruiting														NaN	NaN	NaN	NaN	NaN	NaN	NaN	NaN	NaN	NaN	0.72	NaN	0.52	15.5239	16.7029	16.8313	14.8311	16.6593	16.6119	16.494	15.195	16.7888	8819.2	14555	11464	8514.3
0.000378553	0.000526684	0.377371			AT2G44710.1	Q8RWQ1	RNA-binding (RRM/RBD/RNP motifs) family protein	RNA	RNA RNA binding	RNA RNA binding misc.														NaN	NaN	NaN	1.11	NaN	NaN	0.89	NaN	-0.86	NaN	0.18	NaN	0.1	15.247	15.2423	14.6738	15.1951	15.7264	15.4301	15.2335	15.5898	15.3548	1609.7	1497.7	517.69	2637.6
7.20115e-05	5.43554e-05	0.377072			AT5G13530.2	F4K3Z6	protein kinases;ubiquitin-protein ligases	Hormone metabolism	abscisic acid	ABA perception and signalling														0.69	NaN	NaN	NaN	1.04	1.1	-0.9	-0.17	NaN	NaN	0.09	NaN	0.07	15.8065	14.1859	15.3449	15.5768	14.9795	15.9088	15.9328	15.7588	15.4482	228.55	673.18	55.564	153.42
0.00330563	0.00122421	0.377016			AT4G32460.2	Q8LAR0-1	unkown protein, DUF642	Not assigned	not assigned	not assigned	JA_down													-1.59	NaN	NaN	NaN	NaN	NaN	-0.67	NaN	NaN	NaN	-0.54	NaN	-1.19	17.6246	15.1567	18.0466	17.0037	16.3796	17.3334	17.8979	17.2066	17.8571	13713	12110	13302	11144
0.0491961	0.0753043	0.376498	+	up in Cys feed	AT4G35090.1	P25819-1	catalase 2	Redox	enzymatic reactive oxygen species scavengers	catalase														NaN	NaN	NaN	NaN	NaN	NaN	NaN	-0.72	NaN	0.13	-0.49	NaN	-0.14	20.316	20.4996	20.556	20.2574	20.6409	20.6374	20.8802	20.9163	20.844	201390	186400	144610	242380
0.000323831	0.000555356	0.376438			AT3G04820.1	A0A384KPV3	Pseudouridine synthase family protein	RNA	RNA processing	RNA modification					DS_down									NaN	NaN	NaN	-0.2	-1.78	NaN	-1.32	1.37	-0.75	NaN	-0.24	NaN	-0.26	15.7143	15.1593	15.8111	15.7818	15.7881	16.068	15.8447	16.0937	16.1708	1974.6	1836	586.32	754.64
0.0195736	0.0308698	0.375841	+	up in Cys feed	AT4G16760.1	O65202-1	acyl-CoA oxidase 1	Lipid metabolism	lipid degradation	fatty acid degradation														1.33	NaN	NaN	NaN	NaN	NaN	NaN	-1.36	NaN	-0.2	1.14	NaN	0.95	18.5912	18.6693	18.6706	18.6343	18.9869	19.0172	18.9413	19.0228	19.1177	83137	75632	57333	91959
0.00103152	0.000665014	0.374694			AT1G60000.1	A0A178WD38	RNA-binding (RRM/RBD/RNP motifs) family protein	RNA	RNA RNA binding	RNA RNA binding misc.					DS_down									NaN	NaN	-1.23	NaN	-1.51	-0.68	0.92	-1.49	NaN	NaN	-0.85	NaN	-0.23	14.7138	14.3776	14.6876	15.547	17.1587	14.6672	14.8849	14.492	14.8282	4557.5	4077	2787.7	4917.3
0.0118355	0.0184492	0.374086			AT4G14710.4	B3H6E4	RmlC-like cupins superfamily protein	Storage proteins	cupin superfamily	cupin														NaN	NaN	NaN	NaN	NaN	NaN	NaN	NaN	NaN	NaN	0.19	NaN	0.28	18.1707	18.3737	17.9751	18.2066	18.6647	18.5548	18.2396	18.6208	18.6983	68536	48482	14315	65497
0.00753739	0.0101276	0.373895	+	up in Cys feed	AT4G15530.3	O23404-4	pyruvate orthophosphate dikinase	Carbohydrate metabolism	gluconeogenesis / glyoxylate cycle	pyruvate orthophosphate dikinase activity				ABA_up									DAMP_cell damage_up	NaN	NaN	NaN	1.9	NaN	-0.02	NaN	NaN	NaN	-0.09	1.34	NaN	1.55	17.7612	17.8998	18.023	17.5554	18.0731	18.2037	18.1596	18.1549	18.3275	27600	25433	30733	31118
0.114123	0.096516	0.373468			AT3G16240.1	Q41951	delta tonoplast integral protein	Transport	channels	MIP family		SAR_down	BTH_down		DS_down		ED_down	Cold_down			PAMP_bacterial_down		DAMP_cell damage_down	NaN	-3.17	-3.78	NaN	-1.96	-1.49	-3.4	-1.73	NaN	-0.17	-1.61	NaN	-2.14	14.4843	19.5982	18.9197	20.6568	19.4745	14.4413	21.1893	20.0099	18.8261	729320	340060	160350	691380
0.00162652	0.00146652	0.372418			AT3G53280.1	A0A5S9XKE5	cytochrome p450 71b5	Not assigned	oxidoreductase acting on paired donor with incorporation or reduction of molecular oxygen	not assigned oxidoreductase acting on paired donor with incorporation or reduction of molecular oxygen														NaN	NaN	NaN	NaN	0.98	-0.68	NaN	NaN	-1.33	NaN	0.37	NaN	-0.31	15.0284	16.8996	17.3485	16.7922	16.7766	16.9466	16.7499	17.0547	16.9201	5770.9	5500.4	6273	7429.7
0.000783539	0.000824349	0.371916			AT3G62240.1	Q9M1Q0	RING/U-box superfamily protein	RNA	RNA biosynthesis	transcriptional activation														NaN	NaN	NaN	-0.29	NaN	-0.56	NaN	NaN	NaN	NaN	0.39	NaN	0.14	15.6782	15.813	15.8988	16.4485	16.1893	16.1301	16.3891	16.5908	16.3583	1222.2	2487.8	1803.5	7166.5
0.00153266	0.00150598	0.370474			AT3G58680.1	Q9LXT3	multiprotein bridging factor 1B	Hormone metabolism	ethylene	ethylene associated protein														NaN	NaN	NaN	NaN	NaN	0.72	NaN	NaN	0.8	NaN	0.08	NaN	0.06	16.1313	16.6372	16.8517	17.1863	17.3156	16.8243	16.9124	17.245	17.0633	7927.7	3358.4	4119.1	9619.3
0.00251819	0.00290344	0.37047	+	up in Cys feed	AT3G57000.1	Q9M1J8	nucleolar essential protein-related	Not assigned	not assigned	not assigned					DS_up	Salt_up		Cold_up						NaN	NaN	NaN	-0.89	4.78	2.35	-0.66	1.72	NaN	NaN	-0.05	NaN	-0.08	15.7397	15.8797	15.7051	16.1085	16.2717	16.1518	16.1702	16.2862	16.2637	11332	8939.1	6201.4	14007
0.00272246	0.00315072	0.370274			AT4G25970.1	A4GNA8	phosphatidylserine decarboxylase 3	Lipid metabolism	lipid synthesis	glycerolipid synthesis					DS_up				Heat_up					NaN	NaN	NaN	NaN	2.09	NaN	-0.7	1.24	2.51	NaN	0.03	NaN	0.09	17.2991	17.7541	17.8795	17.2387	17.9813	18.3929	17.6911	17.5456	17.9547	12768	10593	8758.2	10324
0.000369737	0.000793113	0.368613			AT1G02370.1	Q9FZ24	Tetratricopeptide repeat (TPR)-like superfamily protein	Not assigned	not assigned	not assigned				ABA_down	DS_up	Salt_up								NaN	NaN	NaN	-1.58	1.92	1.87	NaN	0.6	1.27	NaN	-0.66	NaN	-0.7	15.4408	15.5705	15.389	14.8003	16.644	15.5818	15.5928	16.086	14.4392	850.36	2506.5	1127.5	1011.2
0.00255931	0.00355023	0.368415			AT1G04710.1	Q8LF48	3-keto-acyl-CoA thiolase 4	Lipid metabolism	lipid degradation	fatty acid degradation														NaN	NaN	NaN	NaN	NaN	NaN	NaN	NaN	-0.7	NaN	-0.35	NaN	-0.25	17.1271	16.5516	16.59	17.3402	17.2933	17.1373	17.3672	17.3615	17.1939	15845	6312.2	4727	15928
0.00244478	0.00273951	0.368255			AT5G16620.1	Q9FMD5	hydroxyproline-rich glycoprotein family protein	Protein metabolism	protein translocation	protein translocation chloroplast														NaN	NaN	NaN	NaN	NaN	NaN	NaN	NaN	NaN	NaN	-0.32	NaN	-0.41	16.1571	16.5394	16.9112	16.8788	17.0997	16.9392	16.7942	16.9703	17.146	3562.5	11558	9070.9	12546
0.000794408	0.000744977	0.367754			AT4G17740.2	O23614-2	Peptidase S41 family protein	Protein metabolism	protein modification	peptide maturation														NaN	NaN	NaN	NaN	NaN	NaN	NaN	0.82	NaN	NaN	-0.61	NaN	-0.32	16.5663	15.5119	14.0849	14.9927	15.6888	15.3837	15.9834	16.0621	15.1654	5763.7	2633.8	1942	2542.7
0.00105017	0.001672	0.367284			AT4G37190.2	B9DFJ9	unknown protein	Not assigned	not assigned	not assigned														NaN	NaN	NaN	NaN	1.21	NaN	NaN	-0.85	NaN	NaN	-0.48	NaN	-0.46	16.1275	15.4662	15.3358	16.6687	16.3389	16.1786	16.3459	16.2468	16.2239	5465	4662.6	2060	4747.8
0.00294046	0.00365253	0.367195			AT1G32470.1	Q9LQL0	Glycine cleavage system H protein 3	Photosynthesis	photorespiration	photorespiration Gly/Ser/Thr			BTH_down			Salt_down								NaN	NaN	-1.86	NaN	NaN	-1.61	NaN	NaN	NaN	NaN	-0.8	NaN	-0.5	15.1479	16.5528	14.8472	16.6105	16.8028	14.9421	15.2113	16.6296	17.1982	9160.5	12000	8308.3	16720
0.000305112	0.000433712	0.367077			AT2G26890.1	F4IVL6	DNAJ heat shock N-terminal domain-containing protein	Not assigned	not assigned	not assigned														NaN	NaN	NaN	0.36	NaN	NaN	NaN	NaN	NaN	NaN	NaN	NaN	NaN	15.2082	16.0763	15.9087	16.0969	16.0431	16.3244	16.1205	16.3097	16.1504	770.25	1051	1283.7	1510
0.00130685	0.00190362	0.367			AT2G28190.1	O78310	copper/zinc superoxide dismutase 2	Redox	enzymatic reactive oxygen species scavengers	superoxide dismutase activities						Salt_up		Cold_down						NaN	NaN	NaN	-1.15	NaN	2.66	0.9	-1.92	-1.41	NaN	-0.02	NaN	0.14	14.7891	14.8595	15.4051	15.4969	16.6354	15.2952	14.9344	15.4236	15.2347	2829.8	3038.6	4995	9540.8
0.0076311	0.00632225	0.36682			AT1G13930.3	Q9XI93	Inolved in response to salt stress. Knockout mutants are hypersensitive to salt stress.	Not assigned	not assigned	not assigned														NaN	NaN	NaN	NaN	NaN	NaN	0.79	NaN	NaN	NaN	-1.04	NaN	-0.49	16.9934	17.0022	17.3675	17.3872	18.032	17.2349	16.8423	17.6574	18.0053	46019	9987	17879	54035
0.0126576	0.0179084	0.366214			AT1G55450.1	A0A5S9WM33	S-adenosyl-L-methionine-dependent methyltransferases superfamily protein	Not assigned	not assigned	not assigned											PAMP_bacterial_up			NaN	NaN	1.12	NaN	NaN	NaN	0.71	NaN	0.99	-0.05	2.52	NaN	1.25	17.7029	17.8489	18.0497	17.6441	18.0472	18.2621	18.1665	18.0082	18.4041	53538	52176	39459	51916
0.00278605	0.00294006	0.366057			AT2G21190.1	Q9SKP4	ER lumen protein retaining receptor family protein	Protein metabolism	protein translocation	protein targeting														NaN	NaN	NaN	NaN	0.68	NaN	NaN	-0.66	NaN	NaN	0.6	NaN	0.33	16.6799	16.6552	16.9631	15.1534	16.8073	16.7146	16.6453	16.6855	16.7921	13360	9739	9130.7	11411
0.00238183	0.00207922	0.36587			AT3G18240.1	A0A384L363	Ribosomal protein S24/S35, mitochondrial	Protein metabolism	protein synthesis	ribosomal protein														NaN	NaN	NaN	NaN	NaN	NaN	NaN	NaN	NaN	NaN	-0.25	NaN	-0.3	14.9328	16.5444	16.9534	16.7311	15.9211	17.1417	16.7707	16.5675	16.8805	7594.3	6369.9	6826.1	17452
0.000933489	0.00155041	0.36523			AT4G02340.1	A0A178V3C7	alpha/beta-Hydrolases superfamily protein	Not assigned	hydrolase-domain containing	not assigned hydrolase-domain containing														NaN	NaN	NaN	NaN	0.69	1.02	0.98	1.41	NaN	NaN	0.82	NaN	0.24	15.7791	15.5785	15.7082	15.7861	15.925	15.7765	15.9082	16.1306	16.6507	6273.3	2402.1	1884	4957.7
0.00198716	0.00244356	0.365099			AT1G23100.1	A0A178WB77	GroES-like family protein	Stress	abiotic stress	temperature stress							ED_up							NaN	NaN	NaN	NaN	NaN	NaN	1.64	NaN	NaN	NaN	-0.67	NaN	-0.52	14.9634	15.1538	15.3621	15.1617	16.016	15.4982	15.2734	15.1659	15.6732	7942.4	7075.1	6556.1	9455.9
0.00503306	0.00425088	0.364853			AT5G45690.1	A0A178U7K1	unkown protein (DUF1264)	Not assigned	not assigned	not assigned				ABA_up										NaN	NaN	NaN	4.78	NaN	-0.87	-0.82	0.73	-1.43	NaN	NaN	NaN	NaN	17.1511	17.4427	17.5978	17.1791	17.9976	17.5093	17.9356	17.7556	17.3397	22663	18796	13171	25621
0.00194862	0.00154323	0.364372			AT2G43640.3	F4IS20	Signal recognition particle, SRP9/SRP14 subunit	Protein metabolism	protein translocation	protein translocation endoplasmic reticulum														NaN	NaN	NaN	NaN	-0.87	-0.76	NaN	1.34	1.23	NaN	0.63	NaN	0.38	14.6911	16.4935	14.3648	14.2962	15.6426	14.2607	15.4933	16.0936	15.1387	3246.4	11427	5610.8	9289.1
0.00150458	0.00167854	0.363635			AT1G21690.1	Q93ZX1-1	ATPase family associated with various cellular activities (AAA)	Cell	cell cycle	DNA replication														NaN	NaN	NaN	NaN	0.9	NaN	NaN	NaN	-0.63	NaN	-0.41	NaN	-0.43	15.1388	15.422	15.7172	16.1333	15.9912	15.7305	16.2628	16.0965	15.7514	2743.3	4004.5	6496.2	9706.1
0.00939028	0.0141151	0.363184	+	up in Cys feed	AT1G47128.1	P43297	Granulin repeat cysteine protease family protein	Protein metabolism	protein degradation	cysteine protease									Heat_down					-0.28	NaN	NaN	NaN	NaN	NaN	-1.17	NaN	-1.75	NaN	0.05	NaN	0.33	19.0842	19.1332	19.3649	19.2315	19.7595	19.5742	19.3179	19.6087	19.5728	50593	24875	28568	46444
0.000736123	0.00104489	0.363064			AT4G11960.1	Q8GYC7-1	PGR5-like B	Photosynthesis	photophosphorylation	cyclic electron flow														NaN	NaN	NaN	NaN	NaN	NaN	NaN	-1.05	NaN	NaN	-0.08	NaN	-0.07	13.7004	15.4662	15.6319	15.0947	14.8056	15.4884	15.3633	15.4675	15.5571	2198.7	1451.7	3628.1	3865.6
0.000733642	0.000893231	0.362888			AT2G21440.1	Q9SJT4	RNA-binding (RRM/RBD/RNP motifs) family protein	Not assigned	not assigned	not assigned														NaN	NaN	NaN	-0.91	NaN	0.64	NaN	NaN	NaN	NaN	-0.68	NaN	-0.57	15.9131	15.7233	15.4714	16.2031	16.4358	15.8207	16.4714	16.2743	15.9508	2475.5	1779.8	3009.1	4084.6
0.00268178	0.00267619	0.362699			AT3G15680.1	A0A384LKB8	Ran BP2/NZF zinc finger-like superfamily protein	Not assigned	not assigned	not assigned														NaN	NaN	-1.21	NaN	0.66	-0.77	NaN	NaN	NaN	NaN	-0.77	NaN	-0.9	18.1381	17.0892	14.7135	14.9948	17.0968	16.9418	15.1704	16.9246	16.8493	28260	14078	748.6	2355.1
2.20303e-05	0.000500315	0.362128			AT3G28740.1	Q9LHA1	Cytochrome P450 superfamily protein	Not assigned	oxidoreductase acting on paired donor with incorporation or reduction of molecular oxygen	not assigned oxidoreductase acting on paired donor with incorporation or reduction of molecular oxygen														NaN	NaN	NaN	NaN	NaN	NaN	-1.23	-0.74	NaN	NaN	-0.64	NaN	0.47	14.6998	13.7738	14.7607	15.0673	14.8082	14.2544	14.637	16.4543	14.5338	174.84	182.73	0	0
0.000564844	0.00112239	0.360883			AT1G25211.1	A0A178W943	F-box family protein	Not assigned	not assigned	not assigned					DS_up									NaN	NaN	NaN	NaN	1.86	1.18	0.68	-0.8	NaN	NaN	0.33	NaN	0.19	14.8678	15.4181	16.4152	16.529	16.0336	16.1658	16.2735	16.2237	16.1455	929.33	1477.7	2661.3	3433.5
0.00308588	0.00322772	0.360197			AT3G16310.1	O04326	mitotic phosphoprotein N end (MPPN) family protein	Protein metabolism	protein translocation	protein translocation nucleus														NaN	NaN	NaN	NaN	NaN	0.91	-0.85	NaN	NaN	NaN	0.25	NaN	-0.07	16.8824	15.5101	17.1461	17.0013	16.9301	17.1025	16.6296	17.1808	17.133	13514	8754.4	8904.7	18304
0.00602614	0.00912436	0.360025	+	up in Cys feed	AT2G03820.1	Q9SI58	nonsense-mediated mRNA decay NMD3 family protein	Protein metabolism	protein synthesis	ribosomal protein														NaN	NaN	NaN	NaN	1.16	1.06	0.94	NaN	1.39	NaN	-0.08	NaN	-0.15	17.8657	17.7203	17.5769	17.8368	18.1096	18.1889	18.0571	18.0639	18.1305	29245	21013	13702	33667
0.000826655	0.00168106	0.35921			AT3G51270.2	F4J3B0	protein serine/threonine kinases;ATP binding;catalytics	Protein metabolism	protein synthesis	ribosomal protein														NaN	NaN	NaN	-0.37	NaN	-1	-1	NaN	-1.25	NaN	-0.28	NaN	-0.27	15.9749	16.0556	14.8413	16.0178	16.2955	15.8625	16.7035	16.0706	15.4759	5700	3042.9	707.38	4565.7
0.000497598	0.000485418	0.359123			AT5G13260.1	A0A178UMR8	unknown protein	Vesicle trafficking	endomembrane trafficking	post-Golgi trafficking														NaN	NaN	NaN	NaN	NaN	NaN	NaN	NaN	NaN	NaN	-0.12	NaN	-0.12	15.0349	15.2022	14.4541	15.2295	15.6528	15.2328	15.1471	15.3659	15.2978	1991.1	1431.4	1423.3	3129.1
0.000210881	8.74194e-05	0.358081			AT1G08720.1	Q9FPR3	Protein kinase superfamily protein	Protein metabolism	protein modification	protein phosphorylation														NaN	NaN	NaN	NaN	NaN	NaN	NaN	NaN	-0.79	NaN	0.3	NaN	0.35	15.2024	14.2251	14.5223	15.3381	17.167	14.2428	14.0913	16.8396	13.5596	597.56	173.08	164.23	2784.9
0.00252326	0.0026164	0.357704			AT3G04090.1	Q9M8W5	small and basic intrinsic protein 1A	Transport	channels	MIP family														NaN	NaN	NaN	NaN	NaN	NaN	NaN	0.61	NaN	NaN	0.49	NaN	0.17	15.0502	14.1142	13.7426	14.6921	14.5006	14.2914	15.9079	14.927	14.1605	21574	4569.8	0	19124
0.00100571	0.000799537	0.357658			AT5G66200.1	Q9FKW5	armadillo repeat only 2	Not assigned	not assigned	not assigned														-0.23	NaN	NaN	-0.34	NaN	NaN	1.09	1.32	NaN	NaN	0.16	NaN	NaN	16.9795	17.1432	14.8252	16.8783	16.9119	17.5205	16.8762	16.5877	16.1747	6724.5	4437.6	577.17	5265.5
0.00150545	0.00127462	0.356089			AT4G26130.1	A0A654FSV0	unknown protein	RNA	RNA processing	RNA modification														NaN	NaN	NaN	NaN	NaN	NaN	0.71	-1.3	1.03	NaN	-0.14	NaN	-0.19	13.7791	14.7545	16.108	14.3045	15.0874	14.5453	14.4242	15.2887	16.1174	5688.2	4748	6417.6	6035
0.0295062	0.0344042	0.355988			AT4G16450.2	Q84W12	unknown protein	Cellular respiration	OXPHOS	complex I														NaN	NaN	NaN	NaN	NaN	-0.62	1.16	-1.06	NaN	NaN	-0.19	NaN	-0.07	18.9387	19.0153	18.876	16.6095	18.7187	18.7855	18.4927	18.709	18.8734	147730	121080	118190	59248
0.000521893	0.00101003	0.354549			AT3G27280.2	Q9LK25	prohibitin 4	Protein metabolism	protein degradation	peptidase families														NaN	NaN	1.2	NaN	NaN	NaN	NaN	0.89	NaN	NaN	-0.5	NaN	-0.33	15.1586	15.3202	14.8906	15.134	15.6044	15.3248	16.0756	15.5051	14.892	3981	1352.6	223.73	3568
0.000385385	0.000407896	0.353988			AT3G55480.1	Q9M2T1-1	protein affected traf&64257;cking 2	Vesicle trafficking	clathrin coated vesicle (CCV) machinery	AP-3 Golgi to vacuole cargo adaptor complex					DS_down	Salt_up	ED_up		Heat_down					NaN	NaN	NaN	-0.53	-2.99	3.06	3.17	0.92	-2.01	NaN	-0.16	NaN	-0.1	15.8756	15.1003	14.5289	15.1209	15.8046	14.7989	15.7341	16.0173	15.1972	1866.7	1496.1	1655.7	771.23
0.000337268	0.000322576	0.353793			AT3G30841.1	A0A384LE61	Cofactor-independent phosphoglycerate mutase	Carbohydrate metabolism	carbohydrate degradation	carbohydrate degradation cytosolic branch														NaN	NaN	NaN	NaN	NaN	NaN	NaN	NaN	NaN	NaN	-0.03	NaN	-0.12	15.7843	14.8482	15.6905	15.8418	16.0173	15.6826	15.9442	15.733	16.0979	1540.1	1303.8	937.62	1555.9
0.00114098	0.00136298	0.353689			AT1G78670.1	Q9ZV85	gamma-glutamyl hydrolase 3	Not assigned	hydrolase acting on peptide bond (peptidase)	not assigned hydrolase acting on peptide bond (peptidase)			BTH_down					Cold_down						NaN	NaN	-1.57	NaN	NaN	0.96	NaN	-2.01	NaN	NaN	-0.3	NaN	0.02	15.6421	15.5319	14.7613	15.6799	15.3949	15.7061	16.2685	16.1572	15.2606	7528.3	2905.9	1208.6	7908.6
0.00123888	0.00159898	0.353541			AT4G31430.3	Q949W6-1	unknown protein	Cell	cytoskeleton	cytoskeleton-nucleoskeleton linking														NaN	NaN	NaN	NaN	0.69	-0.64	0.78	-0.95	NaN	NaN	0.08	NaN	0.04	15.7521	16.2451	15.7708	15.7575	16.1827	16.2893	16.1787	16.0466	16.4772	5728.6	3182.7	5525.9	4484.8
0.00301591	0.00312888	0.351638			AT3G07470.1	A0A384LM28	unkown protein, DUF538	Not assigned	not assigned	not assigned														NaN	NaN	NaN	NaN	NaN	NaN	NaN	NaN	-0.89	NaN	-0.31	NaN	-0.32	16.441	15.0804	15.4853	16.5086	16.3953	15.4607	16.4146	16.3543	16.5274	8319.5	8098.6	7652.4	24837
0.00956388	0.0114961	0.351225	+	up in Cys feed	AT4G22690.1	F4JLY4	cytochrome P450, family 706, subfamily A, polypeptide 1	Not assigned	oxidoreductase acting on paired donor with incorporation or reduction of molecular oxygen	not assigned oxidoreductase acting on paired donor with incorporation or reduction of molecular oxygen								Cold_down						NaN	NaN	NaN	NaN	NaN	NaN	-0.81	-1.84	-1.3	0.13	1.23	NaN	0.9	17.968	17.9403	18.0657	17.9726	18.3607	18.3689	18.2827	18.2231	18.4541	55513	28343	22463	49781
0.0033708	0.00464005	0.349582			AT5G58030.1	A0A178UEK1	Transport protein particle (TRAPP) component	Vesicle trafficking	target membrane tethering	TRAPP (Trafficking-Protein-Particle) complexes														NaN	NaN	NaN	NaN	1.25	NaN	1.33	NaN	0.94	NaN	0.22	NaN	0.14	16.8028	15.4026	16.5023	16.8231	17.1418	16.5752	16.4624	16.7559	16.7263	13987	7524.5	15745	14106
0.00333451	0.00302701	0.349509	+	up in Cys feed	AT5G16370.1	Q9FFE6	acyl activating enzyme 5	Not assigned	not assigned	not assigned							ED_down	Cold_up						NaN	NaN	NaN	NaN	NaN	NaN	-1.66	2.16	-1.43	NaN	0.73	NaN	0.55	16.6287	16.9888	16.6351	16.6793	17.1125	17.1963	16.9057	17.087	17.111	12757	14951	9806.8	14369
0.00149876	0.0015242	0.349057			AT1G01490.2	O03982	Heavy metal transport/detoxification superfamily protein	Not assigned	not assigned	not assigned														NaN	NaN	NaN	0.15	NaN	NaN	0.96	1.42	-0.16	NaN	0.92	NaN	0.81	15.7275	15.4477	15.8796	15.1762	15.4406	15.8952	15.7987	15.8757	16.5238	8263.7	5024.1	4612.4	5819.1
0.0125642	0.0129135	0.348173			AT1G70890.1	Q9SSK5	MLP-like protein 43	Stress	abiotic stress	abiotic stress misc.			BTH_down					Cold_up						NaN	NaN	-1.74	NaN	1.03	0.59	-0.69	2.23	NaN	NaN	-1.24	NaN	-1.28	17.291	17.5046	17.7433	17.5944	17.8834	18.0034	17.6885	17.6932	18.139	42992	35833	38689	82283
0.000439542	0.00055307	0.348001			AT5G49760.1	Q8GZ99	Leucine-rich repeat protein kinase family protein	Protein metabolism	protein modification	protein phosphorylation														NaN	NaN	NaN	-0.81	NaN	-0.29	-0.72	-0.63	NaN	NaN	0.47	NaN	0.06	14.0036	15.7141	15.7893	15.5979	14.3362	16.8108	15.6208	15.5294	15.8241	1436.9	1751	1669.7	1832.5
0.00375228	0.00445962	0.34758			AT2G20060.1	A0A654EZG3	Ribosomal protein L4/L1 family	Protein metabolism	protein synthesis	organelle protein translation machineries														NaN	NaN	NaN	NaN	NaN	NaN	0.98	NaN	NaN	NaN	-0.21	NaN	-0.3	16.846	16.8285	16.5042	16.6111	16.8591	17.0995	16.7775	17.4574	17.0316	18976	10816	10327	20329
0.0847693	0.0954061	0.347206	+	up in Cys feed	AT5G13490.2	P40941	ADP/ATP carrier 2	Transport	carrier-mediated transport	MC-type solute transporter											PAMP_bacterial_up			NaN	NaN	1.08	NaN	NaN	NaN	0.73	NaN	NaN	-0.27	1.62	NaN	0.81	22.1361	22.5047	22.3728	22.2129	22.5723	22.7346	22.5179	22.6585	22.7859	356440	344860	284510	324500
0.000853324	0.00104222	0.345927			AT3G07030.1	F4JD88	RNA-dependent RNase P complex	RNA	RNA degradation	ribonuclease activities								Cold_up						NaN	NaN	NaN	-0.62	NaN	0.89	NaN	2.06	NaN	NaN	-0.43	NaN	-0.44	15.7616	15.6037	15.1642	15.7186	15.9034	15.565	15.8025	16.1792	16.0897	4682.6	3611.5	1096.6	4729.3
0.000908201	0.000851879	0.344002			AT1G74640.1	Q8L475	alpha/beta-Hydrolases superfamily protein	Not assigned	not assigned	not assigned														NaN	NaN	NaN	NaN	NaN	NaN	NaN	NaN	-0.82	NaN	0.59	NaN	0.14	14.7775	16.1069	14.7053	16.3563	16.2605	15.6452	15.9181	15.3352	15.9936	5581.4	4013.5	0	6023.8
0.00606984	0.00747514	0.34397			AT2G31490.1	Q9SIQ8	unknown protein	Cellular respiration	OXPHOS	complex I														NaN	NaN	NaN	NaN	NaN	NaN	NaN	NaN	NaN	NaN	0.12	NaN	0.23	17.447	17.4063	17.3188	15.0942	18.0224	17.4362	17.6075	17.5763	15.1603	34130	24461	21810	12940
0.000423283	0.000580532	0.342113			AT1G56560.1	Q9FXA8	alkaline/neutral invertase A	Carbohydrate metabolism	carbohydrate degradation	sucrose degradation														NaN	NaN	NaN	NaN	NaN	NaN	NaN	NaN	NaN	NaN	0.18	NaN	-0.08	16.6157	15.037	13.8422	14.978	14.4721	14.6602	16.4672	16.4526	15.2494	2831.5	1832.4	1381.5	516.28
0.0123303	0.0155931	0.342034			AT5G15350.1	Q39131	early nodulin-like protein 17	Not assigned	plastocyanin-like	not assigned plastocyanin-like														NaN	NaN	-1.29	-0.17	-0.82	NaN	NaN	-0.76	NaN	NaN	-0.29	NaN	-0.39	18.5439	15.2209	14.1356	19.6524	19.3253	18.7175	18.1585	14.7957	15.1543	47050	32380	1959.7	134660
0.000603125	0.00103415	0.341239			AT3G01590.2	A0A384KDP9	Galactose mutarotase-like superfamily protein	Not assigned	not assigned	not assigned														NaN	NaN	NaN	NaN	NaN	-0.04	NaN	NaN	0.06	NaN	0.36	NaN	0.36	15.398	15.3025	16.3347	16.234	14.954	16.3973	16.5365	16.3819	16.523	0	2595.1	1774.2	4984.4
0.105607	0.147412	0.340654	+	up in Cys feed	AT4G23680.1	A0A178V4S8	Polyketide cyclase/dehydrase and lipid transport superfamily protein	Not assigned	not assigned	not assigned								Cold_down						NaN	NaN	NaN	0.21	-0.94	-0.63	-1.06	-1.78	-1.32	-0.31	-0.5	NaN	-0.25	20.0272	20.1523	20.12	20.0338	20.5075	20.3896	20.2527	20.5284	20.4415	502070	415410	302220	445630
0.0220808	0.0267299	0.340482	+	up in Cys feed	AT3G24170.3	P48641	glutathione-disulfide reductase	Redox	hydrogen peroxide removal	ascorbate-glutathione cycle														NaN	NaN	NaN	1.05	-1	NaN	NaN	0.86	NaN	NaN	0.86	NaN	0.79	19.1755	19.251	19.2364	19.1296	19.3676	19.5399	19.5991	19.6351	19.5513	84209	90275	55579	120750
0.329702	0.441975	0.340356	+	up in Cys feed	AT4G23670.1	A0A178URY2	Polyketide cyclase/dehydrase and lipid transport superfamily protein	DNA	misc. Dna associated proteins	misc. Dna assosciated proteins			BTH_down		DS_up			Cold_down	Heat_up					NaN	NaN	-2.27	0.41	4.61	NaN	NaN	-1.68	2.27	NaN	-0.65	NaN	-0.71	21.8961	22.0152	22.0929	21.9132	22.3379	22.2759	22.2591	22.3099	22.4156	1650000	1105200	890680	1633500
0.000637055	0.00106867	0.340248			AT5G41040.2	F4JWW6	HXXXD-type acyl-transferase family protein	Cell	cell wall	cutin and suberin				ABA_up	DS_down		ED_down							NaN	NaN	NaN	2.48	-1.91	-1.34	-1.7	-1.15	-1.12	-0.5	0.3	NaN	0.06	15.3521	15.5921	14.4938	15.3829	15.544	15.0689	15.6526	15.8596	15.6023	3589.3	3086	469.92	3481.9
0.000693331	0.00059418	0.339765			AT3G16850.1	Q94C86	Pectin lyase-like superfamily protein	Cell	cell wall	cell wall degradation			BTH_down					Cold_down						NaN	NaN	-1.64	NaN	0.77	NaN	1.35	-1.74	-1.05	NaN	-0.71	NaN	-0.8	16.572	16.2168	14.5898	16.3473	16.2533	16.0673	16.384	16.2556	16.3959	4521.1	2897.3	1465.4	2311.8
0.000353094	0.000516618	0.339438			AT3G56630.1	Q9LXX7	cytochrome P450, family 94, subfamily D, polypeptide 2	Not assigned	oxidoreductase acting on paired donor with incorporation or reduction of molecular oxygen	not assigned oxidoreductase acting on paired donor with incorporation or reduction of molecular oxygen														NaN	NaN	NaN	NaN	NaN	NaN	NaN	-0.78	-0.73	NaN	-0.58	NaN	-0.27	14.8303	15.6843	15.3739	15.3502	15.626	15.815	15.6884	15.4535	15.6626	381.4	1145.4	1287.4	2637.2
0.00125144	0.00182223	0.339411			AT1G08680.2	Q8RXE7-2	ARF GAP-like zinc finger-containing protein ZIGA4	Vesicle trafficking	coat protein I (COPI) coatomer machinery	ARF-GTPase-activating (ARF-GAP) activities														NaN	NaN	NaN	NaN	NaN	NaN	-0.69	NaN	NaN	NaN	-0.12	NaN	-0.17	14.6321	16.1752	16.4009	15.3912	16.7614	14.4847	16.0878	16.2852	16.3272	4779.7	6071.4	4557.8	3476.7
0.00073239	0.000974297	0.339147			AT1G22440.1	Q9SK87	Zinc-binding alcohol dehydrogenase family protein	Not assigned	not assigned	not assigned														NaN	NaN	NaN	NaN	NaN	NaN	NaN	NaN	NaN	NaN	0.1	NaN	0.32	14.7987	15.56	15.3873	15.4374	15.683	15.6837	15.5761	15.7883	15.4438	2182.9	3165.9	2144	3923.2
0.0040085	0.00402655	0.338788			AT4G15770.1	A0A654FPL9	RNA binding	Protein metabolism	protein synthesis	ribosome biogenesis								Cold_down						NaN	NaN	NaN	-0.73	0.94	NaN	0.71	-1.51	0.79	NaN	-0.43	NaN	-0.33	16.481	16.6314	16.5117	15.411	16.4951	16.6738	16.4947	16.859	16.4651	21937	10695	21706	4837.2
0.00897555	0.0121402	0.338557	+	up in Cys feed	AT1G16210.1	A0A654EL43	unknown protein	Not assigned	not assigned	not assigned														NaN	NaN	NaN	NaN	NaN	NaN	NaN	-0.65	NaN	NaN	0.62	NaN	0.37	17.7573	17.9614	17.9661	17.7893	18.2015	18.0441	18.1074	18.3504	18.332	31422	29800	35989	40006
0.00145663	0.00149469	0.338127			AT5G06450.1	Q9FNG3	Polynucleotidyl transferase, ribonuclease H-like superfamily protein	Not assigned	not assigned	not assigned														NaN	NaN	NaN	NaN	NaN	NaN	NaN	NaN	NaN	NaN	0.1	NaN	0.06	16.1388	16.381	15.9172	14.7692	16.0309	16.0557	16.4147	16.0239	16.1731	9647.3	6980.1	4278.4	1748.6
0.00338163	0.00437422	0.337523	+	up in Cys feed	AT3G11330.1	Q8VYG9	plant intracellular ras group-related LRR 9	Not assigned	not assigned	not assigned														NaN	NaN	NaN	0.9	NaN	NaN	NaN	-1.04	NaN	NaN	1.09	NaN	0.97	16.3934	16.4402	16.312	16.5229	16.8839	16.7855	16.6601	16.7215	16.7221	18382	12553	7408	16442
0.00043585	0.00049088	0.337503			AT1G75850.1	F4I0P8	VPS35 homolog B	Vesicle trafficking	endomembrane trafficking	endosomal protein recycling														NaN	NaN	NaN	0.27	0.67	NaN	NaN	1.42	0.96	NaN	0.35	NaN	0.28	15.9498	14.6177	13.5854	15.5323	14.7887	15.2678	15.5593	15.6537	15.0246	2420.5	1008.2	889.16	2938.7
0.00803137	0.0100658	0.33702			AT5G41685.1	Q9ASY8	Mitochondrial outer membrane translocase complex, subunit Tom7	Protein metabolism	protein translocation	protein translocation mitochondrion														NaN	NaN	NaN	-0.14	NaN	-0.52	0.82	-0.99	NaN	NaN	-0.2	NaN	-0.2	17.3624	17.1188	16.4106	17.0909	17.2277	17.5006	17.2503	17.5483	17.1366	51421	34181	12997	33014
0.000184727	0.000250889	0.336993			AT2G23080.1	O64817-1	Protein kinase superfamily protein	Protein metabolism	protein modification	protein phosphorylation														NaN	NaN	NaN	NaN	NaN	NaN	NaN	NaN	NaN	NaN	0.26	NaN	0.22	15.3546	14.761	14.0616	14.4078	14.9133	15.1307	15.0014	14.7671	15.1037	2930.8	0	0	505.19
0.000263063	0.000610566	0.336007			AT2G42500.1	Q07100-1	protein phosphatase 2A-3	Cell	cell cycle	preprophase microtubule organization														NaN	NaN	NaN	NaN	NaN	NaN	NaN	NaN	NaN	NaN	0.37	NaN	0.24	16.7467	15.864	14.2939	14.5262	17.1793	14.6244	16.8306	14.7327	15.1016	2710.9	1097.6	0	760.43
0.00829873	0.0159287	0.33539			AT3G27240.1	Q9LK29	Cytochrome C1 family	Cellular respiration	OXPHOS	complex III														NaN	NaN	NaN	NaN	0.98	NaN	1.16	0.63	NaN	NaN	0.02	NaN	-0.06	18.544	18.8951	18.8744	18.9241	19.4703	19.2277	18.9703	18.9993	19.0565	37120	9417.2	8058.1	90608
0.000593603	0.000750368	0.335344			AT5G56760.1	Q42538	Serine acetyltransferase	Amino acid metabolism	amino acid synthesis	Cys synthesis														1.16	NaN	NaN	NaN	NaN	NaN	-0.8	0.62	NaN	0.3	0.4	NaN	0.28	14.4222	15.6286	15.5223	15.7356	15.6103	15.6202	15.5908	15.7707	15.7206	2853	1849.4	1480.4	3421.4
0.00248645	0.00257845	0.335247	+	up in Cys feed	AT4G12400.2	Q9STH1-1	stress-inducible protein, putative	Stress	general stress	general stress misc.											PAMP_bacterial_up			NaN	NaN	NaN	NaN	-1.25	NaN	-0.79	-1.36	NaN	NaN	1.69	NaN	0.95	16.3078	16.1725	16.4076	16.4843	16.6375	16.6738	16.543	16.6468	16.8904	12903	9241.7	5132.2	13154
0.000889043	0.00167943	0.334564	+	up in Cys feed	AT2G31060.2	A0A178VPB8	elongation factor family protein	Not assigned	not assigned	not assigned							ED_down							NaN	NaN	1.48	-0.21	NaN	NaN	-1.72	NaN	-1.43	NaN	-0.2	NaN	-0.31	16.1621	16.2151	16.0713	16.2292	16.3895	16.5095	16.485	16.6161	16.5199	4422.6	3281.5	2740.3	3532.3
0.000753604	0.00108928	0.334031			AT5G05920.2	F4K292	deoxyhypusine synthase	Protein metabolism	protein synthesis	translation elongation														NaN	NaN	NaN	-0.58	1.24	NaN	1.21	NaN	NaN	NaN	-0.25	NaN	-0.3	15.7676	15.3745	14.7486	15.4738	14.9952	15.5641	16.0439	16.1886	15.584	4422.7	2498	636.41	5277.1
0.00972463	0.0143103	0.333898			AT1G21100.1	Q9LPU5	O-methyltransferase family protein	Not assigned	transferase transferring one-carbon group	not assigned transferase transferring one-carbon group	JA_up							Cold_up						2	NaN	NaN	NaN	NaN	NaN	NaN	3.79	NaN	NaN	1.35	NaN	1.03	17.4316	17.8808	18.077	17.5527	18.2388	18.3507	17.9119	17.6711	18.1746	32483	42432	35992	36665
0.00288691	0.00242036	0.333766			AT5G23940.1	Q9FF86	HXXXD-type acyl-transferase family protein	Cell	cell wall	cutin and suberin														NaN	NaN	NaN	NaN	NaN	NaN	-0.86	NaN	NaN	NaN	-0.45	NaN	-0.26	14.676	17.8561	17.9095	17.7414	17.4817	17.3514	17.2014	17.2677	17.5953	2851.8	4166.6	13612	23653
0.000868978	0.00127799	0.333644			AT2G01190.1	Q9ZU48	Octicosapeptide/Phox/Bem1p family protein	Not assigned	not assigned	not assigned														NaN	NaN	NaN	NaN	NaN	-0.62	NaN	-0.93	NaN	NaN	1.12	NaN	0.6	15.2403	15.3267	15.3441	15.5741	16.2183	15.8361	15.3786	15.6649	15.4266	2465.7	3910.7	1667.2	5923.4
0.00118679	0.00167772	0.333528			AT5G27990.1	A0A5S9YA62	Pre-rRNA-processing protein TSR2, conserved region	Not assigned	not assigned	not assigned					DS_down			Cold_down						NaN	NaN	NaN	-0.82	-1.8	-0.88	NaN	-2.02	NaN	NaN	0.21	NaN	0.2	14.0033	14.66	15.1877	15.2488	16.1636	14.0428	15.3044	15.2573	14.7744	3105.2	2274.7	4578.4	8689.1
0.00120956	0.00147883	0.333367			AT5G51220.1	A0A178U764	ubiquinol-cytochrome C chaperone family protein	Protein metabolism	protein translocation	protein targeting														NaN	NaN	NaN	NaN	-0.28	NaN	NaN	0.94	-0.62	NaN	-0.41	NaN	-0.37	16.923	15.0027	16.1486	16.7149	16.5526	16.857	16.7791	17.25	15.2147	5680.2	3653.7	2257.8	8407.9
0.00139698	0.00229377	0.332461			AT2G43110.1	A0A178VR37	unknown protein	Not assigned	not assigned	not assigned														NaN	NaN	NaN	NaN	NaN	NaN	NaN	NaN	NaN	NaN	0.08	NaN	-0.02	15.433	15.5591	15.713	15.6945	16.1069	16.1858	15.5887	15.7537	16.0266	6638.3	3966.3	3827.1	8087.5
0.00124459	0.00224541	0.331403			AT1G79470.1	P47996	Aldolase-type TIM barrel family protein	Nucleotide metabolism	nucleotide salvage	nucleotide salvage purines														NaN	NaN	1.08	0.75	NaN	-0.66	NaN	1.02	NaN	NaN	-0.53	NaN	-0.85	16.0986	15.8021	15.1721	16.2891	16.7228	15.8756	15.9476	16.4481	15.8654	7586.5	2385.7	1260.9	10313
0.00114215	0.00183574	0.33082			AT1G28490.1	Q946Y7-1	syntaxin of plants 61	Vesicle trafficking	SNARE target membrane recognition and fusion complexes	Qc-type SNARE components														NaN	NaN	NaN	NaN	-0.68	NaN	-0.69	0.91	NaN	NaN	0.35	NaN	0.24	16.4193	16.2787	16.1569	14.6716	16.1902	16.4657	16.1656	16.0065	16.2343	9568.5	2298.4	4218.4	2100.2
0.00115593	0.00121546	0.330492			AT3G18230.1	A0A654F9N1	Octicosapeptide/Phox/Bem1p family protein	Not assigned	not assigned	not assigned								Cold_up	Heat_down					-0.34	NaN	NaN	-1.45	NaN	NaN	1.48	2.55	-2.27	NaN	0.55	NaN	0.18	16.0791	16.0032	15.5915	15.0786	15.9925	15.985	15.8573	16.231	16.0273	7075.9	2870.4	3635.2	4951.2
0.00454956	0.00556386	0.329304			AT3G53970.1	Q9M330-1	proteasome inhibitor-related	Protein metabolism	protein degradation	26S proteasome					DS_up	Salt_up								NaN	NaN	NaN	NaN	4.3	3.89	NaN	NaN	NaN	0.16	0.14	NaN	0.2	16.2215	16.2636	16.1731	16.4865	16.8326	16.6118	16.3272	16.6949	16.6109	21964	15338	12791	22448
0.0472874	0.0795366	0.328554			AT2G20450.1	Q9SIM4	Ribosomal protein L14	Protein metabolism	protein synthesis	ribosomal protein								Cold_up						NaN	NaN	NaN	NaN	NaN	-0.67	0.92	1.87	NaN	NaN	-0.22	NaN	-0.2	19.8612	19.4871	19.8767	19.4957	19.8802	20.0872	19.8794	19.9797	20.2173	331450	222490	130580	56879
0.0061525	0.00609024	0.328355			AT1G33490.1	A0A654EF19	unknown protein	Not assigned	not assigned	not assigned														NaN	NaN	NaN	NaN	0.82	NaN	0.66	-0.82	NaN	NaN	-0.25	NaN	-0.22	16.1695	16.2082	16.5304	15.8413	16.3129	16.5998	16.405	16.6608	16.6	33141	21025	23466	17206
0.0110448	0.0157337	0.327247	+	up in Cys feed	AT2G42790.1	Q9SJH7	citrate synthase 3	Lipid metabolism	lipid degradation	fatty acid degradation				ABA_up										NaN	NaN	NaN	1.91	NaN	0.64	NaN	NaN	-0.77	NaN	NaN	NaN	0.15	18.5859	18.6338	18.7083	18.5818	18.9716	18.9301	18.915	19.0032	18.9536	59586	34919	26864	57726
0.0118566	0.015273	0.326624	+	up in Cys feed	AT4G25900.1	Q940G5	Galactose mutarotase-like superfamily protein	Not assigned	not assigned	not assigned		SAR_up									PAMP_bacterial_up			NaN	1.89	1.08	NaN	NaN	NaN	NaN	-0.87	NaN	NaN	2.05	NaN	1.37	17.6955	17.7631	17.8242	17.9425	18.2013	18.0866	18.0105	18.1576	18.2087	39842	41020	33708	73563
0.000483887	0.000963618	0.326226			AT2G17200.1	Q9SII8	ubiquitin family protein	Protein metabolism	protein degradation	ubiquitin								Cold_up						NaN	NaN	NaN	NaN	-0.62	NaN	-1.28	1.59	NaN	NaN	0.47	NaN	0.44	15.282	15.3758	15.2843	15.6285	15.9626	15.6204	15.1675	15.9642	15.8796	1840.4	1448.9	837.47	3901.3
0.00529725	0.00862815	0.326047			AT3G17210.1	Q9LUV2	heat stable protein 1	Stress	biotic stress	Pathogen-response (PR) proteins														NaN	NaN	NaN	NaN	NaN	0.94	NaN	1.11	NaN	NaN	-0.04	NaN	-0.09	16.4578	16.7412	16.6974	16.5609	16.905	17.1774	16.8455	16.7275	17.0465	18550	22843	16059	24910
0.0193581	0.0258804	0.325356			AT2G22780.1	O82399	peroxisomal NAD-malate dehydrogenase 1	Lipid metabolism	lipid degradation	fatty acid degradation														NaN	NaN	NaN	NaN	-0.88	-0.78	NaN	NaN	NaN	NaN	0.15	NaN	0.16	18.7259	18.4422	18.2299	18.6726	18.8684	18.8643	18.9572	18.9697	18.5554	129000	58930	47085	80102
0.0483689	0.0621343	0.324906			AT2G38230.1	O80448	pyridoxine biosynthesis 1.1	Coenzyme metabolism	pyridoxalphosphate	pyridoxal 5'-phosphate synthase complex						Salt_down								NaN	NaN	NaN	NaN	NaN	-2.9	NaN	NaN	NaN	1.3	-0.76	NaN	-0.13	19.0126	19.17	19.4801	19.0151	19.5606	19.4166	19.4137	19.6034	19.4776	235430	151150	168620	201860
0.000674565	0.000662027	0.324372			AT3G21400.1	A0A384LIA8	unknown protein	Not assigned	not assigned	not assigned								Cold_up						NaN	NaN	NaN	NaN	NaN	NaN	NaN	1.54	-0.86	NaN	0.06	NaN	0.14	15.725	14.1274	14.5812	15.5521	14.5456	15.4853	15.3961	15.7491	15.428	6697.4	264	230.82	5061
0.00577847	0.00634032	0.323023			AT3G55120.1	P41088	Chalcone-flavanone isomerase family protein	Secondary metabolism	flavonoids	chalcones					DS_down									NaN	NaN	NaN	NaN	-2.22	-0.94	-0.71	-0.99	-1.08	0.26	0.17	NaN	NaN	17.4015	17.5917	16.9617	17.5681	17.7446	18.1145	17.7438	17.2874	17.6286	28646	19517	19936	22087
0.00176985	0.00192455	0.322604			AT5G01460.1	Q9M028	LMBR1-like membrane protein	Not assigned	not assigned	not assigned														NaN	NaN	NaN	NaN	NaN	NaN	NaN	NaN	NaN	NaN	-0.04	NaN	-0.3	16.5411	15.2269	15.273	15.2683	16.445	16.1857	16.1501	16.3086	14.4101	12581	7281.4	0	10759
0.0685417	0.0880955	0.321832	+	up in Cys feed	AT2G33150.1	Q56WD9	3-ketoacyl-CoA thiolase 3	Lipid metabolism	lipid degradation	fatty acid degradation														NaN	NaN	NaN	NaN	-0.9	NaN	NaN	0.77	-0.94	NaN	0.02	NaN	0.18	20.0511	19.9225	19.8952	19.9402	20.2793	20.206	20.2813	20.4304	20.1734	357930	235420	179930	325930
0.000871859	0.00130538	0.321551			AT4G19810.1	O81862-1	Glycosyl hydrolase family protein with chitinase insertion domain	Stress	biotic stress	biotic stress misc.						Salt_down					PAMP_bacterial_up			-0.56	NaN	NaN	NaN	NaN	-1.77	-1.06	-1.47	-1	-0.26	1.71	NaN	0.88	15.2873	15.297	15.265	14.8453	15.5618	15.6641	15.5103	15.326	15.4137	5149.5	3841.7	2733.3	1815.5
0.0455418	0.0672225	0.321442	+	up in Cys feed	AT3G08590.2	Q9M9K1	Phosphoglycerate mutase, 2,3-bisphosphoglycerate-independent	Carbohydrate metabolism	carbohydrate degradation	carbohydrate degradation cytosolic branch														NaN	NaN	NaN	NaN	-1.1	NaN	-0.94	-1.38	NaN	NaN	0.29	NaN	0.12	19.8983	19.9865	19.9776	19.8762	20.2798	20.2434	20.2011	20.3111	20.2449	226510	161600	130280	204630
0.000586705	0.00052818	0.321224			AT5G44000.1	A0A178UAC0	Glutathione S-transferase family protein	Redox	glutathione S transferases	glutathione S transferases misc.														NaN	NaN	NaN	NaN	NaN	NaN	NaN	0.87	NaN	NaN	-0.62	NaN	-0.52	14.6628	15.4998	14.9101	14.0414	15.6074	15.5861	15.4994	14.4528	14.3532	3199.6	2540.1	1399.1	2211.5
0.000676083	0.000733392	0.320971			AT2G43980.1	O80568	inositol 1,3,4-trisphosphate 5/6-kinase 4	Signalling	phosphinositides	inositol-1,3,4-trisphosphate 5/6-kinase														NaN	NaN	NaN	NaN	1.28	NaN	1.01	NaN	0.75	NaN	0.09	NaN	0.12	15.907	15.85	14.2996	15.8025	15.2394	15.997	16.2129	16.0995	15.3799	3522.6	2053.2	1946.1	3299.6
0.00223167	0.00222859	0.320703			AT1G08980.1	Q9FR37	amidase 1	Hormone metabolism	auxin	auxin synthesis			BTH_down					Cold_down						NaN	NaN	-1.6	NaN	NaN	NaN	0.77	-1.56	NaN	NaN	-1.15	NaN	-0.6	16.7017	16.4868	15.1803	16.5846	16.7301	16.5399	16.9939	16.503	16.0285	7401.1	8144.6	6333.5	13424
0.000618838	0.00099166	0.318206			AT1G72440.1	F4IDC2	CCAAT-binding factor	Protein metabolism	protein synthesis	ribosomal protein									Heat_down					NaN	NaN	NaN	NaN	-1.39	-0.76	0.75	0.61	-1.57	NaN	-0.34	NaN	-0.38	15.9104	16.0322	15.4703	15.9346	15.1986	16.1851	16.417	16.6817	16.293	5500.3	1646.8	1567.9	1422.5
0.00505484	0.00710289	0.317644			AT2G37130.2	F4IQ05	Peroxidase superfamily protein	Not assigned	peroxidases	not assigned peroxidases					DS_up									NaN	NaN	NaN	NaN	4.78	1.23	NaN	NaN	NaN	NaN	-0.9	NaN	-0.96	17.4239	17.3195	17.4473	17.4555	18.0274	17.4611	17.615	17.8958	17.6467	26474	17938	11067	26607
0.000565519	0.00129244	0.317634			AT2G23820.2	Q6DBH4	Metal-dependent phosphohydrolase	Not assigned	not assigned	not assigned														NaN	NaN	NaN	NaN	NaN	NaN	NaN	NaN	NaN	NaN	-0.22	NaN	-0.12	15.1897	14.8313	15.271	15.1197	15.7986	15.2522	15.326	15.3804	15.3455	2811.5	1724.1	1444.4	3164
0.0270183	0.0402521	0.317048	+	up in Cys feed	AT1G03230.1	Q9ZVS5	Eukaryotic aspartyl protease family protein	Protein metabolism	protein degradation	peptidase families														NaN	NaN	NaN	NaN	NaN	NaN	-0.96	NaN	NaN	0.43	1.27	NaN	1.5	19.7345	19.6829	19.6052	19.5724	19.8548	20.0284	19.9281	19.9865	20.0312	136500	87697	77417	129450
0.00652472	0.00674699	0.316785			AT1G80500.1	A0A384LFM4	SNARE-like superfamily protein	Not assigned	not assigned	not assigned														NaN	NaN	NaN	NaN	NaN	NaN	NaN	NaN	NaN	NaN	0.42	NaN	0.35	17.3792	17.6302	17.1913	14.9312	16.2524	17.5604	16.9317	17.0931	17.6613	25795	32934	22490	17611
0.00255212	0.00395739	0.315828	+	up in Cys feed	AT3G04520.1	Q9FPH3-1	L-threonine aldolase 2	Amino acid metabolism	amino acid synthesis & degradation	Gly/Ser/Thr synthesis & degradation														NaN	NaN	NaN	NaN	NaN	-0.86	-0.88	1.37	0.63	NaN	-0.06	NaN	0.41	16.728	16.5101	16.3972	16.4631	16.801	16.8943	16.8236	16.9483	16.7349	16287	8932.3	7121.3	8396.3
0.0308944	0.0454119	0.31573	+	up in Cys feed	AT1G65980.1	Q9XEX2-1	thioredoxin-dependent peroxidase 1	Redox	hydrogen peroxide removal	peroxiredoxin activities								Cold_up						NaN	NaN	NaN	NaN	NaN	NaN	NaN	1.54	NaN	-0.22	0.83	NaN	0.6	18.6356	18.8135	19.0153	18.882	19.2128	19.2126	18.9441	19.113	19.2792	123640	101400	111280	143380
0.0702965	0.0822003	0.315399			AT1G54410.1	Q9SLJ2	dehydrin family protein	Not assigned	not assigned	not assigned														NaN	NaN	NaN	NaN	NaN	NaN	NaN	-0.67	-0.67	NaN	-0.21	NaN	-0.3	20.3204	19.7891	20.306	20.02	20.435	20.3518	20.4117	20.4917	20.431	345000	227070	195070	357810
0.016103	0.0223287	0.315386	+	up in Cys feed	AT3G12580.1	Q9LHA8	Heat-shock protein HSP70-4	Stress	biotic stress	systemic acquired resistance (SAR)		SAR_up		ABA_up							PAMP_bacterial_up	PAMP_fungal_up	DAMP_cell damage_up	NaN	3.65	NaN	2.74	NaN	NaN	0.95	-0.62	NaN	0.21	2.26	2.26	1.64	19.0319	19.0802	19.0501	19.102	19.3549	19.4102	19.3448	19.3553	19.4419	76875	49970	51767	75803
0.000901672	0.000804546	0.314852			AT4G17270.1	A0A178UXK3	Mo25 family protein	Not assigned	not assigned	not assigned														NaN	NaN	NaN	0.42	NaN	0.65	NaN	NaN	0.75	NaN	0.64	NaN	0.44	14.3948	14.9731	15.1762	15.234	14.2368	14.9492	15.2783	15.3551	16.4776	3962.4	3731.4	3164.2	2994.1
0.000377614	0.000248344	0.314754			AT3G57660.1	Q9SVY0	nuclear RNA polymerase A1	RNA	RNA biosynthesis	DNA-dependent RNA polymerase (Pol) complexes					DS_up									NaN	NaN	NaN	-0.72	3.5	1.41	NaN	NaN	NaN	NaN	-0.21	NaN	-0.29	16.0863	15.2059	15.5173	16.3735	16.1821	15.8513	16.2246	16.3782	15.9164	576.32	888.44	1650.3	2661.9
0.00123918	0.00129626	0.314444			AT1G78150.1	A0A178WBU8	unknown protein	Not assigned	not assigned	not assigned								Cold_down	Heat_down					NaN	NaN	NaN	NaN	-1.12	-0.82	-0.63	-1.7	-1.69	NaN	-0.07	NaN	-0.02	16.0197	15.869	16.2123	14.4896	16.8766	15.9102	15.2391	16.5027	15.282	7637.1	5234.2	3661.3	2897.8
0.00407221	0.00618435	0.313087	+	up in Cys feed	AT1G33600.1	Q9FW48	Leucine-rich repeat (LRR) family protein	Not assigned	not assigned	not assigned				ABA_down										NaN	NaN	NaN	-1.57	NaN	NaN	NaN	NaN	0.82	NaN	1.4	NaN	0.67	17.5852	17.8301	17.8969	17.5711	17.8997	18.1467	17.9453	18.0469	18.1309	12299	17193	13168	20264
0.0524575	0.0622752	0.312754	+	up in Cys feed	AT4G35630.1	Q96255	Phosphoserine aminotransferase	Amino acid metabolism	amino acid synthesis	Ser synthesis	JA_up										PAMP_bacterial_up		DAMP_cell damage_up	1.56	NaN	NaN	NaN	NaN	NaN	0.75	NaN	NaN	-0.28	1.98	NaN	1.95	19.8083	19.7274	19.8898	19.7892	20.0253	20.2572	20.0683	20.1461	20.0854	283530	198990	125610	234890
0.00102943	0.00135684	0.312555			AT4G15640.1	A0A178V7A8	unknown protein	Not assigned	not assigned	not assigned						Salt_up			Heat_up					NaN	NaN	NaN	NaN	-0.68	1.97	NaN	1.49	2.49	NaN	-0.66	NaN	-0.5	16.1705	15.9287	15.4866	16.1373	16.2194	16.3218	16.1679	16.2171	16.2902	6998.3	2454.7	1527.4	6476.4
0.00148648	0.00224561	0.311578			AT3G61620.2	Q9SP08	3-5-exoribonuclease family protein	RNA	RNA processing	RNA decay								Cold_up						NaN	NaN	NaN	-0.8	NaN	0.7	-0.79	2.24	NaN	NaN	0.1	NaN	0.05	14.1557	15.8124	15.82	14.5137	16.4699	15.7201	15.654	14.4651	14.6262	2608.5	8458.1	5538.1	5357.9
0.00104315	0.001122	0.31078			AT4G26000.1	Q9SZH4	RNA-binding KH domain-containing protein	Not assigned	not assigned	not assigned														NaN	NaN	NaN	NaN	NaN	NaN	NaN	NaN	NaN	NaN	0.03	NaN	-0.03	16.654	16.3958	16.2465	15.5114	16.7101	16.5358	16.5264	16.3974	16.3937	5910.4	3693.9	3171.7	3705.9
0.0897392	0.114339	0.310729	+	up in Cys feed	AT5G15090.2	Q9SMX3	voltage dependent anion channel 3	Transport	porins	VDAC voltage-gated anion channel														NaN	NaN	NaN	NaN	NaN	0.36	NaN	NaN	NaN	NaN	NaN	NaN	-0.28	20.5272	20.4487	20.5354	20.359	20.6651	20.6641	20.8168	20.9269	20.8185	474880	317450	249000	388450
0.00162811	0.00192653	0.307389			AT1G29980.2	F4I378	unkown protein, DUF642	Not assigned	not assigned	not assigned														NaN	NaN	NaN	-0.93	NaN	-0.58	NaN	NaN	NaN	NaN	-1.01	NaN	-0.72	16.9143	16.3215	15.7329	14.9336	15.4896	16.7085	16.4558	16.3803	16.3805	7410.3	10232	3611.3	3968.5
0.00101171	0.000920895	0.307008			AT1G13900.1	Q9LMG7	Purple acid phosphatases superfamily protein	Not assigned	phosphatases	not assigned phosphatases														NaN	NaN	NaN	NaN	NaN	NaN	NaN	NaN	NaN	NaN	0.17	NaN	-0.06	15.1515	16.7521	16.4859	16.6803	16.7812	16.9037	16.3012	16.5945	16.2917	2549.5	5517.6	1538	6609.8
0.0298248	0.0289801	0.304098			AT3G05590.1	P42791	ribosomal protein L18	Protein metabolism	protein synthesis	ribosomal protein							ED_down							NaN	NaN	NaN	NaN	NaN	NaN	-1.91	-0.93	-1.06	NaN	-0.32	NaN	-0.25	19.8411	19.0926	19.9081	19.7214	19.7143	19.9098	20.2287	19.8455	20.0261	146320	92126	89559	146770
0.0056987	0.0102545	0.302585	+	up in Cys feed	AT5G18170.1	Q43314	Glutamate dehydrogenase 1	Amino acid metabolism	amino acid synthesis & degradation	Glu synthesis & degradation														NaN	NaN	NaN	-0.48	0.64	1.14	-0.98	NaN	NaN	NaN	0.83	NaN	0.68	17.5267	17.5477	17.6527	17.3188	17.6603	17.846	17.7991	17.8481	17.9165	27946	24075	15239	22760
0.000893063	0.000919779	0.30257			AT1G79590.2	Q94KK7	syntaxin of plants 52	Vesicle trafficking	SNARE target membrane recognition and fusion complexes	Qc-type SNARE components														NaN	NaN	NaN	NaN	-0.61	NaN	-0.8	-0.86	NaN	NaN	0.51	NaN	0.2	14.7062	15.0482	15.1956	15.6666	15.7707	16.1941	14.7848	14.7132	15.8208	1818.9	5185.2	1807.6	5169.5
0.00560624	0.00681123	0.302087			AT1G66070.2	A0A178WCY1	Translation initiation factor eIF3 subunit	Protein metabolism	protein synthesis	translation initiation									Heat_up					NaN	NaN	NaN	NaN	NaN	NaN	NaN	NaN	5.38	NaN	0.55	NaN	0.25	16.8457	16.7612	16.8492	16.7553	17.3127	16.9807	17.2154	17.2208	16.795	22879	30663	17068	14906
0.00273656	0.00391155	0.301846			AT3G21750.1	Q9LSY9	UDP-glucosyl transferase 71B1	Hormone metabolism	abscisic acid	ABA conjugation and degradation														NaN	NaN	NaN	NaN	1.11	NaN	-1.42	0.62	-1.12	0.05	-0.17	NaN	0.6	17.4151	16.8611	16.4023	17.3798	17.2974	17.1689	17.3237	17.6459	17.1462	12894	6256.5	11177	12224
0.0225419	0.0267031	0.300304			AT3G44320.1	P46010	nitrilase 3	Secondary metabolism	glucosinolates	glucosinolate degradation	JA_up													1.93	NaN	NaN	NaN	-0.75	-0.86	-0.78	NaN	-0.92	0.09	0.24	NaN	0.5	20.4151	20.4101	20.4532	20.8727	20.8235	20.8172	21.0808	20.9661	20.5029	101550	72150	54711	136430
0.000849507	0.00132771	0.300262			AT1G79050.1	Q39199-1	recA DNA recombination family protein	DNA	DNA synthesis/chromatin structure	DNA replication														NaN	NaN	NaN	NaN	NaN	NaN	NaN	NaN	-0.73	NaN	-0.59	NaN	-0.37	16.6619	15.5717	16.3639	15.588	16.3744	16.235	16.3238	16.5313	16.2687	4630.7	3234.7	2055.5	3717.6
0.00128159	0.00160223	0.300064			AT5G66540.1	Q9FJY5	unknown protein	Protein metabolism	protein synthesis	ribosomal protein														NaN	NaN	NaN	NaN	-0.63	-0.61	-0.7	-0.78	NaN	NaN	NaN	NaN	-0.04	16.6457	16.3433	16.4274	16.8172	17.2259	16.4526	16.7293	17.0813	16.8031	8932.7	1786.4	958.09	10894
0.000835522	0.000888192	0.29988			AT1G04910.1	Q8W486	O-fucosyltransferase family protein	Not assigned	not assigned	not assigned								Cold_up						NaN	NaN	NaN	NaN	NaN	0.78	NaN	2.01	-0.79	NaN	0.52	NaN	0.3	15.8436	15.6243	15.3335	15.1668	15.4608	15.9616	15.588	15.9475	16.0019	6656.1	2281.9	1741.6	3171.8
0.000965921	0.00169668	0.297093			AT1G52980.1	Q9C923-1	GTP-binding family protein	Protein metabolism	protein synthesis	ribosomal protein														NaN	NaN	NaN	NaN	1.34	1.05	NaN	-0.88	NaN	NaN	0.07	NaN	0.11	16.0517	16.4906	16.456	16.491	16.021	16.6602	17.3892	16.6454	16.6311	4282.3	4462.3	2502.3	3942.9
0.000426664	0.000532297	0.295533			AT2G03800.1	Q9ZPQ3	D-aminoacyl-tRNA deacylases	Not assigned	not assigned	not assigned														NaN	NaN	NaN	NaN	1.05	NaN	NaN	1.18	0.81	NaN	0.52	NaN	0.25	15.8958	16.1745	16.0221	16.4334	16.6067	16.3279	16.5195	16.4937	16.1872	2364.7	1410.5	956.79	2215
0.0408035	0.0596684	0.294298	+	up in Cys feed	AT2G05710.1	Q9SIB9	aconitase 3	Cellular respiration	TCA cycle	TCA cycle aconitase					DS_down									NaN	NaN	NaN	NaN	-1.87	NaN	-1.03	-0.74	-0.61	-0.11	0.37	NaN	0.31	20.1909	20.212	20.2314	20.1576	20.6304	20.4389	20.4179	20.5116	20.4625	188050	133730	119200	208010
0.00214926	0.00179686	0.29415			AT3G25040.1	Q8VWI1	endoplasmic reticulum retention defective 2B	Vesicle trafficking	coat protein I (COPI) coatomer machinery	vesicle trafficking regulation														-0.1	NaN	NaN	NaN	NaN	-1.18	NaN	NaN	NaN	NaN	-0.03	NaN	-0.23	16.5205	14.942	14.548	15.5379	15.0022	15.2264	16.4911	16.3146	15.3719	12425	6391.8	5965.4	9803.4
0.000790911	0.00102438	0.293344			AT3G21790.1	Q9LSY5	UDP-Glycosyltransferase superfamily protein	Hormone metabolism	abscisic acid	ABA conjugation and degradation														NaN	NaN	NaN	NaN	0.98	NaN	0.71	NaN	NaN	NaN	-0.17	NaN	0.11	16.6669	14.2938	15.7672	16.7513	14.5521	16.7277	16.5214	16.5727	16.4419	665.89	3371.2	2607.4	5497.8
0.000563485	0.000667533	0.293018			AT5G53120.5	Q94BN2-1	Spermine synthase	Secondary metabolism	polyamines	Spermine synthese			BTH_up	ABA_up										NaN	NaN	1.82	2.95	NaN	NaN	0.88	-0.62	NaN	-0.05	0.62	NaN	0.53	15.4624	15.9104	15.7723	14.8766	15.8347	14.7567	16.016	16.176	16.2087	2780.5	1983	1624.4	2555.1
0.023897	0.0375661	0.292945			AT5G42980.1	Q42403	thioredoxin 3	Protein metabolism	protein modification	protein S-nitrosylation and denitrosylation														NaN	NaN	NaN	NaN	NaN	NaN	NaN	NaN	NaN	NaN	0.29	NaN	0.19	18.3439	18.8358	18.7784	18.5864	18.6918	19.1778	18.6165	18.8939	19.2653	84372	88419	63553	143770
0.000212028	0.000334459	0.292876			AT3G48380.2	F4JDY4	Peptidase C78, ubiquitin fold modifier-specific peptidase 1/ 2	Protein metabolism	protein degradation	peptidase families														NaN	NaN	NaN	NaN	NaN	NaN	NaN	NaN	NaN	NaN	0.38	NaN	0.42	14.0165	14.9252	14.5606	14.9872	15.0258	13.8479	15.5693	15.1318	15.0016	1120.7	1155.6	410.26	680.16
0.00223359	0.00294648	0.292424			AT2G01490.1	Q9ZVF6	phytanoyl-CoA dioxygenase (PhyH) family protein	Not assigned	oxygenases	not assigned oxygenases							ED_up							NaN	NaN	NaN	NaN	NaN	NaN	1.79	NaN	NaN	NaN	0.4	NaN	0.37	16.3721	16.3479	16.0805	16.4545	16.8276	16.6128	16.5161	16.6677	16.4066	14613	4172.3	5631	12517
0.00335442	0.00291044	0.292236			AT1G14620.2	F4HW90	decoy	Protein metabolism	protein synthesis	protein synthesis misc.														NaN	NaN	NaN	NaN	NaN	NaN	NaN	NaN	0.76	NaN	-0.32	NaN	-0.31	16.6196	16.5978	15.2577	16.7537	16.5439	16.5874	16.4657	16.5981	16.8021	18169	5557.1	4833.8	28919
0.000429965	0.000675698	0.29147			AT2G39810.1	Q84JU6	ubiquitin-protein ligases	Protein metabolism	protein translocation	protein translocation nucleus														NaN	NaN	NaN	NaN	NaN	NaN	NaN	NaN	NaN	NaN	-0.22	NaN	-0.01	15.5449	15.9126	15.5926	15.9238	16.1092	15.7502	16.2707	15.9959	16.0487	2264.7	1238.4	581.64	3163.9
0.000365	0.000441079	0.291456			AT5G52810.1	Q9FLY0	SARD4	Stress	biotic stress	Lys to pipecolic acid		SAR_up	BTH_up					Cold_up						NaN	4.79	2.68	0.55	NaN	NaN	NaN	1.65	0.85	NaN	1.1	NaN	1.03	14.6695	14.0598	14.1236	14.2145	14.6478	14.0219	14.7946	14.2889	15.0382	1955.4	1604.2	1380.3	599.19
0.0134081	0.0187548	0.291422			AT5G64120.1	Q43387	Peroxidase superfamily protein	Not assigned	not assigned	not assigned											PAMP_bacterial_up	PAMP_fungal_up	DAMP_cell damage_up	NaN	NaN	NaN	-0.74	NaN	-0.74	NaN	1.24	NaN	-0.78	2.65	1.92	2.24	17.6662	17.8634	18.1297	17.8706	18.0946	18.3693	18.1458	17.8872	18.3726	56402	55206	38698	60124
0.00320592	0.00369198	0.290109	+	up in Cys feed	AT3G19010.1	A0A384KDE3	2-oxoglutarate (2OG) and Fe(II)-dependent oxygenase superfamily protein	Redox	ascorbate and glutathione	ascorbate and glutathione		SAR_up	BTH_up				ED_down				PAMP_bacterial_up			NaN	2.33	1.79	NaN	NaN	0.9	-1.86	1.14	1.25	NaN	2.21	NaN	1.18	16.8376	16.5989	16.5921	16.8688	17.0473	17.1886	16.9712	16.9484	16.9168	24196	9325.4	4882.4	15517
0.000357213	0.000456526	0.289748			AT5G57580.1	Q9FKL6	Calmodulin-binding protein	Not assigned	not assigned	not assigned														NaN	NaN	NaN	-0.47	NaN	NaN	-0.62	NaN	NaN	NaN	0.58	NaN	0.54	15.2076	15.0637	15.2162	14.2517	15.2061	15.1463	15.2058	15.3219	15.2425	2188.5	1359.7	1215	791.82
7.32513e-05	4.58763e-05	0.288423			AT4G36360.2	Q9SCV9-2	beta-galactosidase 3	Cell	cell wall	pectin														NaN	NaN	-1.41	0.36	1.02	NaN	NaN	NaN	NaN	0.09	-1.16	NaN	-0.9	14.3263	13.8833	14.0089	15.5848	14.983	14.8032	14.193	15.2764	14.4406	311.55	251.65	224.93	367.45
0.00048653	0.000735232	0.287899			AT5G39080.1	A0A654G6D8	HXXXD-type acyl-transferase family protein	Not assigned	acyltransferases	not assigned acyltransferases														NaN	NaN	NaN	NaN	NaN	0.8	NaN	0.79	NaN	NaN	-0.69	NaN	-0.18	16.544	13.8643	14.8698	15.7448	16.6287	15.2363	15.0155	13.8109	17.0267	5481	536.97	1136.5	1094.2
0.00612894	0.00788003	0.287754	+	up in Cys feed	AT5G20280.1	Q94BT0	sucrose phosphate synthase 1F	Carbohydrate metabolism	carbohydrate synthesis	sucrose synthesis														NaN	NaN	NaN	0.95	NaN	-0.92	NaN	0.91	NaN	0.16	-0.76	NaN	-0.25	17.4562	17.4153	17.4384	17.3582	17.8029	17.6498	17.6782	17.7478	17.6452	30644	27231	12035	28884
0.00196932	0.00195752	0.287648			AT1G10310.1	Q9SY73	NAD(P)-binding Rossmann-fold superfamily protein	Not assigned	short chain dehydrogenase/reductase (SDR)	not assigned short chain dehydrogenase/reductase (SDR)														NaN	NaN	NaN	NaN	0.91	NaN	0.62	0.85	NaN	NaN	-0.42	NaN	-0.14	15.9516	16.143	14.3469	15.7913	15.8948	16.2614	15.6844	15.524	15.8646	9871.9	6629.3	3709.8	12171
0.000632352	0.000921242	0.286919			AT1G54060.1	Q9SYG2	6B-interacting protein 1-like 1	RNA	RNA biosynthesis	transcriptional activation														NaN	NaN	NaN	NaN	NaN	NaN	NaN	NaN	-0.85	NaN	0.18	NaN	-0.04	14.9352	15.6499	14.5482	15.2445	15.6296	15.3416	14.8153	15.6322	15.4882	1890.8	4641.2	705.55	2729.2
0.00149851	0.00186629	0.286612	+	up in Cys feed	AT1G55500.3	F4I0C1	evolutionarily conserved C-terminal region 4	Not assigned	not assigned	not assigned					DS_up	Salt_up	ED_up							NaN	NaN	NaN	NaN	1.55	1.51	3.23	NaN	NaN	NaN	0.34	NaN	0.39	15.8513	15.8212	15.702	15.8206	16.1352	15.9819	16.1244	16.1415	16.0439	10254	4563.3	4312.8	4915
0.00674295	0.00770391	0.286337			AT3G46460.1	Q42541	ubiquitin-conjugating enzyme 13	Protein metabolism	protein degradation	peptide tagging														NaN	NaN	NaN	NaN	NaN	-0.49	NaN	NaN	NaN	NaN	0.29	NaN	0.08	16.7037	15.0259	15.727	16.4053	16.9409	14.5528	16.4698	16.5575	16.7381	39681	12280	20616	36969
0.00295921	0.00375286	0.28628			AT4G26780.1	Q8LB47	Co-chaperone GrpE family protein	Protein metabolism	protein modification	protein folding and quality control								Cold_down						NaN	NaN	NaN	-0.72	-1.31	NaN	-0.78	-2.52	1.46	NaN	-0.79	NaN	-0.69	15.8397	16.3061	17.1614	16.5518	17.6728	16.8088	15.9478	16.5441	16.7817	11136	6835.5	9666.1	19571
0.00233469	0.00408418	0.28622			AT1G16810.2	A0A384L3N8	unknown protein	Not assigned	not assigned	not assigned														NaN	NaN	NaN	NaN	NaN	NaN	0.76	NaN	NaN	NaN	0.28	NaN	0.18	15.9136	15.9879	15.7234	16.3173	16.3545	16.1637	16.0705	16.43	16.34	15963	12026	2491.8	7941.7
0.0150128	0.0195258	0.28454	+	up in Cys feed	AT1G16890.2	Q9FZ48-1	ubiquitin-conjugating enzyme 36	Protein metabolism	protein degradation	peptide tagging														NaN	NaN	NaN	NaN	NaN	NaN	NaN	NaN	NaN	NaN	0.51	NaN	0.34	17.5856	17.5111	17.4591	17.6639	17.8769	17.9638	17.7833	17.7963	17.7771	74557	56606	29923	83298
0.00260206	0.0051192	0.284419			AT1G52930.1	Q9C928	Ribosomal RNA processing Brix domain protein	Protein metabolism	protein synthesis	ribosomal protein														NaN	NaN	NaN	NaN	NaN	-0.91	NaN	0.88	0.71	NaN	-0.57	NaN	-0.48	16.7109	16.8378	17.2307	17.092	17.2854	17.2275	16.8619	17.3346	17.5519	11141	5612.3	6811.4	18981
0.000134446	0.000147548	0.284364			AT5G35980.1	Q8RWH3	yeast YAK1-related gene 1	Protein metabolism	protein modification	protein phosphorylation														NaN	NaN	NaN	0.47	NaN	NaN	NaN	NaN	NaN	NaN	0.26	NaN	0.15	14.3852	13.9518	13.5491	14.0562	13.9564	14.1972	14.3591	14.3699	14.4671	828.36	453.34	260.84	667.92
0.00190698	0.00187132	0.283571			AT5G60860.1	Q9FJH0	RAB GTPase homolog A1F	Vesicle trafficking	regulation of membrane tethering and fusion	RAB-GTPase activities					DS_down			Cold_down						NaN	NaN	NaN	1.31	-1.78	NaN	-1.14	-1.94	0.92	NaN	0.1	NaN	-0.25	16.9331	15.0553	17.2627	16.9596	17.1876	16.4845	16.643	16.8932	16.9729	9465	867.69	9808.6	9362.9
0.00248503	0.00275684	0.282735			AT1G71840.1	A0A178WIN8	transducin family protein / WD-40 repeat family protein	Cell	misc. cell proteins	misc. cell proteins								Cold_up						NaN	NaN	NaN	-0.44	-0.61	NaN	NaN	2.01	0.22	NaN	-0.05	NaN	0.04	15.9327	16.0195	16.0143	16.3525	16.584	16.1601	16.4036	16.3658	16.2989	10978	9676.3	6242.4	12756
0.012942	0.016706	0.281765			AT3G10920.2	F4J504	manganese superoxide dismutase 1	Redox	enzymatic reactive oxygen species scavengers	superoxide dismutase activities					DS_down	Salt_up								NaN	NaN	NaN	NaN	-2.02	2.24	NaN	NaN	NaN	NaN	0.02	NaN	-0.01	17.8736	18.0304	18.3769	17.9385	18.4826	18.4291	18.028	18.2592	18.4842	61549	47480	38061	57346
0.000532789	0.000602715	0.281135			AT1G57770.1	Q9FVR9	FAD/NAD(P)-binding oxidoreductase family protein	Secondary metabolism	isoprenoids	carotenoids														NaN	NaN	NaN	NaN	0.86	NaN	NaN	-0.98	NaN	NaN	-0.91	NaN	-0.55	14.1286	14.1545	15.697	14.9504	15.1935	15.3079	15.1941	13.8874	15.4859	4782.3	659.85	344.21	3674.7
0.00634403	0.00739134	0.280251			AT1G21720.1	Q9XI05-1	proteasome beta subunit C1	Protein metabolism	protein degradation	26S proteasome														NaN	NaN	NaN	NaN	NaN	NaN	NaN	NaN	0.68	NaN	0.09	NaN	-0.06	17.3588	16.9194	15.4541	17.4475	16.9228	16.8584	18.1516	17.24	16.2033	21961	15619	30785	27198
0.0146803	0.0134996	0.280119			AT5G53560.1	Q42342	cytochrome B5 isoform E	Cell	cell wall	cutin and suberin														NaN	NaN	NaN	NaN	NaN	NaN	NaN	NaN	NaN	NaN	1.15	NaN	0.66	17.7267	17.7883	17.8111	17.9006	18.2626	18.117	17.7906	17.9434	18.3204	61865	41869	42274	89293
0.00469578	0.00630208	0.279908			AT5G56260.1	A0A178U8P6	Ribonuclease E inhibitor RraA/Dimethylmenaquinone methyltransferase	Not assigned	not assigned	not assigned		SAR_up												NaN	1.69	1.12	NaN	1.09	NaN	0.86	NaN	-0.83	NaN	0.61	NaN	0.29	15.8932	16.2841	16.2045	16.172	16.6444	16.3172	16.3314	16.4357	16.3632	25090	16765	11841	21717
0.000344466	0.000423079	0.279282			AT3G12480.1	Q9LHG0	nuclear factor Y, subunit C11	RNA	RNA biosynthesis	RNA polymerase II-dependent transcription								Cold_up						NaN	NaN	NaN	NaN	1.24	1.06	1.39	1.51	NaN	NaN	0.68	NaN	0.39	14.7612	14.5326	14.456	14.8331	15.154	14.776	14.7026	14.8833	15.1092	2932.4	962.38	637.66	1220
0.000416507	0.000597638	0.279041			AT5G56590.1	Q9FJU9	O-Glycosyl hydrolases family 17 protein	Carbohydrate metabolism	carbohydrate handling	beta 1,3 glucan hydrolases														NaN	NaN	NaN	NaN	NaN	-0.31	-1.21	NaN	1.14	NaN	-0.54	NaN	-0.37	15.5281	14.7804	15.2516	15.4683	15.6326	15.4626	15.346	15.5669	15.6726	3120.2	500.77	1173.9	2109
0.000460404	0.000458569	0.278022			AT5G06910.1	Q9FL54	J-domain protein 6	Not assigned	not assigned	not assigned														NaN	NaN	NaN	NaN	NaN	NaN	NaN	-0.93	NaN	NaN	0.4	NaN	0.36	14.5895	13.9429	14.1558	15.4427	15.1184	14.2975	14.5272	14.9236	15.187	2481	1365.2	1229.1	2355.8
0.00138578	0.00180077	0.277939			AT5G11240.1	B5X503	transducin family protein / WD-40 repeat family protein	Not assigned	not assigned	not assigned														NaN	NaN	NaN	-1.14	-1.3	NaN	NaN	-0.69	-0.74	NaN	-0.47	NaN	-0.45	16.1492	16.3876	16.5613	16.4087	16.7681	16.5865	16.5061	16.5361	16.8764	11002	3982.5	4089.3	3209.7
0.000102499	0.000252731	0.27775			AT4G16100.1	Q940I8	unkown protein (DUF789)	Not assigned	not assigned	not assigned														NaN	NaN	NaN	NaN	NaN	NaN	1.13	-0.72	NaN	NaN	0.74	NaN	0.47	14.1054	14.1816	14.5274	15.1081	14.8582	14.8088	14.6097	14.222	15.2933	0	443.94	313.94	824.4
0.00225562	0.00262855	0.277168	+	up in Cys feed	AT1G42440.1	A0A178WDI7	P-loop containing nucleoside triphosphate hydrolases superfamily protein	Not assigned	not assigned	not assigned														NaN	NaN	NaN	NaN	NaN	NaN	0.86	NaN	NaN	NaN	-0.23	NaN	-0.21	16.9051	16.9234	16.9139	16.9559	17.1947	17.1627	17.0329	17.2874	17.331	11599	7369.1	6159.3	11014
0.00175453	0.00208236	0.276853			AT5G60960.1	Q9FME4	Pentatricopeptide repeat (PPR) superfamily protein	RNA	RNA processing	PPR protein														0.4	NaN	NaN	NaN	NaN	-1.16	NaN	-1.3	NaN	NaN	-0.11	NaN	-0.18	16.9979	17.1181	16.8123	16.7013	17.3632	17.1303	16.9157	17.213	17.2989	6250.9	7524	4143	9999.8
0.000503517	0.000776784	0.27558	+	up in Cys feed	AT2G34357.1	A0A654F061	ARM repeat superfamily protein	Not assigned	not assigned	not assigned					DS_up		ED_up							NaN	NaN	NaN	NaN	2.32	1.2	3.35	0.64	0.92	NaN	-0.41	NaN	-0.32	15.4786	15.5446	15.4218	15.5679	15.6968	15.7339	15.6289	15.9267	15.9077	1441	2334.3	919.94	3404.7
0.00446227	0.00718673	0.275343	+	up in Cys feed	AT5G55920.1	Q9FG73	S-adenosyl-L-methionine-dependent methyltransferases superfamily protein	Protein metabolism	protein synthesis	ribosomal protein					DS_up									NaN	NaN	NaN	NaN	1.77	NaN	-0.68	-0.97	-1.42	NaN	-0.03	NaN	-0.13	16.8717	17.1173	17.1644	17.0537	17.2692	17.4073	17.2575	17.3199	17.3816	12755	18395	10314	29770
0.00093524	0.00155194	0.275195			AT4G03200.2	F4JI64	catalytics	Not assigned	not assigned	not assigned														NaN	NaN	NaN	NaN	NaN	NaN	NaN	-0.82	NaN	NaN	-0.34	NaN	-0.05	16.6535	16.0506	16.5425	16.5613	16.9055	16.4795	16.6737	16.7821	16.795	6109.1	2171.1	3367.3	3170
0.00224345	0.00313244	0.274763			AT3G02720.1	Q9M8R4	Class I glutamine amidotransferase-like superfamily protein	Cellular respiration	glycolysis	methylglyoxal degradation							ED_down							NaN	NaN	NaN	NaN	-0.64	NaN	-1.93	-0.7	NaN	NaN	-0.62	NaN	-0.43	16.8694	16.5043	16.2328	17.125	17.0299	16.9534	17.5807	16.9563	16.268	10211	8642.5	5147.6	12088
0.000101187	0.000176452	0.274444			AT4G30490.1	Q8L517	AFG1-like ATPase family protein	Not assigned	not assigned	not assigned				ABA_up										NaN	NaN	NaN	2.52	NaN	NaN	-0.75	-0.69	1.21	NaN	0.93	NaN	0.69	14.1831	14.4083	15.1142	14.6232	14.7124	14.4703	15.0847	15.2103	14.8055	0	289	711.24	387.68
0.0634428	0.0776681	0.274021	+	up in Cys feed	AT1G15270.1	A0A178W7A2	Translation machinery associated TMA7	Not assigned	not assigned	not assigned														NaN	NaN	NaN	NaN	0.8	NaN	NaN	NaN	NaN	NaN	-0.01	NaN	-0.09	18.6254	18.6796	18.7131	18.6064	19.0687	18.9204	18.8588	18.816	18.9868	255940	226340	157730	377980
0.000523266	0.000645509	0.273459			AT5G06680.1	Q9FG37	spindle pole body component 98	Cell	cytoskeleton	microtubular network														NaN	NaN	NaN	NaN	NaN	NaN	NaN	NaN	NaN	NaN	-0.55	NaN	-0.4	15.5183	15.2683	14.3223	15.5371	15.5405	15.4161	15.2485	15.6251	15.3447	3435.3	2507.1	411.49	2381.2
0.0252128	0.0272477	0.272574	+	up in Cys feed	AT3G22200.1	Q94CE5-1	GABA transaminase	Amino acid metabolism	amino acid degradation	Glu/GABA degradation					DS_down	Salt_down	ED_down	Cold_down						NaN	NaN	NaN	NaN	-2.07	-1.82	-2.33	-1.51	-1.22	NaN	0.41	NaN	0.77	19.0804	19.1185	19.1281	18.9513	19.2165	19.3512	19.2874	19.367	19.4886	107140	102180	75401	110030
0.00985594	0.0150627	0.272342			AT5G61030.1	Q9FNR1	glycine-rich RNA-binding protein 3	RNA	RNA processing	organelle RNA processing														NaN	NaN	NaN	NaN	NaN	NaN	NaN	0.97	NaN	NaN	-0.94	NaN	-0.96	15.9546	17.2032	17.6719	16.1756	17.6288	17.4636	17.4132	17.728	14.8847	28766	54777	39565	21636
0.00226056	0.00340303	0.271275	+	up in Cys feed	AT5G16930.1	A0A178UFS6	AAA-type ATPase family protein	Not assigned	not assigned	not assigned								Cold_down						NaN	NaN	NaN	-0.72	-0.65	NaN	NaN	-1.73	-0.87	NaN	-0.61	NaN	-0.41	17.3161	17.3847	17.2015	17.0601	17.5229	17.4801	17.4171	17.5873	17.5521	9022.7	10546	4852.7	11608
0.00339662	0.00424249	0.271199	+	up in Cys feed	AT3G06510.1	Q93Y07-1	Glycosyl hydrolase superfamily protein	Lipid metabolism	lipid synthesis	galactolipid and sulfolipid synthesis														NaN	NaN	NaN	NaN	NaN	0.73	NaN	NaN	NaN	NaN	-0.34	NaN	0.4	16.9782	16.9788	16.7789	16.863	17.2093	17.1791	17.136	17.2092	17.121	18006	14112	8425	13558
0.000609424	0.00054879	0.271073			AT3G05500.1	Q9MA63	Rubber elongation factor protein (REF)	Lipid metabolism	lipid bodies-associated activities	LDAP protein		SAR_up												NaN	2.33	NaN	NaN	0.94	NaN	0.93	1.06	NaN	-0.1	0.47	NaN	0.26	15.4348	14.4409	15.0069	14.6879	15.094	15.1826	15.2029	15.0979	15.2411	4106.1	2372.6	1201.9	2254.7
0.00542799	0.00688535	0.270994			AT5G16660.2	A8MS48	unknown protein	Not assigned	not assigned	not assigned														NaN	NaN	NaN	NaN	0.85	NaN	1.09	NaN	NaN	NaN	-0.13	NaN	-0.08	16.4516	17.177	17.202	17.0021	17.5419	17.0504	16.941	17.3083	17.3041	23314	28060	15209	17368
0.000592549	0.000897533	0.270366			AT1G60640.2	A0A5S9WQY2	unknown protein	Not assigned	not assigned	not assigned														NaN	NaN	NaN	NaN	NaN	NaN	NaN	NaN	NaN	NaN	0.23	NaN	0.02	14.8756	15.1425	14.6405	15.2033	15.3014	14.831	14.9363	15.743	15.3676	3360.3	1220.7	1239.4	4069.8
0.00107743	0.00189643	0.269407			AT5G18420.3	F4JWN4	unknown protein	Not assigned	not assigned	not assigned														NaN	NaN	NaN	NaN	NaN	-0.87	-1.23	NaN	-1.12	NaN	0.42	NaN	0.2	16.6108	16.538	15.7694	16.6983	16.5969	16.6921	16.8031	16.7794	16.4962	6820.5	3532.9	1547.8	6131.9
0.00451669	0.005138	0.269317			AT2G04350.2	Q9SJD4	AMP-dependent synthetase and ligase family protein	Lipid metabolism	lipid synthesis	long chain fatty acid CoA ligase				ABA_up										NaN	NaN	NaN	3.35	NaN	-0.5	NaN	NaN	NaN	0.22	0.24	NaN	0.11	18.7103	18.3378	17.9687	18.5382	18.4901	18.6209	18.8124	18.7688	18.5981	20876	15856	12433	22805
0.00692554	0.00460394	0.2681			AT2G32520.1	A0A178VSK1	alpha/beta-Hydrolases superfamily protein	Not assigned	not assigned	not assigned								Cold_down						NaN	NaN	NaN	NaN	-0.74	NaN	-0.95	-3.25	-0.75	NaN	0.08	NaN	0.17	17.5652	17.489	16.9573	17.2449	17.6226	17.6231	17.7247	17.7148	17.2258	36561	27306	17763	28748
0.00884102	0.0100239	0.267998			AT3G62580.1	A0A384L060	Late embryogenesis abundant protein (LEA) family protein	Cell	LEA proteins	late embryogenesis abundant					DS_up	Salt_up								NaN	NaN	NaN	NaN	2.81	1.89	1.49	NaN	NaN	-0.48	0.79	NaN	0.45	17.5264	17.6694	14.2428	17.5032	14.3025	17.7227	17.6386	17.5537	17.7997	44074	38676	14197	47398
0.00189809	0.00203232	0.267945			AT1G19800.3	Q8L4R0	trigalactosyldiacylglycerol 1	Lipid metabolism	lipid transport	plastidial lipid import														NaN	NaN	NaN	NaN	NaN	0.77	NaN	-1.19	NaN	NaN	-0.41	NaN	-0.26	15.2291	16.4431	16.4459	16.3886	16.3726	16.4534	16.3417	16.3869	16.4185	7928.5	7240.4	5176.2	9752.9
0.000495736	0.000386167	0.26688			AT5G64030.1	Q8L7V3	S-adenosyl-L-methionine-dependent methyltransferases superfamily protein	Not assigned	not assigned	not assigned					DS_down	Salt_down								NaN	NaN	NaN	-0.25	-2.05	-1.72	-0.68	-0.99	NaN	NaN	-0.28	NaN	-0.27	15.4951	15.2145	14.0072	15.3084	15.1111	15.1142	15.5112	15.2274	15.4021	2498	1580.3	922.82	3179.7
0.00337565	0.00380034	0.266409			AT3G25800.1	Q38950-1	protein phosphatase 2A subunit A2	Cell	cell cycle	preprophase microtubule organization														NaN	NaN	NaN	NaN	NaN	NaN	NaN	NaN	NaN	NaN	0.61	NaN	0.34	17.4388	17.205	17.2151	17.406	17.789	17.6889	17.5209	17.5704	17.3438	12975	8916.7	14181	15819
0.000711785	0.00120873	0.266159			AT5G53000.1	Q8LDQ4	2A phosphatase associated protein of 46 kD	Protein metabolism	protein modification	protein postranslational modification														NaN	NaN	NaN	NaN	NaN	-0.76	NaN	-1.19	-1.03	NaN	0.64	NaN	0.33	15.5695	14.8782	14.9861	15.7024	16.371	15.5871	15.3846	15.5025	14.906	2145.2	1941.5	2043.2	5283.6
0.000803485	0.00166474	0.265672			AT5G49555.1	A0A178UB47	FAD/NAD(P)-binding oxidoreductase family protein	Not assigned	not assigned	not assigned								Cold_up						NaN	NaN	NaN	NaN	NaN	-0.67	NaN	1.93	NaN	NaN	-0.75	NaN	-0.64	17.4578	17.1676	17.1296	14.3523	17.4361	17.1877	17.1195	15.0764	17.1429	890.37	5787.1	3135.2	1652.8
0.000438532	0.000459499	0.265482			AT1G35220.1	F4HYA7	unknown protein	Not assigned	not assigned	not assigned								Cold_up	Heat_down					NaN	NaN	NaN	NaN	-1.29	NaN	NaN	4.51	-2.42	NaN	0.09	NaN	0.03	15.1061	15.4885	15.3916	14.9191	15.2854	15.2799	15.3399	16.0578	15.4959	2273.7	1831.7	1334.7	1409.8
0.00177063	0.00199196	0.264052	+	up in Cys feed	AT3G25070.1	Q8GYN5	RPM1 interacting protein 4	Stress	biotic stress	pathogen effector														NaN	NaN	NaN	-0.97	NaN	NaN	NaN	0.71	NaN	NaN	1.45	NaN	0.71	16.0778	16.0044	15.814	16.0146	16.3152	16.3022	16.1303	16.0981	16.363	11524	7999	432.46	10236
0.00345334	0.00459003	0.262567	+	up in Cys feed	AT3G07720.1	Q9S7W4	Galactose oxidase/kelch repeat superfamily protein	Not assigned	not assigned	not assigned		SAR_up												NaN	2.16	1.3	NaN	NaN	0.78	0.6	NaN	NaN	0.03	0.69	NaN	0.89	17.053	17.228	17.065	16.983	17.4749	17.1622	17.3432	17.3603	17.3835	28664	13127	8554.7	5248.2
0.0191372	0.0285927	0.262136	+	up in Cys feed	AT5G56350.1	Q9FM97	Pyruvate kinase family protein	Cellular respiration	glycolysis	cytosolic glycolysis		SAR_up												NaN	2.07	NaN	NaN	1.42	-0.44	NaN	NaN	1.23	NaN	0.76	NaN	0.45	18.6584	18.7508	18.6652	18.5639	18.8781	18.9636	18.948	18.8863	18.9325	111080	72194	51423	70175
0.00115177	0.00113334	0.2618			AT3G02650.1	P0C896	Tetratricopeptide repeat (TPR)-like superfamily protein	RNA	misc. proteins associated to RNA	misc. proteins associated to RNA														NaN	NaN	NaN	NaN	NaN	-0.86	-1.45	NaN	NaN	NaN	-0.51	NaN	-0.35	15.5933	15.8214	15.878	15.9482	16.204	16.097	15.7054	16.1489	16.2048	3839.9	3729	3649.7	6923.7
0.00706975	0.0084528	0.26138			AT5G62575.1	Q3E870-2	unknown protein	Cellular respiration	OXPHOS	complex II														NaN	NaN	NaN	NaN	NaN	NaN	NaN	-1.02	NaN	NaN	0.01	NaN	0.07	17.7782	17.8283	17.7845	14.7177	17.5732	17.8138	17.8064	15.3254	17.9239	34498	25994	20296	31159
0.00210826	0.00273624	0.260807			AT3G17520.1	F4J573	Late embryogenesis abundant protein (LEA) family protein	Cell	LEA proteins	late embryogenesis abundant				ABA_up										NaN	NaN	NaN	9.49	1.06	NaN	0.96	NaN	NaN	NaN	NaN	NaN	NaN	16.7252	17.0535	17.2945	17.5671	17.7532	17.2241	17.7532	17.3675	17.0063	9086.6	7340.6	5678.6	11553
0.0051654	0.0075273	0.260676			AT5G42150.1	Q9FHX0	Glutathione S-transferase family protein	Not assigned	not assigned	not assigned														NaN	NaN	NaN	NaN	1.07	NaN	0.97	-0.69	NaN	NaN	0.62	NaN	0.24	17.1637	17.7164	17.4128	17.4502	17.7249	17.656	17.6607	17.6861	17.7545	22446	21904	11454	26949
0.000941749	0.000794079	0.260615			AT1G15710.1	Q9LMR3	Arogenate DH	Amino acid metabolism	amino acid synthesis	Tyr synthesis														NaN	NaN	NaN	-0.67	NaN	-0.94	NaN	NaN	NaN	NaN	-0.02	NaN	-0.18	16.1179	14.4107	15.5746	14.9116	14.464	16.8764	14.9009	15.0099	16.3205	7878.9	2492.6	1990	3267
0.0035615	0.0061452	0.260313			AT1G55020.1	Q06327	lipoxygenase 1	Hormone metabolism	jasmonate	jasmonate associated protein	JA_up												DAMP_cell damage_up	1.64	NaN	NaN	NaN	0.75	0.62	0.76	0.81	NaN	NaN	1.15	NaN	1.58	17.698	17.4208	17.4891	17.5622	17.9431	17.5745	17.8342	18.0038	17.6586	18225	14092	7998.3	17023
0.00484281	0.00632895	0.259825	+	up in Cys feed	AT1G80300.1	Q39002	nucleotide transporter 1	Transport	carrier-mediated transport	MFS superfamily											PAMP_bacterial_up			NaN	NaN	NaN	NaN	NaN	-0.61	NaN	-1.07	NaN	NaN	1.52	NaN	1	17.5983	17.5345	17.6528	17.741	17.8605	17.8827	17.8015	17.9336	17.979	20108	16033	12195	29628
0.0646568	0.0600212	0.259741			AT1G17880.1	Q9SMW7	basic transcription factor 3	Protein metabolism	protein modification	protein folding and quality control														NaN	NaN	NaN	NaN	0.71	NaN	NaN	NaN	NaN	NaN	-0.09	NaN	-0.26	20.3356	20.1786	19.6238	20.4164	20.1589	20.2137	21.2555	20.4561	19.9074	145690	298740	203770	345700
1.00208	1.27833	0.259642	+	up in Cys feed	AT3G04120.1	P25858	glyceraldehyde-3-phosphate dehydrogenase C subunit 1	Cellular respiration	glycolysis	cytosolic glycolysis														NaN	NaN	1.14	NaN	NaN	NaN	NaN	0.75	0.73	NaN	0.17	NaN	-0.09	23.706	23.8711	23.9213	23.7234	23.9173	24.0778	24.164	24.0201	24.1462	4569200	3496000	3034800	4724700
0.0220071	0.0298879	0.25881			AT3G16470.2	A0A1I9LQM9	Mannose-binding lectin superfamily protein	Not assigned	not assigned	not assigned	JA_up													3.12	NaN	-1.42	NaN	NaN	NaN	NaN	0.78	NaN	0.48	0.14	NaN	-0.07	19.0063	18.9114	19.1811	19.0911	19.4309	19.2953	19.0686	19.289	19.4478	81768	82121	80407	94060
0.000149942	0.000238153	0.258767			AT2G17510.1	Q9SHL7-1	ribonuclease II family protein	RNA	RNA processing	RNA decay							ED_up							NaN	NaN	NaN	NaN	NaN	NaN	1.63	0.67	NaN	NaN	-0.08	NaN	-0.07	15.8834	15.7136	14.6743	15.8428	15.8556	15.8388	15.8161	15.8234	15.6025	368.61	1317.6	309.22	233.76
0.00825489	0.0113126	0.25774	+	up in Cys feed	AT4G05530.1	Q9S9W2	indole-3-butyric acid response 1	Not assigned	short chain dehydrogenase/reductase (SDR)	not assigned short chain dehydrogenase/reductase (SDR)														NaN	NaN	NaN	NaN	NaN	0.64	NaN	-0.89	-0.96	NaN	0.1	NaN	0.01	17.437	17.4185	17.1399	17.2376	17.5632	17.5872	17.493	17.544	17.6425	37551	33918	23020	35583
0.000613915	0.000723968	0.25757			AT1G02120.1	F4HVW5	GRAM domain family protein	Not assigned	not assigned	not assigned														NaN	NaN	NaN	NaN	0.89	NaN	NaN	-0.64	NaN	NaN	0.98	NaN	0.82	15.8694	15.354	14.8139	15.8218	15.7136	15.6438	15.7713	15.9326	15.5504	2521.7	2968.1	716.29	3872.7
0.000708704	0.000886911	0.25737			AT4G33400.1	Q9SZB7	Vacuolar import/degradation, Vid27-related protein	Cell	misc. cell proteins	misc. cell proteins														NaN	NaN	NaN	NaN	NaN	NaN	NaN	NaN	-0.66	NaN	-0.62	NaN	-0.62	14.6459	16.3726	15.8158	14.5816	14.202	16.4529	15.4352	15.8399	16.1268	5538.1	1558	2153.5	2236.2
0.00864132	0.0106463	0.257147			AT2G37690.1	Q84TI2	phosphoribosylaminoimidazole carboxylase, putative / AIR carboxylase, putative	Nucleotide metabolism	nucleotide synthesis	purines synthesis			BTH_up		DS_down		ED_down							NaN	NaN	1.57	NaN	-2.12	-1	-1.56	-1.12	-1.02	NaN	-0.53	NaN	-0.55	18.0586	17.5434	17.3639	17.9185	18.0931	18.004	18.1042	18.0622	17.6278	50556	22083	24150	43138
0.00527691	0.00560217	0.256943			AT4G29120.1	Q9SZE1-1	putative 3-hydroxyisobutyrate dehydrogenase (inactive)	Amino acid metabolism	amino acid degradation	BCAA degradation														NaN	NaN	NaN	NaN	NaN	NaN	-0.88	NaN	NaN	NaN	-0.36	NaN	-0.17	17.2471	17.5833	17.0652	17.1255	17.4177	17.7116	17.5747	17.4065	17.4506	20505	12606	15513	36382
0.0018673	0.00253675	0.256902			AT1G27030.1	A0A178W5X7	unknown protein	Not assigned	not assigned	not assigned		SAR_down	BTH_down											NaN	-1.92	-3.15	NaN	NaN	NaN	-0.88	NaN	-0.77	-0.17	-0.45	NaN	-0.69	16.7941	16.7381	16.3438	16.6773	16.6359	16.7885	17.136	17.0562	16.8594	14368	5354.1	3894.8	7258.7
0.0487475	0.0587315	0.256393			AT5G47930.1	Q8L953	Zinc-binding ribosomal protein family protein	Protein metabolism	protein synthesis	ribosomal protein														NaN	NaN	NaN	NaN	0.98	NaN	NaN	NaN	-0.66	NaN	-0.16	NaN	-0.24	19.4482	19.2907	19.4527	19.8734	19.9548	19.7612	19.5998	19.7832	19.7644	204550	168780	104480	314800
0.00135451	0.0019533	0.256291			AT5G13360.1	Q9LYS0	Auxin-responsive GH3 family protein	Not assigned	not assigned	not assigned														NaN	NaN	NaN	NaN	NaN	NaN	NaN	NaN	0.68	0.02	0.24	NaN	0.32	16.6749	17.2079	16.6458	16.6427	17.1199	17.179	16.5639	17.0944	17.2884	7483.5	5089.3	1746	8260.9
0.0039425	0.00517636	0.255578			AT1G75950.1	Q39255	S phase kinase-associated protein 1	Protein metabolism	protein degradation	peptide tagging														NaN	NaN	NaN	NaN	NaN	NaN	NaN	-0.9	1.35	NaN	0.07	NaN	0.02	16.4665	16.5045	16.4507	17.0149	17.4758	16.6632	16.3339	16.8267	17.024	16349	13698	9677.7	23709
0.000645349	0.00346726	0.254957			AT4G27680.1	A0A178V5Z4	P-loop containing nucleoside triphosphate hydrolases superfamily protein	Not assigned	not assigned	not assigned														NaN	NaN	NaN	NaN	0.94	NaN	0.9	NaN	0.69	NaN	0.46	NaN	0.35	17.4929	17.631	17.2654	17.8002	17.8069	17.9162	17.8255	17.8928	17.5703	4664.5	2212	539.1	3581.5
0.000465829	0.000686594	0.254294			AT3G13235.3	F4JC86	ubiquitin family protein	Not assigned	not assigned	not assigned							ED_up	Cold_up						NaN	NaN	1.21	NaN	1.21	0.63	2.54	2.32	1.44	NaN	0.26	NaN	0.38	15.2163	15.5466	15.6568	15.7691	16.1044	15.7335	15.4358	15.8021	15.9318	2181.2	2057.3	931.93	2328.7
0.00362473	0.0048381	0.253885			AT1G55900.2	F4I3H1	Haloacid dehalogenase-like hydrolase (HAD) superfamily protein	Protein metabolism	protein modification	protein dephosphorylation					DS_down									NaN	NaN	NaN	NaN	-1.55	NaN	-1.44	-1.26	-1.26	NaN	-0.19	NaN	-0.3	17.1737	17.3629	17.2168	17.516	17.4191	17.719	17.56	17.4978	17.6603	33842	11113	1233.2	17070
0.0387058	0.0485193	0.253392	+	up in Cys feed	AT1G17290.1	F4I7I0	Alanine aminotransferase 1	Amino acid metabolism	amino acid synthesis & degradation	Ala synthesis & degradation										shoot_Hypoxia_up				NaN	NaN	NaN	NaN	NaN	NaN	NaN	-1.36	NaN	2.19	1.07	NaN	0.94	19.8404	20.0288	20.0886	19.8886	20.1592	20.25	20.1677	20.2358	20.2621	193560	145870	103460	173260
0.000645063	0.000951716	0.253277			AT5G16750.1	Q9LFE2	Transducin family protein / WD-40 repeat family protein	Protein metabolism	protein synthesis	ribosomal protein														NaN	NaN	NaN	-0.79	1.39	0.65	NaN	0.82	-0.72	NaN	-0.35	NaN	-0.2	16.138	15.8343	15.3902	16.0012	16.026	16.0245	16.2643	16.0829	16.0733	4002.8	2285.6	773.3	3769.7
0.000818976	0.000866242	0.253271			AT5G04900.1	Q8LEU3	NYC1-like	Coenzyme metabolism	tetrapyrrole	chlorophyll metabolism														NaN	NaN	-1.23	NaN	0.78	NaN	0.87	NaN	0.77	NaN	-0.65	NaN	-0.43	16.0635	16.2013	14.6442	15.9569	16.0651	15.9612	16.0066	16.0247	15.7909	4826.2	2024.3	3895.3	1681.5
0.00203692	0.00245336	0.253008	+	up in Cys feed	AT1G80270.3	Q9C977	PENTATRICOPEPTIDE REPEAT 596	RNA	RNA processing	PPR protein					DS_down									NaN	NaN	NaN	-0.68	-1.58	-1.12	-0.71	NaN	NaN	NaN	-0.76	NaN	-0.63	17.0528	17.1472	17.0026	17.1519	17.318	17.4488	17.4214	17.3004	17.2198	9928.9	8814.5	3345.6	11147
0.0238215	0.0286075	0.252455			AT3G48000.1	Q9SU63	aldehyde dehydrogenase 2B4	Carbohydrate metabolism	carbohydrate degradation	carbohydrate degradation fermentation														NaN	NaN	NaN	NaN	-0.7	NaN	-0.65	-0.84	NaN	NaN	0.71	NaN	0.29	18.4937	18.7309	18.8167	18.5342	18.8437	18.9374	18.7638	18.8754	19.0612	105030	84129	82594	98525
0.000976469	0.00154377	0.251414			AT2G18220.1	Q9ZPV5	Noc2p family	Not assigned	not assigned	not assigned							ED_down							NaN	NaN	NaN	NaN	1.19	0.07	-1.57	0.01	-1.37	NaN	-0.32	NaN	-0.39	16.1471	16.0926	15.6017	16.3472	16.422	16.1852	16.3425	16.1822	16.361	5007.3	4591.2	1889.4	4204.1
0.00270563	0.00332803	0.250817	+	up in Cys feed	AT3G08710.2	Q9C9Y6	thioredoxin H-type 9	Redox	cytosol/mitochondrion/nucleus redox homeostasis	H-type thioredoxin														NaN	NaN	NaN	NaN	NaN	0.86	1.33	1.08	NaN	NaN	1.14	NaN	0.77	15.4368	15.6775	15.5487	15.6001	15.7997	15.7863	15.6629	15.8871	15.947	15282	4408.6	8459.7	15825
0.0038801	0.00424332	0.250572			AT1G76405.2	Q9FPG2-1	unknown protein	Transport	porins	OEP21 outer membrane porin							ED_up							NaN	NaN	NaN	-0.22	NaN	NaN	3.66	NaN	NaN	NaN	-0.96	NaN	-0.74	16.5326	16.4986	16.804	14.6148	16.3422	16.6835	16.113	16.3761	16.3005	22449	16591	14102	6207.3
0.00673247	0.00752579	0.250202	+	up in Cys feed	AT3G58660.1	A0A5S9XMQ5	Ribosomal protein L1p/L10e family	Protein metabolism	protein synthesis	ribosomal protein														NaN	NaN	NaN	-0.77	1	NaN	0.64	-0.64	0.74	NaN	-0.42	NaN	-0.49	17.4565	17.6244	17.687	17.4746	17.8016	17.7971	17.6841	17.8129	17.9585	36880	24396	14216	34025
0.00036327	0.000474546	0.249994			AT5G19950.3	F4K2P4	unkown protein (DUF1767)	DNA	histone	histone modifications														NaN	NaN	NaN	NaN	NaN	NaN	NaN	NaN	NaN	NaN	-0.06	NaN	0.01	14.5394	14.5759	14.6184	15.1954	14.9895	14.9815	14.6259	14.9427	15.3718	1308.2	1129.7	1055.1	2294.7
0.00361877	0.00352908	0.249842			AT5G15910.1	A0A654G1L5	NAD(P)-binding Rossmann-fold superfamily protein	Not assigned	not assigned	not assigned														NaN	NaN	NaN	0.81	NaN	NaN	-0.61	NaN	0.63	NaN	-0.2	NaN	-0.14	17.0116	16.7004	16.7255	16.796	17.1464	17.2382	17.3232	16.9239	16.6593	19294	11409	11374	15239
0.000352496	0.000612416	0.249839			AT2G31370.6	Q04088-1	Basic-leucine zipper (bZIP) transcription factor family protein	RNA	RNA biosynthesis	transcriptional activation							ED_down							NaN	NaN	NaN	NaN	NaN	-0.06	-2.96	1.04	-0.73	NaN	0.37	NaN	0.19	14.4345	14.8949	14.3344	14.1094	15.5284	14.064	14.1043	14.6998	15.0692	1262.5	2208	563.53	1535.8
0.00241534	0.00853528	0.249489			AT5G60360.2	F4JYX9	aleurain-like protease	Protein metabolism	protein degradation	peptidase families								Cold_down						NaN	NaN	NaN	NaN	NaN	NaN	NaN	-1.77	NaN	NaN	-0.03	NaN	0.05	17.4626	17.6828	17.6666	17.627	18.0349	17.8195	17.4748	17.9984	17.9684	11723	9133.5	5643.2	12364
0.00445199	0.00540169	0.248051			AT5G44320.1	A0A178UAJ0	Eukaryotic translation initiation factor 3 subunit 7 (eIF-3)	Protein metabolism	protein synthesis	translation initiation														NaN	NaN	NaN	NaN	-0.96	NaN	NaN	NaN	-0.62	NaN	0.37	NaN	0.17	17.0514	17.3772	17.0624	17.6164	17.4176	17.4916	17.6136	17.4321	17.6698	13912	19396	9958.7	27737
0.00383166	0.0050894	0.247881			AT4G23620.1	A0A178V4H4	Ribosomal protein L25/Gln-tRNA synthetase, anti-codon-binding domain	Protein metabolism	protein synthesis	ribosomal protein								Cold_up						NaN	NaN	NaN	-0.31	0.91	1.14	NaN	2.06	NaN	NaN	-0.36	NaN	-0.28	16.9596	16.4142	15.9509	16.6467	16.7145	16.8117	16.9427	16.7367	16.4978	14758	11187	12927	21435
0.00216676	0.00204368	0.247499			AT4G05410.1	Q9M0V4	Transducin/WD40 repeat-like superfamily protein	Protein metabolism	protein synthesis	ribosomal protein														NaN	NaN	NaN	-0.87	0.68	NaN	0.72	NaN	0.96	NaN	-0.27	NaN	-0.19	16.4297	16.6662	16.535	16.3887	16.9151	16.6781	16.5688	16.8307	16.7693	6006.3	10526	5199.4	12335
0.000333625	0.000351341	0.247234			AT4G12310.1	Q9STI0	cytochrome P450, family 706, subfamily A, polypeptide 5	Not assigned	oxidoreductase acting on paired donor with incorporation or reduction of molecular oxygen	not assigned oxidoreductase acting on paired donor with incorporation or reduction of molecular oxygen		SAR_down												NaN	-1.91	NaN	NaN	NaN	NaN	NaN	NaN	0.66	NaN	-0.61	NaN	0.21	15.7674	15.2362	14.6641	15.1254	15.3148	14.9958	15.6192	15.6923	15.6055	1876.1	1232.4	625.57	1730
0.054296	0.0724246	0.247126	+	up in Cys feed	AT3G26450.1	Q9LIN0	Polyketide cyclase/dehydrase and lipid transport superfamily protein	Not assigned	not assigned	not assigned														NaN	NaN	-1.18	NaN	NaN	NaN	0.97	NaN	NaN	NaN	-0.43	NaN	-0.21	19.2411	19.2695	19.5251	19.1686	19.5643	19.5381	19.5304	19.5443	19.5639	228600	223220	178150	210870
0.000547944	0.000407918	0.246015			AT3G59770.3	F4J9G0	sacI homology domain-containing protein / WW domain-containing protein	Not assigned	not assigned	not assigned														NaN	NaN	NaN	NaN	0.76	NaN	0.97	0.85	0.69	NaN	0.29	NaN	0.19	14.8702	15.5102	15.2408	14.0506	15.7323	15.3587	14.9112	15.5274	14.2902	4299.8	439.76	789.81	4016
0.00233296	0.00219545	0.245518			AT2G01270.1	Q9ZU40	quiescin-sulfhydryl oxidase 2	Protein metabolism	protein modification	protein disulfide bond formation							ED_down	Cold_down						NaN	NaN	NaN	NaN	-1.38	-0.62	-1.84	-1.6	-0.1	NaN	0.13	NaN	0.06	16.5051	15.8919	15.7458	17.1896	16.9957	16.6171	16.5186	16.3824	16.3793	11312	6900.4	4715.8	15502
0.0272122	0.0359414	0.245241			AT3G06050.1	Q9M7T0	peroxiredoxin IIF	Redox	hydrogen peroxide removal	peroxiredoxin activities														NaN	NaN	NaN	NaN	NaN	NaN	NaN	NaN	NaN	NaN	-0.02	NaN	-0.04	19.2164	19.314	19.5326	19.4303	19.694	19.6657	19.4432	19.6302	19.6597	124000	107710	68859	133020
0.0143639	0.021451	0.2442			AT1G77510.1	Q9SRG3	PDI-like 1-2	Redox	thioredoxin	PDIL		SAR_up	BTH_up								PAMP_bacterial_up			NaN	5.38	2.84	-0.41	NaN	NaN	-0.81	NaN	NaN	-0.31	1.75	NaN	1.34	18.3642	18.463	18.7333	18.5855	18.9266	18.9028	18.6238	18.6479	18.8024	55169	65541	41955	60695
0.103755	0.132124	0.243296	+	up in Cys feed	AT3G16400.1	Q9SDM9	nitrile-specifier protein 1	Secondary metabolism	glucosinolates	glucosinolate degradation								Cold_up						NaN	NaN	NaN	NaN	NaN	NaN	NaN	2.85	-1.36	-0.38	-0.61	NaN	-0.3	21.0448	21.0676	21.1211	21.1319	21.4186	21.2713	21.2714	21.392	21.3199	472690	388820	290240	492440
0.00233439	0.0029451	0.243254			AT4G00585.1	Q8VZT9	unknown protein	Cellular respiration	OXPHOS	complex I														NaN	NaN	NaN	NaN	NaN	NaN	NaN	NaN	NaN	NaN	0.05	NaN	0.07	17.4588	17.1149	17.2615	17.3673	17.7806	17.3965	17.4071	17.6747	17.4605	12382	5401.3	4866.7	16145
0.00109681	0.00157219	0.241383			AT4G04320.1	A0A654FMC0	malonyl-CoA decarboxylase family protein	Lipid metabolism	lipid synthesis	fatty acid synthesis						Salt_down		Cold_up						NaN	NaN	NaN	NaN	NaN	-1.63	-1.32	2.45	1.1	NaN	0.45	NaN	0.35	15.7957	15.5121	15.6459	15.3368	15.7245	15.986	15.7088	15.8302	15.8207	6682.2	4871.6	2148.6	4011.2
0.00333953	0.00354075	0.240693			AT4G21110.1	A0A384L3G1	G10 family protein	RNA	RNA processing	RNA splicing														NaN	NaN	NaN	NaN	NaN	NaN	0.91	NaN	-1.08	NaN	0.17	NaN	0.13	17.2082	16.7437	16.4176	16.9331	17.1721	17.0053	17.1537	17.0325	16.968	21560	9710.6	6148.8	18092
0.00134453	0.00146126	0.24065			AT2G17790.1	Q7X659	VPS35 homolog A	Vesicle trafficking	endomembrane trafficking	endosomal protein recycling														NaN	NaN	NaN	NaN	NaN	NaN	NaN	NaN	NaN	NaN	0.57	NaN	0.37	16.1919	15.9899	15.4864	16.3631	16.2398	15.8383	16.614	16.3047	16.2457	5856.5	6240.4	2121.4	7638.1
0.105917	0.121291	0.240274	+	up in Cys feed	AT3G01280.1	Q9SRH5	voltage dependent anion channel 1	Transport	porins	VDAC voltage-gated anion channel														NaN	NaN	NaN	NaN	NaN	NaN	NaN	NaN	NaN	NaN	0.02	NaN	0.02	20.5754	20.6818	20.6941	20.5143	20.7267	20.8289	20.8182	20.9403	20.9695	549010	341890	308200	489110
0.00815761	0.010569	0.239892			AT4G13010.1	Q9SV68	Oxidoreductase, zinc-binding dehydrogenase family protein	Not assigned	oxidases - copper, flavone etc	not assigned oxidases - copper, flavone etc								Cold_down						NaN	NaN	NaN	NaN	-0.66	NaN	NaN	-1.51	NaN	-0.01	-0.29	NaN	-0.32	17.9168	17.7054	17.6325	18.0083	18.0153	18.0582	18.1244	18.2073	17.8732	43290	28492	20312	39210
0.026782	0.0368442	0.239604	+	up in Cys feed	AT5G10860.1	Q9LEV3	Cystathionine beta-synthase (CBS) family protein	Not assigned	not assigned	not assigned														NaN	NaN	NaN	NaN	0.95	1.35	0.64	NaN	1.15	NaN	-0.25	NaN	-0.22	18.6711	18.6408	18.8845	18.6995	18.9574	19.0572	19.0157	18.91	18.8777	129990	101070	79460	111500
0.00327107	0.00382969	0.238955			AT4G01700.1	A0A654FL20	Chitinase family protein	Stress	biotic stress	biotic stress misc.		SAR_up	BTH_up								PAMP_bacterial_up	PAMP_fungal_up	DAMP_cell damage_up	NaN	3.52	3.32	NaN	0.77	NaN	0.8	NaN	-0.87	NaN	3.31	2.33	2.4	16.491	16.4898	16.526	16.5933	16.6835	17.0496	16.6932	16.5567	16.8369	15874	13722	6909	16164
0.00568455	0.00732357	0.238177	+	up in Cys feed	AT3G22330.1	Q9LUW5	putative mitochondrial RNA helicase 2	RNA	RNA processing	organelle RNA processing														NaN	NaN	NaN	NaN	NaN	-0.67	-1.03	1.48	NaN	NaN	-0.26	NaN	-0.2	17.8667	17.9041	17.8971	17.9411	18.21	18.185	18.0125	18.088	18.2067	23351	24116	13364	29799
0.004149	0.00467246	0.237211			AT1G12080.2	O65370-1	Vacuolar calcium-binding protein-related	Not assigned	not assigned	not assigned						Salt_down								NaN	NaN	NaN	NaN	NaN	-2.3	0.77	NaN	-1.01	NaN	-0.2	NaN	-0.97	16.8721	16.3088	16.4287	17.3107	17.9345	16.4827	16.8848	16.6099	16.9245	25125	6344.4	12026	24594
0.31608	0.398153	0.237138	+	up in Cys feed	AT3G09260.1	Q9SR37	glucosidase (with an ER-retention signal, KDEL)	Not assigned	myrosinases	not assigned myrosinases														NaN	NaN	NaN	NaN	NaN	NaN	NaN	0.92	NaN	NaN	-0.61	NaN	-0.63	22.2135	22.214	22.2839	22.2715	22.4226	22.4101	22.5824	22.5665	22.4328	1469800	1049900	976240	1500000
0.00214502	0.00229917	0.236242	+	up in Cys feed	AT5G63880.1	Q8GXN6-1	SNF7 family protein	Vesicle trafficking	endomembrane trafficking	ESCRT (Endosomal Sorting Complex Required for Transport) complexes														NaN	NaN	NaN	NaN	-0.73	NaN	-1.31	NaN	1.04	NaN	1.25	NaN	0.72	15.9902	16.1529	16.3034	16.1174	16.4372	16.3354	16.3798	16.3176	16.416	13577	7922.1	4841.7	8394
0.00964975	0.0113206	0.235967			AT3G04720.1	P43082	pathogenesis-related 4	Stress	biotic stress	biotic stress misc.														NaN	NaN	NaN	-0.13	NaN	-0.8	0.73	-1.25	NaN	-0.23	0.59	NaN	0.63	18.5908	18.4277	17.9884	18.4822	18.3996	18.5611	18.5524	18.7422	18.7859	57153	42028	11258	49640
0.0138082	0.0158273	0.235783	+	up in Cys feed	AT4G36250.1	Q70E96	aldehyde dehydrogenase 3F1	Carbohydrate metabolism	carbohydrate degradation	carbohydrate degradation fermentation														NaN	NaN	NaN	NaN	NaN	NaN	-0.68	-0.73	NaN	NaN	-0.57	NaN	-0.39	18.4435	18.335	18.289	18.4448	18.6323	18.622	18.6151	18.5764	18.6235	60091	39316	38258	84523
0.00421771	0.00556082	0.235642	+	up in Cys feed	AT2G41220.1	Q9T0P4	Glutamate synthase	Amino acid metabolism	amino acid synthesis	Glu synthesis														NaN	NaN	1.04	0.41	NaN	NaN	NaN	NaN	0.92	NaN	0.19	NaN	0.22	17.3397	17.4184	17.3632	17.3358	17.6703	17.5895	17.46	17.681	17.5987	20867	17602	8811	20717
0.0347283	0.0340303	0.235296	+	up in Cys feed	AT2G44790.1	O80517	uclacyanin 2	Not assigned	not assigned	not assigned														NaN	NaN	NaN	NaN	NaN	NaN	NaN	0.85	NaN	NaN	1.39	NaN	1.31	19.069	19.1275	19.1076	19.1447	19.4054	19.2372	19.2046	19.4864	19.404	170620	132920	67101	195240
0.00122219	0.00136142	0.235221			AT1G19520.1	A0A654ECT9	pentatricopeptide (PPR) repeat-containing protein	RNA	RNA processing	PPR protein							ED_up							NaN	NaN	NaN	-0.35	NaN	NaN	4.03	NaN	NaN	NaN	-0.31	NaN	-0.25	16.6795	15.4598	16.5154	16.1676	16.5079	16.3695	16.8045	16.7603	15.7618	11742	2789.3	2837	2934.2
0.00151537	0.0016425	0.23496			AT1G07040.1	Q9LMJ7	hydroxyglutarate synthase	Amino acid metabolism	amino acid degradation	Lys degradation				ABA_up				Cold_up	Heat_down					NaN	NaN	NaN	2.21	NaN	NaN	NaN	2.17	-3.4	NaN	0.58	NaN	0.51	16.6561	15.8964	16.3615	15.0072	16.7823	16.3082	16.6582	15.7503	15.5772	8943.1	5555.6	6298.7	2207.3
0.000499071	0.000632126	0.234889			AT4G31160.1	Q9M086	DDB1-CUL4 associated factor 1	Carbohydrate metabolism	carbohydrate handling	beta 1,3 glucan hydrolases														NaN	NaN	NaN	NaN	NaN	NaN	0.8	NaN	NaN	NaN	-0.05	NaN	-0.05	16.1056	15.568	16.0952	16.3486	16.2166	16.3728	16.467	16.1085	16.1562	3967.8	851.47	894.59	2770.6
0.00385011	0.00396236	0.234588			AT2G41800.1	O22940	unkown protein, DUF642	Not assigned	not assigned	not assigned														NaN	NaN	NaN	NaN	NaN	NaN	NaN	NaN	NaN	0.18	-0.47	NaN	-0.16	16.4561	17.4969	17.2257	17.1778	17.266	17.3837	17.151	17.3393	17.4786	14115	18046	12314	14685
0.00551711	0.0106186	0.233924			AT3G47800.1	Q9STT3	Galactose mutarotase-like superfamily protein	Carbohydrate metabolism	minor CHO metabolism	minor CHO metabolism associated protein														NaN	NaN	1.3	NaN	NaN	0.67	NaN	NaN	NaN	NaN	0.62	NaN	0.36	17.9091	17.7981	18.1071	17.81	17.9432	18.171	18.2438	18.1991	18.1427	29119	20818	13619	24901
0.00697328	0.00929196	0.2334			AT1G01800.1	A0A178WIX4	NAD(P)-binding Rossmann-fold superfamily protein	Not assigned	oxidoreductase acting on CH-OH group of donor	not assigned oxidoreductase acting on CH-OH group of donor														NaN	NaN	NaN	-0.39	NaN	NaN	1.44	NaN	NaN	NaN	0.12	NaN	0.15	17.9537	17.8496	17.6613	17.9216	18.0514	18.1577	17.9778	18.2199	17.9929	44902	28650	22631	12341
0.0163517	0.0192215	0.233242	+	up in Cys feed	AT1G27970.1	Q9C7F5-1	nuclear transport factor 2B	Not assigned	not assigned	not assigned														NaN	NaN	NaN	NaN	NaN	0.64	1.26	NaN	-0.71	NaN	0.4	NaN	0.29	17.7757	17.8574	17.6693	17.6967	17.8804	18.1587	18.016	17.9524	17.9075	58262	66149	46483	86148
0.0544869	0.0608204	0.231974			AT1G51650.1	Q96253	ATP synthase epsilon chain, mitochondrial	Cellular respiration	OXPHOS	complex V														NaN	NaN	NaN	NaN	NaN	NaN	NaN	NaN	NaN	NaN	0.21	NaN	0.24	18.5806	18.5745	18.3443	18.7271	18.8277	18.7257	18.5414	18.9339	18.9143	294570	197290	181490	177650
9.20126e-05	0.00029435	0.231456			AT5G06870.1	Q9M5J8	polygalacturonase inhibiting protein 2	Not assigned	not assigned	not assigned														NaN	NaN	NaN	NaN	0.87	NaN	NaN	NaN	NaN	-0.39	0.14	NaN	0.13	15.2787	14.7031	14.6187	14.7798	14.5009	15.5079	15.0506	14.8206	15.5026	988.43	0	464.4	0
0.0359514	0.0432657	0.231296	+	up in Cys feed	AT5G35680.2	Q9FKI2	Nucleic acid-binding, OB-fold-like protein	Protein metabolism	protein synthesis	translation initiation														NaN	NaN	NaN	NaN	NaN	0.91	NaN	NaN	NaN	NaN	0.25	NaN	0.21	19.2554	19.2524	19.1946	19.2242	19.3881	19.5063	19.4474	19.5156	19.4571	204000	136290	62364	187970
0.084513	0.113531	0.231026			AT1G30230.1	P48006-1	Glutathione S-transferase, C-terminal-like;Translation elongation factor EF1B/ribosomal protein S6	Protein metabolism	protein synthesis	translation elongation														NaN	NaN	NaN	NaN	NaN	NaN	NaN	NaN	NaN	NaN	0.12	NaN	0.06	20.0265	20.0542	20.0587	20.2447	20.5432	20.3428	20.1587	20.2992	20.2913	406550	245420	249940	449350
0.0155451	0.0173169	0.230642	+	up in Cys feed	AT5G43330.1	P57106	Lactate/malate dehydrogenase family protein	Lipid metabolism	lipid synthesis	fatty acid synthesis						Salt_up		Cold_up						NaN	NaN	NaN	NaN	NaN	3.07	NaN	1.85	NaN	NaN	-0.16	NaN	-0.17	18.6399	18.4891	18.3688	18.5782	18.7455	18.7626	18.711	18.8378	18.6914	94841	53006	47382	51029
0.00452173	0.00356348	0.230214			AT3G25545.1	A0A5S9XFJ2	unknown protein	Not assigned	not assigned	not assigned					DS_down	Salt_down		Cold_down						NaN	NaN	NaN	-0.32	-1.69	-2.55	-1.43	-2.83	-1.12	NaN	0.25	NaN	0.15	16.4688	16.3788	16.5849	16.5099	16.7098	16.841	17.0697	16.5551	16.4035	26919	18501	11002	15863
0.00103157	0.00107343	0.230024			AT4G04470.1	Q9ZS51	Peroxisomal membrane 22 kDa (Mpv17/PMP22) family protein	Protein metabolism	protein translocation	protein targeting								Cold_up						NaN	NaN	NaN	NaN	NaN	1.05	NaN	4.05	NaN	NaN	-0.02	NaN	-0.12	15.3197	15.6265	15.1263	15.9269	15.6636	15.8873	15.526	15.5052	16.0673	3010.1	1914.8	1444.1	11210
0.00440291	0.00667082	0.22998			AT4G17830.1	Q9C5C4-1	Acetylornithine deacetylase	Amino acid metabolism	amino acid synthesis	Arg synthesis														NaN	NaN	1.01	NaN	NaN	NaN	NaN	NaN	NaN	NaN	0.25	NaN	0.11	18.1645	17.7272	17.3498	17.7197	18.0174	17.9824	18.0922	18.053	17.7064	16469	16326	16285	18539
0.0718511	0.0930608	0.229338	+	up in Cys feed	AT4G37910.1	Q8GUM2	mitochondrial heat shock protein 70-1	Coenzyme metabolism	FeS clusters	mito. FeS assembly							ED_down							NaN	NaN	NaN	NaN	NaN	-1.46	-1.85	NaN	NaN	NaN	-0.35	NaN	-0.45	20.2239	20.3644	20.4214	20.2825	20.5572	20.6007	20.4704	20.5426	20.591	327700	249180	217440	340820
0.0195463	0.0301427	0.229318	+	up in Cys feed	AT3G14600.1	Q9LUD4	Ribosomal protein L18ae/LX family protein	Protein metabolism	protein synthesis	ribosomal protein						Salt_up		Cold_down	Heat_up					NaN	NaN	NaN	NaN	-0.75	2.23	NaN	-1.71	2.53	NaN	0.05	NaN	-0.07	18.8581	18.943	19.0263	18.7269	19.1033	19.1732	19.111	19.1424	19.0596	144010	82276	30003	65608
0.000224896	0.000297836	0.229073			AT4G17140.1	F4JNE4	pleckstrin homology (PH) domain-containing protein	Not assigned	not assigned	not assigned								Cold_up						NaN	NaN	NaN	NaN	NaN	NaN	0.81	1.55	-0.63	NaN	-0.4	NaN	-0.26	15.8427	15.6934	15.3983	16.0528	16.0867	15.7563	16.1662	16.2345	15.6355	979.71	962.39	485.35	1180.4
0.0105864	0.0101579	0.228899			AT1G13440.1	Q9FX54-1	glyceraldehyde-3-phosphate dehydrogenase C2	Cellular respiration	glycolysis	cytosolic glycolysis														NaN	NaN	NaN	NaN	NaN	NaN	NaN	NaN	NaN	NaN	-0.69	NaN	-0.46	20.1653	19.6879	19.9393	19.9396	19.9503	19.7455	20.6634	20.1836	20.2668	53689	63.08	59094	49749
0.00262041	0.00329939	0.228687			AT2G35390.2	Q42581-1	Phosphoribosyltransferase family protein	Nucleotide metabolism	nucleotide phosphotransfer and pyrophosphatases	nucleotide phosphotransfer and pyrophosphatases misc.					DS_down						PAMP_bacterial_up			NaN	NaN	NaN	NaN	-1.53	-0.87	-1.08	-0.8	NaN	NaN	1.52	NaN	1.14	17.0766	16.6843	16.2692	16.9728	16.8646	16.7932	17.2084	17.0906	16.9402	16214	7214.1	4814.3	15409
0.00202947	0.00258163	0.228518			AT3G13940.1	A0A7G2EPU5	DNA binding;DNA-directed RNA polymerases	RNA	RNA biosynthesis	RNA polymerase I-dependent transcription								Cold_up						NaN	NaN	1.01	-0.88	NaN	NaN	NaN	2.46	NaN	NaN	-0.09	NaN	-0.04	16.8526	16.4101	16.5524	17.054	17.0594	16.9567	16.9721	17.0298	16.7109	13374	3343.3	5082.3	11896
0.000357857	0.000462893	0.228228			AT1G30820.1	F4I6G9	CTP synthase family protein	Nucleotide metabolism	nucleotide synthesis	pyrimidines synthesis														NaN	NaN	NaN	NaN	NaN	NaN	-0.69	NaN	NaN	NaN	-0.49	NaN	-0.19	15.3515	15.6787	14.2292	15.8611	14.1024	16.2277	14.8318	16.3824	15.9974	1223.7	2198.4	0	2546
0.000574072	0.000849041	0.227389			AT2G17250.1	F4IMH3	CCAAT-binding factor	Protein metabolism	protein synthesis	ribosomal protein														NaN	NaN	NaN	NaN	NaN	NaN	NaN	-0.74	-1.32	NaN	-0.04	NaN	-0.03	15.7507	15.7785	15.4079	15.7919	15.8696	15.7661	15.7726	16.2941	15.8456	2194.1	3388.3	1210.7	2180.1
0.000167328	0.000203299	0.2268			AT2G22660.2	Q9ZQ47-1	unkown protein (duplicated DUF1399)	Not assigned	not assigned	not assigned								Cold_down						NaN	NaN	NaN	NaN	-0.98	NaN	-0.72	-2.01	-0.92	NaN	-0.08	NaN	0.2	14.6607	14.195	13.9297	14.5101	15.0409	14.9041	14.0993	14.4883	14.2209	871.5	391.1	229.13	1351.2
0.00737756	0.0100641	0.226608	+	up in Cys feed	AT3G27570.1	F4IWK4	Sucrase/ferredoxin-like family protein	Not assigned	not assigned	not assigned														NaN	NaN	NaN	-0.4	NaN	NaN	NaN	-0.74	NaN	1.33	0.27	NaN	0.27	17.0518	17.0851	17.1399	17.1853	17.4775	17.2864	17.2415	17.3674	17.3379	30945	34761	19082	31023
0.00015662	0.000256868	0.226459			AT5G06220.1	F4K2D8	LETM1-like protein	Not assigned	not assigned	not assigned														NaN	NaN	NaN	NaN	NaN	NaN	NaN	NaN	NaN	NaN	-1.09	NaN	-0.67	13.8674	14.6219	14.5062	14.8224	14.8861	14.7195	14.7887	14.7049	14.3054	1615.7	207.84	181.7	734.96
0.0122287	0.0140387	0.225816	+	up in Cys feed	AT5G27120.1	O04658	NOP56-like pre RNA processing ribonucleoprotein	RNA	RNA processing	RNA modification					DS_up									NaN	NaN	NaN	NaN	1.55	0.82	NaN	NaN	-0.71	NaN	-0.34	NaN	-0.43	18.3291	18.2697	18.2575	18.4063	18.6202	18.3936	18.4659	18.6151	18.6124	67142	43472	29498	57083
7.30159e-05	0.000143681	0.225473			AT3G33530.1	F4JCM5	Transducin family protein / WD-40 repeat family protein	Not assigned	not assigned	not assigned														NaN	NaN	NaN	NaN	NaN	NaN	NaN	NaN	NaN	-0.33	0.43	NaN	0.37	14.9403	14.5336	13.6564	14.6555	14.4867	14.3638	14.8015	14.8442	14.8634	216.14	221.41	0	838.64
0.0315538	0.0406919	0.224804			AT2G27730.1	Q9ZUX4	copper ion binding	Cellular respiration	OXPHOS	complex V														NaN	NaN	NaN	NaN	0.95	NaN	1.08	-0.88	NaN	NaN	0.2	NaN	0.24	18.2457	18.3934	18.6486	18.4186	19.0023	18.6125	18.4932	18.5467	18.6021	135740	110810	98889	150690
0.0015258	0.00141908	0.224655			AT5G19300.1	Q6NLH7	unknown protein	Not assigned	not assigned	not assigned														NaN	NaN	NaN	NaN	1.4	NaN	NaN	-1.05	NaN	NaN	-0.45	NaN	-0.33	16.1574	15.8403	15.9544	16.1493	16.5226	16.0718	16.0821	16.1411	16.4324	3228.2	6831.3	2256.1	12546
0.0625164	0.0711408	0.224408			AT4G39730.1	O65660	Lipase/lipooxygenase, PLAT/LH2 family protein	Not assigned	not assigned	not assigned														NaN	NaN	NaN	0.78	NaN	NaN	-0.65	1.38	-0.74	-0.05	-0.01	NaN	-0.01	19.5059	19.7185	19.9866	19.5922	19.9471	20.0329	19.7162	19.8233	20.1066	274040	247300	178110	285850
0.00356705	0.00401086	0.224159			AT3G52090.1	Q38859-1	DNA-directed RNA polymerase, RBP11-like	RNA	RNA biosynthesis	DNA-dependent RNA polymerase (Pol) complexes														NaN	NaN	NaN	NaN	NaN	NaN	0.89	NaN	NaN	NaN	-0.14	NaN	-0.05	16.7394	16.6096	16.3763	16.6756	16.9919	16.7695	16.8543	16.8057	16.7005	21407	12499	6939.8	17653
0.00228077	0.00297719	0.223623			AT1G06460.1	Q208N7	alpha-crystallin domain 32.1	Stress	abiotic stress	heat stress														NaN	NaN	NaN	NaN	NaN	NaN	NaN	-0.87	NaN	NaN	-0.75	NaN	-0.42	16.029	16.4773	16.6264	15.5338	16.3163	16.426	16.2927	15.8735	17.0427	6680.7	8660.6	10227	8407.7
0.00214485	0.00197693	0.223566			AT4G19150.1	Q8GX17	Ankyrin repeat family protein	Cell	cell organisation	cell organisation misc.														NaN	NaN	NaN	NaN	NaN	NaN	NaN	NaN	NaN	NaN	0.02	NaN	0.13	16.2985	14.8326	14.4568	16.1511	16.0238	14.7665	16.2084	16.221	15.0719	16833	5042.1	4062.2	10044
0.00140688	0.00130319	0.222796			AT3G62700.1	Q9LZJ5	multidrug resistance-associated protein 10	Transport	primary active transport	ABC superfamily			BTH_down											0.9	NaN	-1.9	NaN	NaN	0.94	NaN	-0.77	NaN	NaN	-0.44	NaN	NaN	16.981	17.0537	16.8342	17.1962	17.2695	17.2282	17.338	17.1105	17.2492	5669.8	5454.5	4058.5	6980.1
0.295666	0.37792	0.222668	+	up in Cys feed	AT2G36530.1	P25696	Enolase	Carbohydrate metabolism	carbohydrate degradation	carbohydrate degradation cytosolic branch														NaN	NaN	NaN	NaN	NaN	NaN	-1.31	-0.93	-1.46	NaN	0.19	NaN	0.07	22.8085	22.7224	22.5855	22.684	22.8134	22.8614	22.9433	23.0302	22.9656	1448500	945160	931250	1350300
0.00249695	0.00296532	0.222203			AT3G52340.3	Q93XN8-1	sucrose-6F-phosphate phosphohydrolase 2	Carbohydrate metabolism	carbohydrate synthesis	sucrose synthesis					DS_down		ED_down	Cold_down						-0.46	NaN	NaN	NaN	-1.72	0.14	-2.81	-2.25	NaN	NaN	0.18	NaN	0.61	16.9098	17.006	17.032	16.7838	16.9795	17.2912	17.0184	17.1994	17.2871	14131	7538.8	8355.7	9361.1
0.0132692	0.0174574	0.221662	+	up in Cys feed	AT4G29010.1	Q9ZPI6	Fatty acid beta-oxidation multifunctional protein AIM1	Lipid metabolism	lipid degradation	fatty acid degradation														NaN	NaN	NaN	NaN	NaN	NaN	-1.25	NaN	-0.78	NaN	0.04	NaN	0.08	18.6208	18.7299	18.5536	18.6079	18.6749	18.8062	18.9576	18.857	18.9529	73900	49357	34414	54481
0.00572556	0.00569249	0.221319			AT4G26900.1	Q9SZ30	Imidazole glycerol phosphate synthase hisHF	Amino acid metabolism	amino acid synthesis	His synthesis														NaN	NaN	NaN	NaN	NaN	NaN	NaN	0.92	NaN	NaN	-0.42	NaN	-0.33	17.6669	17.5065	17.3016	17.6199	17.7872	17.6354	17.861	17.8039	17.6377	28501	23410	16549	21541
0.00276717	0.00357557	0.221187			AT3G16430.2	O04313	jacalin-related lectin 31	Not assigned	not assigned	not assigned														NaN	NaN	NaN	NaN	1.35	NaN	NaN	NaN	NaN	NaN	-1	NaN	-0.72	16.6749	16.6446	16.8745	17.0273	17.3859	16.8468	16.86	17.0671	16.9728	13140	8554.2	9752	11825
0.00276605	0.00376903	0.220998			AT3G12370.1	A0A384KKH5	Ribosomal protein L10 family protein	Protein metabolism	protein synthesis	organelle protein translation machineries														NaN	NaN	NaN	NaN	0.84	NaN	NaN	NaN	NaN	NaN	-0.15	NaN	-0.11	16.1235	14.6361	16.7556	16.5616	16.2941	16.828	16.7453	16.7	14.6337	17326	5020.2	8825.6	13601
0.00104176	0.00100522	0.220639			AT5G38890.1	A0A654G6B9	Nucleic acid-binding, OB-fold-like protein	RNA	RNA processing	RNA decay								Cold_up						NaN	NaN	NaN	NaN	NaN	NaN	NaN	2.5	NaN	NaN	-0.39	NaN	-0.35	14.8501	15.5816	14.6564	15.5598	15.5634	15.4732	15.632	14.6665	15.5781	5201.5	4040.8	3441.1	3521.4
0.00623085	0.00764313	0.219399			AT1G20630.1	Q96528	catalase 1	Redox	enzymatic reactive oxygen species scavengers	catalase									Heat_up					NaN	NaN	NaN	NaN	NaN	NaN	-0.98	-1.38	2.31	NaN	0.23	NaN	-0.01	17.5375	17.5362	17.7875	17.4675	17.7652	17.8105	17.6961	17.8596	17.8765	26248	26165	20548	23333
0.0187782	0.0239564	0.219288	+	up in Cys feed	AT3G57150.1	Q9LD90	homologue of NAP57	RNA	RNA processing	RNA modification														NaN	NaN	1.07	NaN	1.44	NaN	1.46	NaN	-0.79	NaN	-0.48	NaN	-0.46	18.8707	18.7731	18.808	18.9941	19.1542	18.9596	19.0351	19.1383	19.1165	78325	73803	46447	101150
5.13577e-05	0.000368617	0.218302			AT3G56900.1	Q8GWR1	Transducin/WD40 repeat-like superfamily protein	Protein metabolism	protein translocation	protein translocation nucleus					DS_down									NaN	NaN	NaN	NaN	-1.52	-1.14	-1.11	NaN	NaN	NaN	-0.74	NaN	-0.63	15.4726	15.0914	14.9994	13.9106	15.0405	14.4133	14.8847	16.3732	14.7223	213.65	256.71	0	402.48
0.0120922	0.0142971	0.218217	+	up in Cys feed	AT5G41210.1	Q9ZRT5	Glutathione-S-transferase T1	Protein metabolism	protein modification	protein S-glutathionylation and deglutathionylation														NaN	NaN	NaN	NaN	0.95	NaN	0.92	NaN	NaN	NaN	-0.1	NaN	-0.04	18.2806	18.3636	18.1757	18.2337	18.386	18.5715	18.4693	18.509	18.4723	62077	43189	34114	52825
0.0022481	0.00272246	0.2181			AT1G11360.4	A0A178WN84	Adenine nucleotide alpha hydrolases-like superfamily protein	Not assigned	not assigned	not assigned														NaN	NaN	NaN	NaN	NaN	NaN	0.89	-0.95	NaN	NaN	NaN	NaN	-0.14	16.342	13.9437	16.9916	15.4084	16.8207	16.7116	14.9193	14.3039	16.6922	11746	5535.4	9716.6	7600.6
0.00750904	0.00952637	0.21795	+	up in Cys feed	AT5G65720.1	O49543-1	Cysteine desulfurase NifS	Amino acid metabolism	amino acid degradation	Cys degradation					DS_down			Cold_down						NaN	NaN	NaN	NaN	-3.38	-0.96	-1.5	-2.45	NaN	NaN	0.09	NaN	-0.08	18.027	18.1509	18.0118	18.0505	18.3507	18.3971	18.2085	18.2497	18.184	32374	28347	20674	37675
0.000474091	0.000525832	0.21753			AT4G22350.1	Q8W0Z4	Ubiquitin C-terminal hydrolases superfamily protein	RNA	RNA processing	RNA splicing														NaN	NaN	NaN	NaN	NaN	0.28	NaN	NaN	NaN	NaN	0.04	NaN	0.07	16.0551	15.8417	15.8635	15.8571	16.0459	15.9469	16.4227	16.1334	16.0607	2303	1759	1151.7	2400.1
0.00116915	0.00246305	0.217208	+	up in Cys feed	AT3G16810.1	Q9LRZ3	pumilio 24	Protein metabolism	protein synthesis	ribosomal protein									Heat_down					NaN	NaN	NaN	-0.97	NaN	NaN	NaN	0.66	-1.64	NaN	-0.21	NaN	-0.41	17.2354	17.0564	17.13	17.2439	17.4652	17.3416	17.2621	17.4134	17.4357	9022.6	4382.8	1932.9	3993.4
0.00083809	0.000748414	0.216633			AT3G04930.1	Q9CAV7-1	DNA-binding storekeeper protein-related transcriptional regulator	RNA	RNA biosynthesis	transcriptional activation														NaN	NaN	NaN	NaN	NaN	NaN	NaN	NaN	NaN	NaN	0.44	NaN	0.13	15.8882	13.9129	14.707	15.6092	15.5639	15.5132	14.6944	15.9812	14.4772	5238.5	2457.4	2156	3744.1
0.000229973	0.000306012	0.216548			AT4G33520.3	F4JIZ4	P-type ATP-ase 1	Transport	primary active transport	P-type ATPase superfamily														NaN	NaN	NaN	-0.21	NaN	NaN	NaN	-0.71	NaN	NaN	-0.06	NaN	-0.03	15.6295	13.9014	15.3886	14.7607	15.5962	15.0086	15.5584	15.5662	13.9535	1971.8	488.07	774.97	460.87
0.00223277	0.00140227	0.216433			AT5G64620.1	O49603	cell wall / vacuolar inhibitor of fructosidase 2	Not assigned	invertase/pectin methylesterase inhibitor family protein	not assigned invertase/pectin methylesterase inhibitor family protein											PAMP_bacterial_down		DAMP_cell damage_down	NaN	NaN	-1.23	-0.92	NaN	NaN	NaN	NaN	-0.73	NaN	-1.7	NaN	-1.53	14.5195	14.0122	17.3512	14.2907	14.9111	15.2176	15.1289	15.5003	15.5412	15487	0	16678	0
0.00376054	0.00462449	0.216193	+	up in Cys feed	AT1G08160.1	Q8VZ13	Late embryogenesis abundant (LEA) hydroxyproline-rich glycoprotein family	Cell	LEA proteins	late embryogenesis abundant														NaN	NaN	NaN	NaN	NaN	NaN	NaN	NaN	NaN	NaN	-0.32	NaN	-0.25	16.6655	16.5834	16.6109	16.5764	16.9308	16.7229	16.7524	16.8311	16.8892	19532	12463	9761.5	18726
0.0147155	0.0178238	0.215662			AT5G33320.1	Q8RXN3	Glucose-6-phosphate/phosphate translocator-related	Lipid metabolism	lipid synthesis	fatty acid synthesis							ED_down							NaN	NaN	NaN	NaN	NaN	-1.09	-1.59	-0.85	-0.88	NaN	1.24	NaN	0.85	19.4761	19.5117	19.4368	18.9435	19.9259	18.6055	19.4465	20.078	19.7326	76505	59106	43335	52304
0.00106027	0.00117627	0.21545			AT1G50940.1	Q9C6I6	Electron transfer flavoprotein alpha	Amino acid metabolism	amino acid degradation	BCAA degradation														NaN	NaN	NaN	NaN	1.03	NaN	NaN	-1.13	NaN	NaN	0.15	NaN	0.33	15.7798	16.632	16.2417	16.3239	16.4718	16.7993	15.7618	16.5815	16.6846	557.42	10279	2492.1	1968.7
0.00168812	0.00111268	0.215403			AT3G08630.1	Q9C9Z3	unkown protein (DUF3411)	Not assigned	not assigned	not assigned				ABA_up										NaN	NaN	NaN	1.9	NaN	NaN	NaN	1.04	-1.03	NaN	1.25	NaN	0.62	16.2923	16.7054	16.2078	14.7114	16.3011	16.3485	16.1006	16.1215	16.1014	6300.5	7081.7	7827.7	3659.8
0.0154264	0.0222581	0.214995			AT4G34180.1	Q93V74	Cyclase family protein	Not assigned	not assigned	not assigned											PAMP_bacterial_up			NaN	NaN	1.07	NaN	NaN	NaN	-1.5	NaN	NaN	-0.27	1.98	NaN	1.27	18.245	18.3287	18.5274	18.1751	18.5421	18.5917	18.4647	18.4208	18.651	75569	42993	44306	84986
0.00348927	0.00470002	0.214655			AT3G11200.1	Q9SRM4-1	alfin-like 2	RNA	RNA biosynthesis	transcriptional activation														NaN	NaN	NaN	NaN	-1.01	NaN	-0.63	0.67	-0.75	NaN	0.63	NaN	0.46	14.717	15.2965	15.1035	15.0457	14.8705	14.6164	17.1997	15.1766	14.4133	19509	19102	0	20384
0.00152248	0.00191394	0.214346			AT4G25680.1	A0A178V7Y9	PPPDE putative thiol peptidase family protein	Protein metabolism	protein degradation	peptidase families						Salt_up								NaN	NaN	NaN	NaN	NaN	2.01	NaN	NaN	NaN	NaN	-0.03	NaN	-0.26	15.9567	15.6448	15.5108	15.9277	16.1953	15.9804	15.7692	15.7573	16.1695	9893.9	2804.3	1783.4	11793
0.000583561	0.000820827	0.214304			AT1G76990.5	O49285	ACT domain repeat 3	Not assigned	not assigned	not assigned				ABA_down	DS_up		ED_up	Cold_up	Heat_up					NaN	NaN	NaN	-1.58	2.15	1.33	2.83	1.87	2.16	NaN	-0.26	NaN	0.02	15.5865	15.989	14.8011	16.1063	16.1381	16.3309	14.6823	16.2414	15.7824	2988.1	2518.1	345.35	4001.4
0.0251842	0.030806	0.214068	+	up in Cys feed	AT2G42910.1	Q680A5	Phosphoribosyltransferase family protein	Nucleotide metabolism	nucleotide synthesis	purines synthesis														NaN	NaN	NaN	NaN	NaN	NaN	NaN	-0.75	0.71	NaN	-0.25	NaN	-0.26	18.6315	18.6309	18.7403	18.6467	18.8603	18.8688	18.8098	18.9213	18.922	114020	97326	75242	109170
0.00214757	0.00200154	0.21383	+	up in Cys feed	AT5G08380.1	Q9FT97	alpha-galactosidase 1	Carbohydrate metabolism	minor CHO metabolism	galactose metabolism														NaN	NaN	1.39	NaN	NaN	NaN	NaN	NaN	-0.66	0.21	0.13	NaN	0.32	16.0637	16.122	16.1769	16.0086	16.2552	16.2287	16.2473	16.4718	16.3303	10783	5559.3	5888.1	12541
0.00184108	0.00213059	0.213767			AT2G30920.1	O49354	coenzyme Q 3	Coenzyme metabolism	phylloquinone	ubiquinone synthesis							ED_up		Heat_down					NaN	NaN	NaN	NaN	NaN	NaN	1.68	-1.43	-1.78	NaN	-0.34	NaN	-0.13	16.2452	15.7463	15.8542	16.526	16.8033	15.808	16.2003	16.4037	16.3181	9349.8	3311.4	5309.5	12082
0.000359887	0.000577558	0.213013			AT4G23920.1	Q9T0A7	UDP-D-glucose/UDP-D-galactose 4-epimerase 2	Carbohydrate metabolism	nucleotide sugar biosynthesis	UDP-D-glucose 4-epimerase				ABA_up										NaN	NaN	NaN	2.62	NaN	NaN	-0.68	0.69	NaN	-0.1	-0.16	NaN	-0.24	14.4909	15.3672	15.4634	14.7529	15.2682	15.4491	14.4583	15.5092	15.4733	1106.9	1940.7	1475.4	762.97
0.000431018	0.000604676	0.212119			AT2G05120.2	F4IGA5-2	Nucleoporin, Nup133/Nup155-like	Protein metabolism	protein translocation	protein translocation nucleus								Cold_up						NaN	NaN	NaN	NaN	-1.13	-1.18	NaN	2.07	NaN	NaN	-0.63	NaN	-0.53	16.2208	15.7848	15.4603	16.0496	16.3403	15.797	16.1264	16.053	16.1384	1780.5	1388.8	951.2	2899.4
0.000342826	0.000361787	0.211778			AT3G26030.1	Q9ZQY6	serine/threonine protein phosphatase 2A 55 kDa regulatory subunit B prime delta	Protein metabolism	protein modification	protein dephosphorylation														NaN	NaN	NaN	-0.2	NaN	NaN	NaN	NaN	NaN	NaN	-0.21	NaN	-0.33	14.1513	14.5581	15.4162	15.1765	15.0351	15	15.3559	15.0846	14.7109	1472.2	1092.1	583.01	2533.1
0.0786303	0.090278	0.211689			AT2G36460.1	Q9SJQ9-1	fructose-bisphosphate aldolase 6	Carbohydrate metabolism	carbohydrate synthesis	sucrose synthesis														NaN	NaN	NaN	-0.37	NaN	NaN	1.33	1.23	-0.97	0.85	0.12	NaN	0.17	20.4839	20.6325	20.7262	20.4528	20.8575	20.7532	20.7029	20.7489	20.8653	368320	300010	231030	339670
0.000511475	0.000709179	0.211685			AT3G19990.1	A0A384KNV7	unknown protein	Not assigned	not assigned	not assigned								Cold_up						NaN	NaN	NaN	NaN	NaN	NaN	NaN	1.71	NaN	NaN	0.42	NaN	0.51	14.8071	15.2493	15.3945	15.1322	15.3545	15.0105	15.4227	15.5461	15.4536	1327	2061.5	2004.5	2344.2
0.00311966	0.00461567	0.211188			AT5G04830.2	A0A178UR99	Nuclear transport factor 2 (NTF2) family protein	Not assigned	not assigned	not assigned									Heat_up					NaN	NaN	NaN	0.91	NaN	NaN	NaN	NaN	1.76	NaN	0.99	NaN	0.82	17.3165	17.4683	17.4197	17.0807	17.4598	17.4631	17.603	17.7801	17.3565	15280	10532	9534.3	13992
0.00226543	0.00408665	0.210975			AT3G28480.1	Q8L970-1	Oxoglutarate/iron-dependent oxygenase	Protein metabolism	protein modification	protein hydroxylation		SAR_up	BTH_up							shoot_Hypoxia_up				NaN	2.93	1.77	NaN	NaN	-0.9	NaN	NaN	NaN	2.2	0.75	NaN	0.62	16.4483	16.1085	16.1466	16.5393	16.479	16.6953	16.2735	16.7344	16.4262	9913.9	9069.1	5515.6	11676
0.000761793	0.00113221	0.210895			AT1G33780.1	Q8W467	unkown protein (DUF179)	Not assigned	not assigned	not assigned														NaN	NaN	NaN	NaN	NaN	0.88	NaN	NaN	NaN	-0.03	-0.38	NaN	NaN	15.6502	15.711	15.235	15.5783	15.548	15.9087	15.6799	15.7139	15.922	2688.9	4540	2047.5	2379.8
0.000838025	0.00119371	0.210564			AT1G71100.1	Q9C998	Ribose 5-phosphate isomerase, type A protein	Carbohydrate metabolism	ox.PPP	non-oxidative phase			BTH_up					Cold_down						0.65	NaN	1.64	NaN	NaN	NaN	0.79	-1.54	NaN	0.04	0.26	NaN	0.29	15.1673	14.4425	14.7902	14.2732	14.2198	15.4184	15.6613	14.0056	15.0893	7135.6	0	2839.4	3947.4
0.00121727	0.002387	0.210207	+	up in Cys feed	AT2G29720.1	O82384	FAD/NAD(P)-binding oxidoreductase family protein	Not assigned	not assigned	not assigned								Cold_up			PAMP_bacterial_up	PAMP_fungal_up	DAMP_cell damage_up	NaN	NaN	NaN	NaN	NaN	NaN	-0.83	1.7	NaN	NaN	3.73	3.31	2.79	16.2044	16.291	16.3759	16.3268	16.5002	16.5244	16.4939	16.4918	16.5384	7591	4644.9	2944.3	4385.1
0.00146377	0.00184795	0.209512			AT4G31810.1	Q8RXN4	3-hydroxyisobutyryl-CoA hydrolase	Amino acid metabolism	amino acid degradation	BCAA degradation														NaN	NaN	NaN	-0.74	-1.22	-1.12	0.66	-0.95	-0.98	NaN	-0.32	NaN	-0.26	16.2782	16.1044	15.7656	16.2124	16.6161	16.566	15.886	16.2197	16.2104	9355.2	4576.6	2081.8	8557.5
0.000436545	0.000401853	0.208536			AT3G06540.1	Q8LLD4	Rab escort protein	Vesicle trafficking	regulation of membrane tethering and fusion	RAB-GTPase membrane association														NaN	NaN	NaN	NaN	NaN	-0.91	NaN	NaN	NaN	NaN	0.5	NaN	0.43	15.6889	15.3465	14.6582	15.7209	15.5006	15.6629	15.9245	15.5208	15.202	1480.8	489.89	1163.7	4100.4
0.00492354	0.00548725	0.20823	+	up in Cys feed	AT3G07050.1	Q9M8Z5	GTP-binding family protein	Protein metabolism	protein synthesis	ribosomal protein														NaN	NaN	NaN	NaN	-0.61	NaN	NaN	0.68	NaN	NaN	-0.33	NaN	-0.44	17.1161	17.1097	17.1431	17.1606	17.333	17.3452	17.2219	17.3098	17.4933	28317	14320	17305	17435
0.0118075	0.0159674	0.208101	+	up in Cys feed	AT5G59420.1	Q93Y40	OSBP(oxysterol binding protein)-related protein 3C	Vesicle trafficking	cell vesicle transport	cell vesicle transport														NaN	NaN	NaN	NaN	-0.95	-1.3	NaN	NaN	-1.31	NaN	0.97	NaN	0.61	18.5215	18.3931	18.4414	18.4706	18.7695	18.6261	18.5089	18.7073	18.7119	67228	41955	29767	50837
0.0782038	0.0913259	0.207781	+	up in Cys feed	AT5G26280.1	Q93Z83	TRAF-like family protein	Not assigned	not assigned	not assigned														NaN	NaN	NaN	NaN	-0.81	NaN	-0.7	-1.04	NaN	NaN	-0.19	NaN	-0.01	20.7503	20.7575	20.6326	20.8243	20.9604	20.8371	20.9807	21.0562	20.9105	366090	289720	196320	400200
0.000584574	0.000650051	0.20777			AT1G61690.1	Q6NPS1	phosphoinositide binding	Not assigned	not assigned	not assigned														NaN	NaN	NaN	0.79	NaN	NaN	NaN	1.12	-1.13	NaN	0.49	NaN	0.46	15.9682	15.7383	15.6315	15.7174	16.02	15.8935	15.7684	16.0539	16.1222	2667.7	1993.3	1666.1	2971.9
0.00334837	0.00387811	0.207628			AT3G27820.1	Q9LK94	monodehydroascorbate reductase 4	Redox	hydrogen peroxide removal	ascorbate-glutathione cycle								Cold_up						NaN	NaN	NaN	NaN	0.72	NaN	NaN	1.56	NaN	NaN	-0.32	NaN	0.01	16.9606	16.9934	17.2603	16.9552	17.3079	17.2571	17.2281	17.3074	17.1495	12639	12197	10847	16617
0.00146884	0.000444289	0.207503			AT2G34860.2	O64750	DnaJ/Hsp40 cysteine-rich domain superfamily protein	Photosynthesis	photophosphorylation	photosystem I									Heat_up					NaN	NaN	NaN	NaN	NaN	NaN	1.48	0.73	1.55	NaN	-0.57	NaN	-0.34	14.667	14.1418	13.9177	14.9951	15.1605	14.5746	14.8232	15.1673	13.4639	10900	5537.8	2917.4	4652.8
0.00377976	0.00558208	0.207354	+	up in Cys feed	AT5G23300.1	P32746	pyrimidine d	Nucleotide metabolism	nucleotide synthesis	pyrimidines synthesis							ED_down	Cold_up						NaN	NaN	NaN	-1.28	0.61	-0.76	-1.7	1.62	NaN	NaN	-0.64	NaN	-0.61	17.1575	17.1554	17.309	17.3409	17.5788	17.4004	17.3801	17.4866	17.3944	17484	16471	9197.4	16880
0.0128754	0.0112328	0.207065			AT3G23490.1	O22683	cyanase	Secondary metabolism	nitrogen-containing secondary compounds	cyanogenic glycosides					DS_down		ED_down							NaN	NaN	NaN	-0.22	-1.72	-0.9	-1.76	-1.49	NaN	NaN	-0.39	NaN	-0.25	18.1113	18.0877	18.2456	17.8868	18.5042	18.2914	18.2846	18.1849	18.1844	74027	46488	34450	50755
0.00171026	0.00157115	0.206594			AT1G79150.1	F4IDJ0-1	binding	Not assigned	not assigned	not assigned														NaN	NaN	NaN	-0.65	NaN	NaN	NaN	NaN	0.83	NaN	-0.56	NaN	-0.51	17.1412	16.8281	16.7181	17.1468	17.2478	16.9995	17.1344	17.3148	17.1293	9047.1	6282.3	5143.6	6503.8
0.0296932	0.0332272	0.205968	+	up in Cys feed	AT5G09590.1	Q9LDZ0	mitochondrial HSO70 2	Coenzyme metabolism	FeS clusters	mito. FeS assembly		SAR_up			DS_up	Salt_up								NaN	2.37	NaN	NaN	1.78	1.6	NaN	1.18	-0.97	NaN	0.51	NaN	0.28	19.2296	19.2244	19.2794	19.2031	19.4174	19.41	19.3628	19.5075	19.5027	131020	116570	87818	131120
0.00274009	0.00246469	0.205483			AT3G08510.3	F4IX90	phospholipase C 2	Lipid metabolism	lipid degradation	phospholipase activities														NaN	NaN	NaN	0.26	NaN	NaN	NaN	NaN	0.66	-0.13	-0.71	NaN	-0.72	16.7698	16.8667	17.1118	16.8423	17.1457	17.0264	17.1537	17.048	17.1417	7712.5	12669	11373	8949.6
0.00159474	0.00232796	0.204855			AT3G06850.2	Q9M7Z1	E2 Lipoamide acyltransferase component of branched-chain alpha-keto acid dehydrogenase complex, mitochondrial	Amino acid metabolism	amino acid degradation	BCAA degradation														NaN	NaN	NaN	NaN	1.24	0.77	1.14	NaN	NaN	NaN	-0.02	NaN	0.14	16.2991	16.2548	16.1697	16.1378	16.0866	16.3783	16.6385	16.6486	16.349	6306.8	4579.2	3305	12035
0.00153366	0.00108792	0.204599			AT3G11800.1	A0A5S9XBU1	unknown protein	Protein metabolism	protein synthesis	translation elongation														NaN	NaN	NaN	NaN	NaN	1.22	0.87	1.14	-1.11	NaN	0.21	NaN	-0.02	13.7816	14.2303	17.5406	14.6317	14.8329	14.5047	14.699	15.072	17.1446	2429.7	1745.2	13443	2754.9
0.000166773	0.000245305	0.204586			AT5G02310.1	F4KCC2	proteolysis 6	Protein metabolism	protein degradation	N-end rule pathway of targeted proteolysis														NaN	NaN	NaN	NaN	NaN	NaN	NaN	NaN	NaN	NaN	0.36	NaN	0.06	15.4971	15.4142	15.2981	15.0586	15.7828	15.6354	15.5119	15.3948	15.2829	1323.1	502	515.72	322.42
0.00694731	0.00795996	0.204417			AT1G44170.1	Q70DU8-1	aldehyde dehydrogenase 3H1	Not assigned	oxidoreductase acting on aldehyde or oxo group of donor	not assigned oxidoreductase acting on aldehyde or oxo group of donor														NaN	NaN	-1.12	NaN	0.7	NaN	NaN	-0.85	NaN	NaN	0.12	NaN	0.27	17.4736	17.4941	17.1182	17.5341	17.7149	17.6815	17.6729	17.6374	17.3404	30054	25392	15612	41192
0.00161356	0.00194909	0.204277			AT5G52470.1	Q9FEF8-1	fibrillarin 1	RNA	RNA processing	RNA modification														0.28	NaN	NaN	-0.61	NaN	NaN	NaN	NaN	-1.16	NaN	-0.5	NaN	-0.47	17.6469	17.5123	17.119	18.0578	18.0071	17.4608	18.0078	18.0513	17.4143	6519.1	6159.9	3636.3	9669.7
0.000274298	0.000275236	0.203978			AT2G28450.2	F4IIP9	zinc finger (CCCH-type) family protein	RNA	RNA biosynthesis	transcriptional activation							ED_down	Cold_down						NaN	NaN	NaN	-0.99	-1.31	NaN	-1.55	-1.61	-1.02	NaN	-0.29	NaN	-0.43	15.3443	14.4234	14.4706	15.1288	14.9366	14.9426	15.3283	15.0914	14.9298	1921.1	865.91	341.4	1504
0.000380292	0.000470606	0.20388			AT2G43400.1	O22854	Electron-transfer flavoprotein:ubiquinone oxidoreductase	Amino acid metabolism	amino acid degradation	BCAA degradation														NaN	NaN	NaN	NaN	0.61	NaN	NaN	NaN	-0.92	NaN	-0.2	NaN	-0.05	15.3528	15.2781	15.3928	14.5695	15.5328	15.316	15.2181	15.3115	15.3824	2215.4	1443.3	1289.9	965.4
0.0041565	0.00488611	0.203511			AT5G16440.1	Q38929-1	isopentenyl diphosphate isomerase 1	Secondary metabolism	terpenoids	mevalonate pathway														NaN	NaN	NaN	NaN	NaN	NaN	NaN	NaN	NaN	NaN	0.18	NaN	0.17	16.6443	17.1254	17.4802	17.0893	17.6303	17.2786	17.0352	17.086	17.4115	14262	11519	15266	23829
0.0106873	0.0119158	0.203405			ATMG00516.E																			NaN	NaN	NaN	NaN	NaN	NaN	NaN	NaN	NaN	NaN	NaN	NaN	NaN	18.4858	17.993	17.7782	18.4363	18.395	18.3541	18.5165	18.3326	18.2855	62397	28351	27465	55846
0.00169375	0.00147395	0.203395			AT5G12410.1	A0A178UEJ3	THUMP domain-containing protein	Not assigned	not assigned	not assigned														NaN	NaN	NaN	NaN	NaN	NaN	-0.77	0.37	NaN	NaN	-0.12	NaN	-0.15	16.4301	16.2418	16.5701	16.6737	17.2016	16.3577	16.1804	17.1556	16.5163	5649.1	3281	4586.9	14152
0.00761327	0.0111407	0.203349			AT3G56460.1	Q9LXZ4	GroES-like zinc-binding alcohol dehydrogenase family protein	Not assigned	oxidoreductase acting on CH-CH group of donor	not assigned oxidoreductase acting on CH-CH group of donor														NaN	NaN	NaN	NaN	NaN	NaN	NaN	NaN	NaN	NaN	NaN	NaN	-0.02	17.8918	17.6582	17.5448	17.8088	18.0645	17.8771	17.8493	18.0009	17.8545	39639	23808	17527	43035
0.000997572	0.00131522	0.202995			AT3G23660.1	Q9LUG1	Sec23/Sec24 protein transport family protein	Vesicle trafficking	coat protein II (COPII) coatomer machinery	coat protein complex														NaN	NaN	NaN	NaN	NaN	NaN	NaN	-1.12	NaN	NaN	0.24	NaN	0.09	16.7602	14.9028	15.2142	16.7064	16.1866	14.6611	16.4662	16.512	16.6686	6371	1708.1	2404.1	6107.5
0.0055478	0.00870582	0.202717	+	up in Cys feed	AT3G53180.1	F4J9A0	glutamate-ammonia ligases;catalytics;glutamate-ammonia ligases	Not assigned	not assigned	not assigned					DS_down	Salt_down	ED_down	Cold_down			PAMP_bacterial_up		DAMP_cell damage_up	NaN	NaN	NaN	0.81	-1.93	-1.64	-2.04	-1.56	NaN	NaN	2.04	NaN	1.57	17.5589	17.6177	17.6047	17.4847	17.7782	17.8345	17.6729	17.6873	17.8732	24909	23376	15675	23188
0.0180398	0.020327	0.202446	+	up in Cys feed	AT2G43910.1	Q0WP12-1	HARMLESS TO OZONE LAYER 1	Not assigned	not assigned	not assigned														NaN	NaN	NaN	NaN	NaN	-0.54	NaN	NaN	-1.24	0.35	-0.19	NaN	-0.03	18.8384	18.8468	18.9974	18.8229	19.2015	19.0515	18.981	19.0531	19.107	88398	61066	54292	81953
0.00196391	0.00220553	0.201999			AT3G57330.1	Q9M2L4	autoinhibited Ca2+-ATPase 11	Transport	primary active transport	P-type ATPase superfamily			BTH_up											NaN	NaN	1.83	NaN	0.92	NaN	1.12	1.16	NaN	NaN	1	NaN	0.81	17.0345	16.6736	16.0661	17.0487	16.7875	17.0535	16.8881	16.6261	17.1833	9068.1	7984.4	4646.5	9712.7
0.000246405	3.49897e-05	0.20196			AT1G62180.2	F4HX50	APS reductase 2	Nutrient uptake	sulfur assimilation	sulfate uptake														NaN	NaN	NaN	NaN	NaN	-0.71	NaN	NaN	NaN	0.13	0.47	NaN	0.38	14.4019	15.2446	14.5052	15.1174	15.1121	14.981	14.8471	15.4422	14.7136	1396.7	744.7	398.53	1572.9
0.00399261	0.00453119	0.201397	+	up in Cys feed	AT3G20630.1	Q8L6Y1	ubiquitin-specific protease 14	Not assigned	not assigned	not assigned							ED_up							NaN	NaN	NaN	NaN	0.85	0.75	1.64	NaN	NaN	NaN	0.15	NaN	0.29	17.4188	17.5101	17.5007	17.4457	17.7535	17.6628	17.5439	17.6653	17.7256	20867	12829	13273	15810
0.00443496	0.00576363	0.201337			AT2G45030.1	F4IW10	Translation elongation factor EFG/EF2 protein	Protein metabolism	protein synthesis	organelle protein translation machineries														NaN	NaN	NaN	NaN	1.04	NaN	1.24	1.44	0.69	NaN	-0.33	NaN	-0.23	17.3185	17.3466	16.9573	17.2455	17.3622	17.4217	17.2634	17.4806	17.5637	17017	18790	8554.9	27315
0.00838071	0.0143887	0.20129			AT5G53400.1	Q9LV09	HSP20-like chaperones superfamily protein	Cell	cell organisation	cell organisation misc.		SAR_up												NaN	1.67	1.01	NaN	NaN	NaN	NaN	NaN	0.7	NaN	0.94	NaN	0.7	18.1906	18.1075	17.8752	18.2343	18.2881	18.2482	18.2171	18.4229	18.3395	51923	27779	18497	38535
0.00106828	0.00250099	0.20116			AT3G44190.1	A0A654FCJ9	FAD/NAD(P)-binding oxidoreductase family protein	Not assigned	not assigned	not assigned														NaN	NaN	NaN	NaN	-1.05	NaN	NaN	NaN	NaN	NaN	0.76	NaN	0.64	16.3337	16.2435	16.2515	16.7081	16.7803	15.7218	17.0627	16.9432	16.4187	3422.1	7790	1523.6	3944.9
0.0015159	0.00157915	0.20056			AT5G51840.1	A0A178U8E0	unknown protein	Not assigned	not assigned	not assigned														NaN	NaN	NaN	NaN	NaN	NaN	NaN	NaN	NaN	NaN	0.1	NaN	0.04	15.311	16.5922	15.4292	16.8734	16.214	16.503	16.17	16.2473	16.1259	4216.4	6345	4118.5	9165
0.000553058	0.000582583	0.200379			AT4G21100.1	O49552	damaged DNA binding protein 1B	DNA	DNA damage response	DNA repair mechanisms														NaN	NaN	NaN	-0.93	NaN	NaN	-0.72	NaN	NaN	NaN	-0.22	NaN	-0.04	16.1625	15.7773	15.4867	16.2731	16.2683	15.9385	16.1443	16.3357	15.9395	2753.7	1910.9	1357.6	2890.9
0.0232714	0.0281529	0.200313			AT1G09560.1	P94014	germin-like protein 5	Storage proteins	cupin superfamily	germin		SAR_up	BTH_up				ED_up				PAMP_bacterial_up			NaN	1.74	1.64	NaN	0.81	NaN	2.38	-1.31	NaN	NaN	2.49	NaN	1.29	19.0015	19.0578	19.3378	19.0129	19.2808	19.2991	19.2071	19.3218	19.4054	110760	66350	73179	119770
0.00556205	0.00702643	0.200162			AT4G04950.1	Q9ZPH2	thioredoxin family protein	Not assigned	not assigned	not assigned						Salt_down								NaN	NaN	NaN	-0.28	NaN	-1.9	-1.46	-1.48	NaN	NaN	-0.33	NaN	-0.2	17.1311	17.0872	17.2252	17.3128	17.5006	17.4973	17.4042	17.2773	17.2668	18126	20239	18930	29030
0.000819219	0.00088461	0.199238			AT5G48900.1	Q93WF1	Pectin lyase-like superfamily protein	Cell	cell wall	pectin			BTH_down											NaN	NaN	-2.15	NaN	NaN	-0.72	-1.08	-1	-0.73	NaN	-1.04	NaN	-1.33	16.2111	15.9876	15.7933	16.6294	16.5423	16.0659	16.2644	16.6444	16.256	6795.4	781.84	331.95	6789.5
0.0150735	0.0188475	0.199232			AT1G09210.1	Q38858	calreticulin 1b	Protein metabolism	protein modification	protein folding and quality control		SAR_up	BTH_up								PAMP_bacterial_up		DAMP_cell damage_up	NaN	2.8	2.06	NaN	1	-0.87	0.81	NaN	0.6	NaN	1.9	NaN	1.7	18.7636	18.8987	19.0875	19.0256	19.3873	19.191	18.9582	19.002	19.1769	56135	52434	53783	71087
0.0212566	0.0273295	0.19922	+	up in Cys feed	AT5G55070.1	Q9FLQ4	Dihydrolipoamide succinyltransferase	Cellular respiration	TCA cycle	TCA cycle OGDH complex							ED_up							NaN	NaN	NaN	NaN	NaN	NaN	1.61	NaN	1.05	NaN	0.45	NaN	0.24	18.4248	18.4743	18.4999	18.4076	18.5826	18.7064	18.611	18.663	18.6911	113140	70074	57891	99501
0.00703564	0.00656142	0.198974	+	up in Cys feed	AT1G76150.1	Q8VYI3	Enoyl-CoA hydratase 2	Lipid metabolism	lipid degradation	fatty acid degradation					DS_down		ED_down	Cold_up						NaN	NaN	NaN	NaN	-2.12	NaN	-1.65	1.71	-0.86	NaN	0.86	NaN	0.62	17.2305	17.2827	17.144	17.1707	17.4825	17.4984	17.43	17.2625	17.3565	39907	23894	19240	29533
0.00318235	0.00549984	0.198867			AT1G64520.1	Q9SGW3	regulatory particle non-ATPase 12A	Protein metabolism	protein degradation	26S proteasome														NaN	NaN	NaN	NaN	-0.94	-0.7	-0.95	NaN	NaN	NaN	0.33	NaN	0.07	17.3673	16.8741	17.1414	17.1269	17.4494	17.4903	17.3205	17.2958	17.0755	16404	7347.6	7264.8	21528
0.00184985	0.0024311	0.198805			AT2G03120.1	O81062	signal peptide peptidase	Protein metabolism	protein modification	peptide maturation		SAR_up												NaN	2.12	1.26	NaN	NaN	NaN	NaN	NaN	NaN	NaN	1.19	NaN	0.92	17.1947	16.2875	15.624	16.8877	16.6053	16.6413	17.4134	16.7265	16.0998	11037	4865.2	4428.7	9986.3
0.00221321	0.00291097	0.198592			AT5G23250.1	Q8LAD2-1	Succinyl-CoA ligase, alpha subunit	Cellular respiration	TCA cycle	TCA cycle succinyl-CoA ligase														NaN	NaN	NaN	NaN	0.75	NaN	NaN	NaN	0.75	NaN	-0.29	NaN	-0.31	17.2997	17.1552	16.8064	17.4422	17.5681	17.4725	17.3857	17.2188	17.2272	8455.9	8281.3	4466.7	14746
0.00154426	0.00201768	0.198264			AT1G60850.1	Q9C6C2	DNA-directed RNA polymerase family protein	Not assigned	not assigned	not assigned														NaN	NaN	NaN	NaN	NaN	NaN	1.17	-1.1	-0.9	NaN	-0.16	NaN	-0.21	16.1916	16.1843	16.1513	16.0478	16.4904	16.3153	16.155	16.3823	16.3673	5344.3	4665.5	3102.9	12255
0.00155302	0.00209572	0.19793			AT5G59150.1	Q9FIF9	RAB GTPase homolog A2D	Vesicle trafficking	regulation of membrane tethering and fusion	RAB-GTPase activities														NaN	NaN	NaN	NaN	NaN	NaN	NaN	NaN	-0.68	NaN	0.97	NaN	0.56	16.2525	16.2749	14.7573	16.2639	16.3246	15.5033	15.967	16.7052	15.9251	6090.8	8735.3	511.06	10522
0.0134291	0.015185	0.197531			AT3G23810.1	Q9LK36	S-Adenosylhomocysteine hydrolase	DNA	DNA methylation	SMM & SMM cycle (C1)														NaN	NaN	NaN	NaN	-0.94	0.63	-1.26	0	NaN	NaN	-0.39	NaN	-0.41	19.7433	19.3149	18.6109	19.7063	19.4524	19.398	20.0113	19.7517	19.0934	67676	63177	29245	53939
0.000840493	0.000983042	0.197464			AT1G07990.1	Q8L7T5	SIT4 phosphatase-associated family protein	Not assigned	phosphatases	not assigned phosphatases														NaN	NaN	NaN	NaN	0.88	0.62	NaN	NaN	NaN	NaN	0.32	NaN	0.25	16.6765	16.4569	16.4667	16.7349	16.6874	16.8089	16.5427	16.9297	16.9373	5431.7	2938.8	1751.1	3612.3
0.00621996	0.00840317	0.196786			AT3G61070.3	Q84JW1	peroxin 11E	Not assigned	not assigned	not assigned							ED_down							NaN	NaN	NaN	NaN	NaN	-1.26	-2.15	-1.05	NaN	NaN	0.36	NaN	0.21	17.7782	17.8166	17.9883	17.5755	18.101	17.9572	17.8081	17.9718	18.0939	32176	35258	17774	10137
0.00257786	0.00327832	0.196716			AT2G39795.1	Q8W487	Mitochondrial glycoprotein family protein	Not assigned	not assigned	not assigned								Cold_up						NaN	NaN	NaN	NaN	NaN	NaN	NaN	3.32	NaN	NaN	-0.3	NaN	-0.3	16.8727	16.6809	16.6482	16.6784	17.4313	16.8479	16.594	16.8823	16.8282	14113	10222	8535.3	7191.7
0.00441234	0.00570627	0.196529			AT1G63500.1	F4I3M3	Protein kinase protein with tetratricopeptide repeat domain	Hormone metabolism	brassinosteroid	brassinosteroid perception and signal transduction							ED_down							NaN	NaN	NaN	NaN	NaN	-0.82	-1.74	-0.77	NaN	NaN	1.07	NaN	0.4	18.3147	18.4292	17.7839	18.0646	18.2906	18.3227	18.397	18.232	18.4809	30584	16814	9706.1	14413
0.00584345	0.00582301	0.196522			AT2G40380.1	Q9SIY7	prenylated RAB acceptor 1.B2	Vesicle trafficking	regulation of membrane tethering and fusion	RAB-GTPase membrane association														NaN	NaN	NaN	NaN	NaN	NaN	NaN	NaN	NaN	NaN	0.05	NaN	0.07	16.8157	17.0823	17.224	13.7859	16.7812	17.0596	16.9157	14.3356	17.0254	23704	21564	19912	25540
0.00130406	0.00113212	0.196452			AT5G19680.1	Q84WJ9	Leucine-rich repeat (LRR) family protein	Protein metabolism	protein modification	protein postranslational modification														NaN	NaN	NaN	-0.27	-0.06	NaN	NaN	NaN	NaN	NaN	0.4	NaN	0.33	15.9519	15.307	16.1065	14.7768	15.8488	15.99	14.3234	16.5945	15.9033	10026	4636.2	3727.6	2403.2
0.00801948	0.0124344	0.196325			AT3G17820.1	Q9LVI8	Glutamine synthase	Amino acid metabolism	amino acid synthesis	Gln synthesis								Cold_up						NaN	NaN	NaN	0.47	-0.66	-0.9	NaN	1.94	NaN	NaN	-0.09	NaN	-0.07	17.9129	18.0178	18.0572	18.2619	18.1959	18.1196	18.3677	18.4107	18.1999	21267	37374	20345	46904
0.00106139	0.00121173	0.196004			AT1G64350.1	Q93VR9	Transducin/WD40 repeat-like superfamily protein	Protein metabolism	protein translocation	protein translocation nucleus														-0.51	NaN	NaN	-0.5	NaN	-0.79	NaN	-0.87	NaN	NaN	0.12	NaN	0.03	16.0176	15.7308	15.2924	15.7901	15.8199	15.9369	15.8411	16.0886	15.8323	6613.9	4548.5	2494.9	3310.5
0.00203993	0.00203431	0.195829			AT5G07870.1	A0A5S9Y2D1	HXXXD-type acyl-transferase family protein	Not assigned	not assigned	not assigned														NaN	NaN	NaN	NaN	0.65	NaN	NaN	NaN	NaN	NaN	-0.1	NaN	-0.02	16.2853	15.8494	17.1898	16.1675	16.9143	16.2695	16.7381	16.6867	16.2354	12923	3251.1	9383.7	6056.7
0.00162878	0.00149131	0.194573			AT2G45330.1	A0A178VNZ3	RNA 2-phosphotransferase, Tpt1 / KptA family	Cell	misc. cell proteins	misc. cell proteins								Cold_down						NaN	NaN	NaN	NaN	NaN	NaN	0.89	-2.4	1.47	NaN	0.75	NaN	0.41	15.9517	15.4529	15.1086	15.7733	15.6428	15.6738	15.9906	16.0217	15.5022	10224	4808.9	4444.3	6803.4
0.00883769	0.014775	0.193652			AT5G14800.1	P54904-1	Pyrroline-5-carboxylate reductase	Amino acid metabolism	amino acid synthesis	Pro synthesis														NaN	NaN	NaN	NaN	NaN	NaN	NaN	NaN	-0.95	NaN	-0.08	NaN	-0.05	18.0624	17.5515	17.7245	18.228	18.039	17.9754	18.0362	18.2883	18.0873	25729	28348	19002	70883
0.00103643	0.00208291	0.193644			AT2G41630.1	P48512	transcription factor IIB	RNA	RNA biosynthesis	RNA polymerase II-dependent transcription						Salt_up	ED_up							NaN	NaN	NaN	-0.29	NaN	1.63	2.07	NaN	NaN	NaN	0.27	NaN	0.11	15.744	15.6234	15.5614	15.9195	16.0836	15.9142	15.5754	16.127	15.8285	3279.2	4593	2575	5927.1
0.000829529	0.000940831	0.193236			AT4G39850.1	Q94FB9-1	peroxisomal ABC transporter 1	Lipid metabolism	lipid transport	PXA1 peroxisomal fatty acid transporter									Heat_down					0.5	NaN	NaN	0.44	NaN	NaN	-0.94	NaN	-1.54	NaN	0.32	NaN	0.14	16.8369	16.8175	16.7815	16.9555	17.163	16.9493	16.8957	17.0574	17.14	2368.9	2364	2946.2	5292.6
0.00645127	0.00852256	0.193224			AT2G33590.1	A0A178VRE7	NAD(P)-binding Rossmann-fold superfamily protein	Secondary metabolism	phenylpropanoids	phenylpropanoids misc.				ABA_up										NaN	NaN	1.18	2.97	NaN	NaN	-0.95	NaN	NaN	0.67	0.68	NaN	0.41	17.3815	17.5118	17.6241	17.3037	17.7468	17.6153	17.4343	17.6168	17.8293	31289	26926	19069	23736
0.00498956	0.00665588	0.192906			AT2G06530.1	Q9SKI2	SNF7 family protein	Vesicle trafficking	endomembrane trafficking	ESCRT (Endosomal Sorting Complex Required for Transport) complexes					DS_down									NaN	NaN	NaN	NaN	-1.93	-1.49	NaN	-1.1	-0.79	NaN	0.68	NaN	0.52	17.7723	16.2668	17.6951	17.5919	17.4106	17.9585	17.2985	17.3637	17.5909	19740	10641	24829	20115
0.00159628	0.00196922	0.192852			AT5G53070.1	A0A178UBR6	Ribosomal protein L9/RNase H1	Protein metabolism	protein synthesis	organelle protein translation machineries														NaN	NaN	NaN	-0.88	NaN	NaN	NaN	NaN	0.72	NaN	-0.72	NaN	-0.68	15.8716	15.8024	14.8834	15.897	15.8468	15.1351	15.908	16.1134	16.0291	9439.4	6452.7	1556	9325.3
0.0148843	0.0152004	0.192539	+	up in Cys feed	AT5G56630.1	Q9C5J7	phosphofructokinase 7	Cellular respiration	glycolysis	cytosolic glycolysis								Cold_down						0.5	NaN	NaN	NaN	NaN	-0.89	NaN	-1.68	-0.76	-0.02	0.24	NaN	0.03	18.3066	18.4252	18.3504	18.3436	18.6507	18.4999	18.4331	18.5848	18.5764	79908	48336	41678	68179
0.00106664	0.00116328	0.192217			AT4G33150.3	Q9SMZ4-2	Lysine-ketoglutarate reductase/saccharopine dehydrogenase bifunctional enzyme	Amino acid metabolism	amino acid degradation	Lys degradation				ABA_up										NaN	NaN	NaN	3.4	0.82	NaN	0.95	NaN	NaN	NaN	0.02	NaN	0.5	17.0863	16.583	16.5047	16.5631	16.8712	16.8224	17.1683	16.8329	16.6876	7409.7	3504.6	2163.5	4454.5
7.77168e-05	7.31897e-05	0.192182			AT1G17580.1	Q39160	myosin 1	Cell	cytoskeleton	microfilament network														NaN	NaN	NaN	NaN	NaN	NaN	NaN	-0.96	NaN	NaN	-0.3	NaN	-0.1	14.3893	15.113	15.1136	14.3032	14.7343	15.2388	15.3502	14.6029	14.6836	400.6	184.41	328.44	288.26
0.00163203	0.0013925	0.192085			AT3G20410.1	Q38868	AtCPK9	Protein metabolism	protein modification	CAMK kinase superfamily		SAR_up									PAMP_bacterial_up			NaN	1.61	1.38	NaN	1.01	NaN	NaN	-0.81	NaN	NaN	1.61	NaN	0.96	16.6064	16.5456	16.5672	16.7775	16.891	16.7798	16.6715	16.8681	16.871	7719.2	6078.6	3355.6	9368.7
0.00185413	0.00228002	0.191728			AT5G09260.1	Q9FY89	vacuolar protein sorting-associated protein 20.2	Vesicle trafficking	endomembrane trafficking	ESCRT (Endosomal Sorting Complex Required for Transport) complexes														NaN	NaN	NaN	NaN	NaN	NaN	NaN	NaN	NaN	NaN	0.58	NaN	0.34	14.4914	17.1216	14.6682	16.2926	16.5483	14.7266	16.1664	15.8625	15.8722	7570.6	6456.5	3024.3	13585
0.0576365	0.0570117	0.191127			AT2G40765.1	Q94K78	unknown protein	Cellular respiration	OXPHOS	complex III														NaN	NaN	NaN	NaN	NaN	-0.1	NaN	1.27	NaN	NaN	0.62	NaN	0.39	18.1865	18.2332	18.5283	18.3315	18.6959	18.552	18.3333	18.3457	18.6281	268410	187770	171780	287320
0.000606445	0.00100124	0.19089			AT1G71040.1	Q949X9	Cupredoxin superfamily protein	Stress	abiotic stress	drought/salt stress														-0.58	NaN	1.48	NaN	NaN	-0.78	-0.78	0.61	NaN	-0.23	0.8	NaN	0.63	16.0246	15.5796	15.8106	15.9712	15.7985	16.1014	15.9025	16.3355	16.0491	3345.8	1595.2	1554.9	3381.4
0.00167185	0.00260467	0.190356			AT1G08410.1	Q9SJF1-1	P-loop containing nucleoside triphosphate hydrolases superfamily protein	Protein metabolism	protein synthesis	ribosomal protein														NaN	NaN	NaN	-0.48	0.78	NaN	NaN	NaN	NaN	NaN	-0.16	NaN	-0.05	15.9944	16.3693	16.2657	16.1165	16.3711	16.3172	16.4399	16.3513	16.4044	6748	7137.6	5198.3	6882.7
0.0444964	0.0530338	0.19			AT5G40770.1	O04331	prohibitin 3	Protein metabolism	protein degradation	peptidase families								Cold_up	Heat_down					NaN	NaN	NaN	NaN	NaN	0.75	1.4	1.72	-1.74	NaN	-0.23	NaN	-0.19	19.2521	19.1404	19.4227	19.1416	19.4362	19.4895	19.3771	19.3724	19.4708	192380	168700	136500	200390
0.000589439	0.000651769	0.189973			AT1G07810.1	P92939	ER-type Ca2+-ATPase 1	Transport	primary active transport	P-type ATPase superfamily						Salt_up		Cold_down						NaN	NaN	NaN	NaN	NaN	1.75	NaN	-2.45	NaN	NaN	0.25	NaN	0.33	16.6321	15.5559	16.59	14.4557	16.7669	14.4332	16.7373	17.4969	14.5577	666.47	2539.4	3100.3	2126
0.00460495	0.00773359	0.18974			AT1G31812.1	P57752	acyl-CoA-binding protein 6	Lipid metabolism	lipid synthesis	acyl-CoA binding protein														NaN	NaN	NaN	NaN	0.71	NaN	NaN	NaN	NaN	NaN	-0.24	NaN	-0.24	16.0805	16.3278	16.4697	16.3335	17.0509	16.3343	16.1876	16.1621	16.7281	20821	13991	12127	27285
0.000629715	0.0011141	0.18905			AT4G31830.1	A0A178UXF4	unknown protein	Not assigned	not assigned	not assigned				ABA_up	DS_down	Salt_down	ED_down		Heat_down					NaN	NaN	NaN	4.85	-2.25	-1.54	-2.46	-0.72	-3.56	NaN	NaN	NaN	NaN	14.3108	15.5661	15.6076	15.8235	15.0621	15.4792	16.1327	15.6094	15.2968	2987.9	2067.7	1416.7	3769.2
0.00491007	0.00771301	0.188988			AT5G24400.1	Q84WW2	NagB/RpiA/CoA transferase-like superfamily protein	Carbohydrate metabolism	ox.PPP	oxidative phase						Salt_down		Cold_down						NaN	NaN	NaN	NaN	-1.48	-3.47	-1.45	-2.71	-0.95	NaN	0.58	NaN	0.3	17.0748	18.5764	17.6504	17.2983	17.8047	17.816	17.7599	17.8435	17.9706	28683	10016	23457	12843
0.00899534	0.00902263	0.188983			AT1G29965.1	Q8L7K0	Ribosomal protein L18ae/LX family protein	Protein metabolism	protein synthesis	ribosomal protein														NaN	NaN	NaN	NaN	NaN	NaN	NaN	NaN	NaN	NaN	0.27	NaN	0.07	16.9708	17.0229	16.8326	16.9638	17.1909	17.2392	17.0627	16.9857	17.204	37709	53064	18479	31706
0.00115062	0.00122692	0.188925			AT5G22350.1	Q93YN4	unkown protein (DUF1022)	Cell	cell cycle	organelle fission														NaN	NaN	NaN	NaN	NaN	NaN	NaN	NaN	NaN	NaN	1.14	NaN	0.85	16.5462	14.2465	14.6745	14.5928	14.8249	14.6751	14.661	16.2382	15.6206	9497.3	2942.9	2306.4	4438
0.00103709	0.0013879	0.188678			AT5G05860.1	Q9FIA0	UDP-glucosyl transferase 76C2	Not assigned	glycosyltransferase	not assigned glycosyltransferase														NaN	NaN	NaN	NaN	1.11	0.68	NaN	0.1	-0.68	NaN	0.31	NaN	0.23	16.3345	16.1089	15.8685	16.0813	16.186	15.9723	16.3129	16.7494	16.2143	7358.4	4037.4	1455.4	4379
0.106203	0.133624	0.188408			AT3G48990.1	Q9SMT7	AMP-dependent synthetase and ligase family protein	Lipid metabolism	lipid synthesis	acyl coa ligase														NaN	NaN	NaN	NaN	NaN	-0.63	NaN	NaN	NaN	NaN	0.17	NaN	0.41	20.7266	20.7381	20.8583	20.592	20.9023	20.8267	20.8264	20.9792	21.0512	552820	414980	251290	485540
0.00528921	0.00615551	0.188241			AT1G04980.1	Q9MAU6	PDI-like 2-2	Protein metabolism	protein modification	protein disulfide bond formation		SAR_up	BTH_up								PAMP_bacterial_up	PAMP_fungal_up	DAMP_cell damage_up	NaN	1.87	2.99	NaN	NaN	NaN	NaN	NaN	0.88	-0.38	2.09	1.79	1.94	17.7048	17.8154	17.5927	17.6889	17.8893	17.8714	17.8439	17.7826	18.0563	12351	18859	20935	28364
0.00364309	0.00659349	0.187844			AT3G59500.1	A0A384KJM4	Integral membrane HRF1 family protein	Not assigned	not assigned	not assigned														NaN	NaN	NaN	NaN	NaN	NaN	NaN	NaN	NaN	NaN	0.77	NaN	0.36	17.1744	17.0164	16.6941	17.0098	17.1102	17.1385	17.3749	17.1857	16.9982	17616	9255.3	16538	12127
0.000867726	0.00118529	0.187762			AT4G21660.1	Q8H0V8	U2 small nuclear ribonucleoprotein particle (snRNP)	RNA	RNA processing	RNA splicing														NaN	NaN	NaN	NaN	NaN	0.65	NaN	NaN	NaN	NaN	0.36	NaN	0.26	16.5086	15.6597	16.2543	16.5307	16.2581	16.1822	16.6671	16.6098	16.4133	4103.2	3318.3	2158.1	4300.6
0.00316159	0.00297686	0.187661			AT3G01790.2	A0A654F4L1	Ribosomal protein L13 family protein	Protein metabolism	protein synthesis	organelle protein translation machineries								Cold_up						NaN	NaN	NaN	NaN	-0.02	NaN	NaN	1.67	NaN	NaN	-0.32	NaN	-0.39	16.2864	16.3079	15.7924	16.3393	16.3623	16.341	16.3289	16.5377	16.2759	16007	12343	7062.2	15547
0.0004787	0.000687956	0.187545			AT1G55810.1	Q8VYB2-1	uridine kinase-like 3	Nucleotide metabolism	nucleotide salvage	nucleotide salvage pyrimidines										shoot_Hypoxia_up				NaN	NaN	-1.31	-0.79	NaN	0.01	NaN	1.05	NaN	1.99	0.12	NaN	0.11	16.3107	16.6027	16.0266	14.3148	16.3035	16.5294	17.1775	15.1483	14.8474	1343.1	3795.5	425.31	1962.9
0.0126453	0.0141256	0.187327			AT1G42960.1	Q9C7S3	expressed protein localized to the inner membrane of the chloroplast.	Not assigned	not assigned	not assigned						Salt_down	ED_down							NaN	NaN	NaN	NaN	NaN	-1.5	-2.31	-0.65	NaN	NaN	-0.44	NaN	-0.36	18.1603	18.7374	18.6624	14.9526	18.7454	18.5933	18.1969	18.6336	14.9084	45170	64727	56403	18075
0.00485308	0.00473231	0.186676			AT1G20450.2	F4HST2	Dehydrin family protein	Not assigned	not assigned	not assigned														NaN	NaN	NaN	NaN	NaN	NaN	0.73	NaN	NaN	NaN	-0.52	NaN	-0.53	17.0889	16.9753	17.8219	17.6233	17.9815	17.7179	17.248	17.3153	17.5574	15289	12454	10891	41021
0.0177074	0.0244814	0.18636			AT1G27130.1	Q9FUS6	Glutathione-S-transferase U13	Protein metabolism	protein modification	protein S-glutathionylation and deglutathionylation							ED_up							0.62	NaN	NaN	NaN	1.31	0.76	1.62	-0.97	NaN	NaN	0.63	NaN	0.69	17.9722	18.0339	18.5538	18.0316	18.4519	18.4287	18.2001	18.15	18.4405	80425	70694	43327	88318
0.000682397	0.000900147	0.185522			AT5G11720.1	Q9LYF8	Glycosyl hydrolases family 31 protein	Carbohydrate metabolism	carbohydrate handling	gluco-, galacto- and mannosidases														NaN	NaN	NaN	NaN	0.82	0.74	NaN	1.15	0.81	NaN	-0.4	NaN	-0.17	16.3282	16.2637	14.8109	16.4635	16.7498	15.2261	16.368	16.2021	16.2143	1832.5	3935.3	399.51	5055.4
0.000934574	0.000914209	0.185432			AT4G17770.1	O23617	trehalose phosphatase/synthase 5	Carbohydrate metabolism	minor CHO metabolism	trehalose metabolism														-0.93	NaN	-1.14	NaN	NaN	NaN	NaN	-1.28	-1.12	0.13	-0.98	NaN	-0.94	16.3121	16.0671	15.883	16.229	16.3241	16.3743	16.1784	16.3864	16.2781	6018.4	2498.1	1605.7	5530.8
0.0112078	0.0115775	0.185383			AT5G44070.1	Q9S7Z3	Glutathione gamma-glutamylcysteinyltransferase 1	Not assigned	metal handling	not assigned metal handling		SAR_up									PAMP_bacterial_up			NaN	1.69	1.43	NaN	0.92	NaN	0.78	0.69	0.91	0.44	1.67	NaN	0.64	17.92	17.9481	18.1143	17.7397	18.1048	18.2747	18.0153	17.9452	18.2396	64121	34508	38459	39039
0.017401	0.0206791	0.184253			AT3G12800.1	Q9LTV6	short-chain dehydrogenase-reductase B	Lipid metabolism	lipid degradation	fatty acid degradation														NaN	NaN	NaN	NaN	NaN	NaN	NaN	0.96	NaN	0.07	0.62	NaN	0.66	17.9616	18.1274	18.2546	17.9488	18.2928	18.3169	18.1753	18.2338	18.2679	83599	70496	57740	57834
0.000907593	0.0010015	0.183906			AT4G04940.1	A0A654FLV4	transducin family protein / WD-40 repeat family protein	Protein metabolism	protein synthesis	ribosome biogenesis														NaN	NaN	NaN	NaN	0.68	NaN	NaN	1.11	NaN	NaN	-0.75	NaN	-0.83	16.2783	16.2063	16.1655	16.4209	16.4352	16.5858	16.491	16.3922	16.3543	4694.9	3005.8	2055.5	5000.6
0.00213223	0.00238	0.183876			AT5G61500.1	Q0WWQ1	Autophagy-related protein 3	Vesicle trafficking	autophagosome formation	ATG8/ATG12 conjugation system									Heat_up					NaN	NaN	NaN	0.78	1.2	1.15	0.97	NaN	2.15	NaN	0.52	NaN	0.26	16.9346	15.6019	14.9038	16.9785	16.8734	16.6608	16.8122	16.7776	14.3189	16051	4040.9	1719.3	15426
0.00211026	0.00296254	0.183504			AT3G26618.1	P35614	eukaryotic release factor 1-3	Protein metabolism	protein synthesis	translation termination														NaN	NaN	NaN	NaN	NaN	NaN	NaN	NaN	NaN	NaN	-0.11	NaN	-0.08	17.0222	17.2614	16.923	17.131	17.28	17.0515	17.0379	17.3859	17.5841	9340.1	11118	4835.2	7869.4
0.0013005	0.00135777	0.183176			AT2G06990.1	Q9ZVW2	RNA helicase, ATP-dependent, SK12/DOB1 protein	RNA	RNA processing	RNA decay														NaN	NaN	NaN	NaN	-1.08	-0.71	NaN	-0.84	-0.9	NaN	-0.06	NaN	-0.12	17.0159	16.8545	16.5463	17.1001	17.1527	16.9579	17.1741	17.0631	16.9641	5904.4	4335.3	2388.2	8784.7
0.0307067	0.040944	0.183164			AT2G27530.2	P59230	Ribosomal protein L1p/L10e family	Protein metabolism	protein synthesis	ribosomal protein														NaN	NaN	NaN	NaN	NaN	-0.29	NaN	NaN	NaN	NaN	-0.11	NaN	-0.08	20.0122	20.2867	20.2045	19.6287	20.2747	20.5085	19.9647	20.0566	20.2766	159180	150470	75311	98513
0.00152077	0.00133927	0.18307			AT5G43600.1	Q8VXY9	ureidoglycolate amidohydrolase	Nucleotide metabolism	nucleotide degradation	purines degradation														NaN	NaN	NaN	NaN	NaN	0.34	NaN	NaN	NaN	NaN	-0.45	NaN	-0.33	16.3106	16.0672	15.9047	16.1853	16.3599	16.1557	16.3049	16.3372	16.3424	7548.2	2994.9	4701.6	9339.5
0.00377298	0.00446431	0.183051			AT5G20650.1	Q93VM8	copper transporter 5	Nutrient uptake	copper uptake	Cu reduction-based uptake														NaN	NaN	NaN	NaN	0.68	NaN	0.69	NaN	-1.28	NaN	0.02	NaN	-0.1	15.7503	15.8313	15.2568	15.7669	15.4028	15.8084	15.9561	16.1613	15.8432	19496	15070	7546.8	19090
0.000960648	0.00138262	0.182886			AT3G13110.1	Q39218	Serine acetyltransferase	Amino acid metabolism	amino acid synthesis	Cys synthesis														NaN	NaN	NaN	NaN	-1.49	-1.23	-1.4	-0.6	NaN	0.85	0.87	NaN	0.8	16.3871	16.5474	16.7829	16.445	16.6925	16.7716	16.5505	16.7862	16.8167	4225.5	3474.6	3080.7	4262.5
0.00550675	0.0070242	0.182418			AT5G03490.1	Q9LZD8	UDP-Glycosyltransferase superfamily protein	Secondary metabolism	flavonoids	flavonoid glycosylation														0.9	NaN	NaN	0.53	0.74	NaN	NaN	NaN	-0.9	-0.51	1.37	NaN	1.44	18.8013	18.9545	18.9363	18.5468	18.9838	18.9676	18.6824	19.0968	19.2302	27461	17444	12961	31591
0.00155739	0.00295748	0.18213			AT5G55125.2	A0A178UB48	Ribosomal protein L31	Protein metabolism	protein synthesis	ribosomal protein														NaN	NaN	NaN	NaN	NaN	NaN	NaN	NaN	NaN	NaN	0.02	NaN	-0.14	15.7409	15.3921	15.2258	15.8198	15.7422	15.4187	15.668	16.1709	15.634	9401.3	5057.6	3302.6	7740.4
0.00756655	0.0100826	0.18198			AT4G16210.1	Q6NL24	Putative enoyl-CoA hydratase	Lipid metabolism	lipid degradation	fatty acid degradation														NaN	NaN	NaN	0.47	NaN	NaN	NaN	NaN	0.71	NaN	0.74	NaN	0.48	16.9743	17.1354	17.2903	17.2073	17.5217	17.3625	17.1298	17.4512	17.204	29587	26700	22914	40085
0.0108639	0.013871	0.181706	+	up in Cys feed	AT5G66510.1	Q94AU7-1	gamma carbonic anhydrase 3	Cellular respiration	OXPHOS	complex I						Salt_down	ED_down	Cold_down						NaN	NaN	NaN	NaN	-0.83	-2.02	-1.51	-1.97	-1.09	NaN	-0.08	NaN	-0.01	18.278	18.4477	18.3539	18.3866	18.5697	18.4873	18.6005	18.6041	18.4797	51545	43891	21721	58828
0.00124702	0.00160364	0.181646			AT1G67350.2	Q9FYF8	unknown protein	Cellular respiration	OXPHOS	complex I								Cold_up						NaN	NaN	NaN	NaN	NaN	NaN	NaN	2.25	0.72	NaN	-0.07	NaN	-0.03	14.9151	14.1835	14.9483	14.8154	13.3224	15.5479	13.811	16.0893	15.7154	8041.9	3807.7	1789.4	7311
0.00588717	0.0068289	0.181645	+	up in Cys feed	AT4G36940.1	Q8RWM2	nicotinate phosphoribosyltransferase 1	Coenzyme metabolism	NAD/NADP	Preiss-Handler salvage pathway														NaN	NaN	NaN	NaN	0.78	NaN	NaN	NaN	0.81	NaN	-0.38	NaN	-0.28	17.205	17.1848	17.2818	17.0734	17.3286	17.3368	17.3474	17.3827	17.4439	30485	22026	16863	23813
0.00157027	0.00161383	0.181637			AT1G64330.1	A0A5S9WRX0	myosin heavy chain-related	Not assigned	not assigned	not assigned														NaN	NaN	NaN	NaN	1.14	NaN	NaN	0.73	NaN	NaN	0.05	NaN	-0.29	16.5769	16.3313	16.4812	16.6937	16.8594	16.6186	16.6489	16.7288	16.6565	8626.6	5137.5	3303.7	8627.1
0.0676093	0.080061	0.18148			AT3G44310.1	P32961-1	nitrilase 1	Secondary metabolism	glucosinolates	glucosinolate degradation														NaN	NaN	NaN	NaN	0.61	NaN	NaN	0.65	NaN	0.13	-0.54	NaN	-0.08	20.818	20.5988	20.7511	20.8538	20.9953	20.7756	20.8773	21.0512	20.9851	383760	220250	176650	307950
0.000973052	0.00114586	0.181411			AT5G44090.1	Q9XGR4	Calcium-binding EF-hand family protein	Protein metabolism	protein modification	protein dephosphorylation					DS_down			Cold_up						NaN	NaN	NaN	NaN	-3.1	NaN	-1.47	1.7	-1.07	NaN	0.85	NaN	0.65	15.9306	15.9884	15.8613	15.9379	16.1612	16.0242	15.9086	16.3309	16.13	4732.9	3916.9	2542.3	4260.2
0.00155769	0.00240348	0.180753			AT1G14570.2	Q94JZ8-1	UBX domain-containing protein	Protein metabolism	protein degradation	protein degradation misc.														NaN	NaN	NaN	NaN	NaN	-0.87	NaN	1.41	-0.72	NaN	0.27	NaN	0.14	16.4618	16.4842	16.6193	16.5382	16.8759	16.6562	16.6176	16.6791	16.7043	8193.2	3025.5	5093.9	8743.5
0.0022986	0.00246695	0.180517			AT5G26860.1	A0A2H1ZE77	lon protease 1	Protein metabolism	protein degradation	peptidase families														NaN	NaN	1.22	NaN	NaN	NaN	-0.83	NaN	NaN	NaN	-0.3	NaN	-0.37	16.6417	16.7051	16.8279	16.7568	16.9588	17.0066	16.7646	16.9621	16.875	11110	8320.5	6912	9920.3
0.0284451	0.0312762	0.180239			AT1G29250.1	Q9LP53	Alba DNA/RNA-binding protein	RNA	misc. proteins associated to RNA	misc. proteins associated to RNA														NaN	NaN	NaN	-0.37	NaN	NaN	NaN	-0.84	1.39	NaN	-0.22	NaN	-0.24	19.0221	18.6938	18.4276	19.0509	19.2006	18.9127	18.9791	19.0948	18.707	139380	126210	56058	136730
0.00496218	0.00573825	0.179049			AT4G32260.1	Q42139	ATPase, F0 complex, subunit B/B, bacterial/chloroplast	Photosynthesis	photophosphorylation	ATP synthase complex														NaN	NaN	NaN	NaN	NaN	NaN	NaN	-0.75	-1.09	NaN	-0.68	NaN	-0.42	16.6774	16.784	17.2164	17.1983	17.7975	16.9722	16.6378	16.9899	17.3429	20460	18796	17173	20351
0.013359	0.0148465	0.178835			AT5G54900.1	Q9FPJ8	RNA-binding protein 45A	Not assigned	not assigned	not assigned									Heat_up					NaN	NaN	NaN	NaN	NaN	NaN	NaN	1.42	1.63	NaN	-0.05	NaN	-0.09	18.1913	17.8648	17.9499	18.232	18.369	18.2753	18.1816	18.2678	18.098	100530	32814	24987	65462
0.02107	0.0248021	0.178144			AT4G26970.1	Q94A28	aconitase 2	Cellular respiration	TCA cycle	TCA cycle aconitase											PAMP_bacterial_up			NaN	NaN	1.01	NaN	NaN	NaN	NaN	-0.79	0.67	NaN	1.56	NaN	1.19	19.1169	19.2547	19.373	19.2363	19.4996	19.4148	19.2962	19.412	19.4942	92917	75640	59950	105640
0.00309279	0.00343162	0.177202			AT4G29680.1	Q9SU83	Alkaline-phosphatase-like family protein	Nucleotide metabolism	nucleotide phosphotransfer and pyrophosphatases	nucleotide phosphotransfer and pyrophosphatases misc.						Salt_down			Heat_down					NaN	NaN	NaN	NaN	NaN	-1.58	-1.17	-1.14	-1.79	NaN	-0.25	NaN	-0.09	17.3837	16.8775	17.0657	17.154	17.2549	17.2595	17.4933	17.4937	16.9858	18136	9096.3	9943	11905
0.209121	0.227359	0.176928	+	up in Cys feed	AT2G30870.1	P42761	Glutathione-S-transferase F10	Protein metabolism	protein modification	protein S-glutathionylation and deglutathionylation														NaN	NaN	NaN	NaN	NaN	NaN	0.61	NaN	NaN	NaN	1.35	NaN	1.29	21.1063	21.1854	21.1358	21.1912	21.2788	21.4284	21.2997	21.235	21.4161	961320	826330	608700	894060
0.00151645	0.00159627	0.176915			AT1G29940.1	F4I366	nuclear RNA polymerase A2	RNA	RNA biosynthesis	DNA-dependent RNA polymerase (Pol) complexes														NaN	NaN	NaN	NaN	0.65	NaN	NaN	-0.97	-0.86	NaN	-0.02	NaN	-0.04	16.7408	16.6196	16.3748	16.7356	16.8315	16.777	16.7433	16.8634	16.7579	8815.8	5726.6	2943.6	7271.8
0.00958949	0.00874393	0.176855			AT4G25550.1	Q8GXS3-1	Cleavage/polyadenylation specificity factor, 25kDa subunit	RNA	RNA processing	RNA 3'-end polyadenylation														NaN	NaN	NaN	NaN	NaN	-0.82	NaN	-0.6	NaN	NaN	0.16	NaN	0.05	17.633	17.1368	16.4084	17.3346	17.2591	17.3182	17.4112	17.4116	17.1252	47545	32447	20062	56511
0.0242611	0.0325783	0.176641			AT3G25530.2	Q9LSV0-2	Glyoxylate/succinic semialdehyde reductase 1	Amino acid metabolism	amino acid degradation	GABA degradation														NaN	NaN	NaN	NaN	-0.94	-0.59	-0.65	-1.27	-0.79	NaN	-0.48	NaN	-0.35	19.4402	19.3306	18.9953	19.4135	19.4872	19.4927	19.6081	19.4621	19.3077	115190	89221	40034	155360
0.000142331	0.000142649	0.176586			AT2G28290.2	F4IHS2-3	P-loop containing nucleoside triphosphate hydrolases superfamily protein	DNA	DNA synthesis/chromatin structure	ATPase core components						Salt_up		Cold_down						NaN	NaN	NaN	NaN	NaN	1.95	NaN	-1.79	NaN	NaN	-0.21	NaN	-0.16	15.4176	14.8146	14.9186	15.8515	15.3973	15.2009	15.1296	15.6257	15.7822	637.03	464.86	252.68	995.78
0.00265517	0.00367412	0.176529			AT4G34050.1	O49499-1	S-adenosyl-L-methionine-dependent methyltransferases superfamily protein	Cell	cell wall	lignin associated							ED_down						DAMP_cell damage_up	NaN	NaN	NaN	NaN	-1.17	-1.31	-1.77	-0.97	NaN	NaN	1.35	NaN	1.52	16.4097	16.6749	16.8729	16.995	16.9696	16.8759	16.9775	16.7731	16.9772	6324.1	2896.9	13492	17838
0.0762527	0.082559	0.176495			AT5G59613.2	P0DO44	unknown protein	Cellular respiration	OXPHOS	complex V														NaN	NaN	NaN	NaN	NaN	NaN	NaN	NaN	NaN	NaN	0.11	NaN	0.09	19.5421	19.607	19.304	19.4985	19.4482	19.7033	19.7831	19.7928	19.5947	370860	296300	204370	339430
0.00248873	0.00293641	0.176108			AT1G22360.1	Q9ZWJ3-1	UDP-glucosyl transferase 85A2	Carbohydrate metabolism	carbohydrate handling	UDP glucosyl and glucoronyl transferases					DS_up		ED_up							NaN	NaN	NaN	NaN	2.61	1.23	2.01	-1.25	0.93	NaN	0.01	NaN	0.25	16.5943	16.7185	16.996	16.6495	16.9428	16.9698	16.7301	16.925	17.0107	8513.9	9206.6	8610.7	12191
0.0008516	0.00124726	0.176093			AT4G34030.1	Q9LDD8	Methylcrotonoyl-CoA carboxylase beta chain	Amino acid metabolism	amino acid degradation	BCAA degradation														NaN	NaN	NaN	NaN	1.41	NaN	NaN	-0.62	NaN	NaN	-0.78	NaN	-0.43	16.0536	15.6855	15.5034	15.5187	16.0316	15.9949	15.9131	15.8141	15.5781	6500.9	2481.6	1506.2	3724.1
0.0049833	0.00590601	0.175796	+	up in Cys feed	AT1G18270.1	Q8VYC5	ketose-bisphosphate aldolase class-II family protein	Not assigned	oxidoreductase acting on CH-OH group of donor	not assigned oxidoreductase acting on CH-OH group of donor														NaN	NaN	NaN	NaN	NaN	0.77	NaN	NaN	NaN	NaN	0.14	NaN	0.18	17.3478	17.2599	17.3046	17.2615	17.4832	17.4474	17.4047	17.5218	17.4889	25403	15964	12991	25893
0.00387703	0.00355323	0.175428			AT5G38720.1	Q8GYF9	unknown protein	Not assigned	not assigned	not assigned														NaN	NaN	NaN	NaN	0.7	NaN	NaN	0.66	NaN	NaN	0.14	NaN	0.14	16.4757	16.2994	16.1026	16.6094	16.6848	16.4403	16.4421	16.6904	16.4782	20125	12667	7391.3	23639
0.00276935	0.00231348	0.175294			AT5G05000.3	Q38906	translocon at the outer envelope membrane of chloroplasts 34, ARABIDOPSIS THALIANA TRANSLOCON AT THE OUTER ENVELOPE MEMBRANE OF CHLOROPLASTS 34	Protein metabolism	protein translocation	protein translocation chloroplast														NaN	NaN	NaN	NaN	NaN	NaN	0.97	NaN	NaN	NaN	0.02	NaN	0.03	17.4851	17.0993	16.4292	17.303	17.1606	17.2514	17.4484	17.4767	16.935	10384	20514	5223	6399.9
0.00809847	0.0128468	0.174474			AT2G14170.2	A8MQR6	Methylmalonate-semialdehyde dehydrogenase	Amino acid metabolism	amino acid degradation	BCAA degradation														NaN	NaN	NaN	NaN	NaN	NaN	NaN	0.96	NaN	NaN	-0.16	NaN	-0.2	17.5612	17.8402	17.829	17.7067	17.8495	17.9195	17.9331	17.9175	17.9241	31689	27513	23156	46319
0.0106668	0.0125046	0.174176			AT3G27890.1	Q9LK88	NADPH:quinone oxidoreductase	Cellular respiration	OXPHOS	OXPHOS altNDH														NaN	NaN	NaN	NaN	NaN	-0.61	NaN	NaN	NaN	NaN	0.45	NaN	0.46	17.6547	17.7844	17.9079	17.882	17.9957	18.0095	17.8045	17.8984	18.199	55019	42537	19538	56906
0.0148156	0.0182539	0.174036			AT5G16050.1	P42645	general regulatory factor 5	Not assigned	not assigned	not assigned														NaN	NaN	NaN	NaN	NaN	NaN	-0.86	NaN	NaN	NaN	0.3	NaN	0.1	19.162	19.038	19.0103	19.1937	19.4033	19.2931	19.2023	19.3965	19.08	49749	56256	44778	81583
0.00419104	0.00294174	0.173821			AT5G19350.2	Q8VXZ9-2	RNA-binding (RRM/RBD/RNP motifs) family protein	RNA	RNA regulation of transcription	RNA regulation of transcription misc.														NaN	NaN	NaN	NaN	NaN	NaN	NaN	NaN	NaN	NaN	-0.17	NaN	0.08	15.704	16.4898	16.8389	16.2948	16.6196	16.5829	16.2476	16.4319	16.6464	7854.3	18726	17435	18291
0.0140143	0.0171911	0.173532	+	up in Cys feed	AT3G07770.1	F4JFN3	HEAT SHOCK PROTEIN 89.1	Stress	abiotic stress	temperature stress							ED_up							NaN	NaN	NaN	-0.57	1.03	NaN	2.06	0.9	NaN	NaN	-0.58	NaN	-0.52	19.4512	19.5117	19.5043	19.4829	19.6037	19.6787	19.5955	19.7628	19.6647	71864	44049	41125	66442
0.00989577	0.010961	0.173354	+	up in Cys feed	AT5G58490.1	A0A178UP34	NAD(P)-binding Rossmann-fold superfamily protein	Secondary metabolism	phenylpropanoids	lignin synthesis														NaN	NaN	NaN	NaN	NaN	NaN	0.74	NaN	NaN	NaN	-0.41	NaN	-0.2	17.685	17.7259	17.6794	17.5378	17.7731	17.8785	17.7422	17.8779	17.8803	48941	30832	23413	57630
0.00176312	0.000972528	0.172756			AT4G13050.1	Q9SV64	Acyl-ACP thioesterase	Lipid metabolism	lipid synthesis	fatty acid synthesis								Cold_down						NaN	NaN	NaN	-0.51	NaN	-0.65	-1.14	-1.91	NaN	NaN	-0.17	NaN	-0.09	14.4222	14.5973	17.1021	16.8101	16.6551	16.568	15.6094	16.3333	14.3626	6691.5	5849.2	5346.3	9996.8
0	0.000246761	0.172406			AT2G36780.1	Q9ZQ96	UDP-Glycosyltransferase superfamily protein	Carbohydrate metabolism	carbohydrate handling	UDP glucosyl and glucoronyl transferases					DS_up						PAMP_bacterial_up		DAMP_cell damage_up	NaN	NaN	NaN	NaN	1.55	NaN	NaN	-1.23	1.44	NaN	2.12	NaN	1.87	15.174	13.9722	13.8547	14.4238	15.0272	14.5601	14.3205	14.796	13.9391	0	0	0	0
0.00054873	0.000994292	0.172345			AT3G07690.1	Q9S785-2	6-phosphogluconate dehydrogenase family protein	Lipid metabolism	lipid synthesis	glycerolipid synthesis														NaN	NaN	NaN	NaN	NaN	NaN	NaN	NaN	NaN	NaN	0.35	NaN	0.49	17.1326	16.4876	14.0436	14.8705	15.5543	14.7656	16.9431	15.4245	16.342	4734.4	2924.2	1099	0
0.0078068	0.0087508	0.172228			AT4G36760.1	F4JQH3-1	aminopeptidase P1	Not assigned	hydrolase acting on peptide bond (peptidase)	not assigned hydrolase acting on peptide bond (peptidase)														NaN	NaN	NaN	NaN	NaN	NaN	1.09	NaN	0.77	NaN	0.38	NaN	0.4	17.7452	17.8432	17.9549	17.7299	17.857	18.0467	17.9347	18.0346	18.0797	36540	26357	17898	45793
0.0284782	0.0337887	0.172141			AT5G10450.1	P48349-1	G-box regulating factor 6	Not assigned	not assigned	not assigned														NaN	NaN	NaN	NaN	-0.81	-0.79	0.88	NaN	NaN	NaN	-0.16	NaN	-0.24	18.7717	18.6354	18.7447	18.7846	19.0471	18.9294	18.7153	18.8589	18.9804	116940	123550	61841	153700
0.000198107	0.000261054	0.17139			AT2G21790.1	Q9SJ20	ribonucleotide reductase 1	Nucleotide metabolism	deoxynucleotide metabolism	ribonucleoside-diphosphate reductase dimer					DS_up	Salt_up	ED_up	Cold_up	Heat_up					NaN	NaN	NaN	NaN	4.87	4.38	2.51	1.62	1.88	NaN	-0.58	NaN	-0.61	14.2939	14.6726	14.5347	15.9663	15.2718	15.5646	14.5211	14.2291	15.6046	558.36	937.98	0	1877.4
0.0108059	0.0119024	0.170895			AT4G22310.1	O49636	Uncharacterised protein family (UPF0041)	Lipid metabolism	lipid synthesis	fatty acid synthesis														NaN	NaN	NaN	NaN	NaN	NaN	NaN	0.95	-0.88	NaN	0.43	NaN	0.23	17.4685	17.4741	17.2779	17.3413	17.3114	17.5942	17.5537	17.6913	17.6561	53110	39629	29526	49673
0.00116847	0.00100459	0.17084			AT3G15710.1	A0A384LAD1	Peptidase S24/S26A/S26B/S26C family protein	Protein metabolism	protein modification	peptide maturation								Cold_up						NaN	NaN	NaN	NaN	NaN	NaN	NaN	1.65	-0.96	NaN	0.14	NaN	0.08	14.2851	15.6922	15.8068	14.3754	15.5636	15.5555	14.6404	14.8014	15.4926	2829.6	6053.2	5349	2679
0.00273955	0.00402991	0.170764			AT5G16990.1	Q39173	Zinc-binding dehydrogenase family protein	Not assigned	oxidoreductase acting on CH-CH group of donor	not assigned oxidoreductase acting on CH-CH group of donor														NaN	NaN	NaN	NaN	NaN	NaN	NaN	0.63	NaN	NaN	-0.16	NaN	NaN	16.9252	16.6178	16.5492	16.6903	17.0136	16.8744	16.6877	16.8855	16.8709	14028	7866.5	7978.2	14040
0.0112332	0.0118365	0.170507	+	up in Cys feed	AT5G57330.1	A0A178UC08	Galactose mutarotase-like superfamily protein	Carbohydrate metabolism	minor CHO metabolism	minor CHO metabolism associated protein														NaN	NaN	NaN	NaN	NaN	NaN	NaN	NaN	NaN	NaN	-0.06	NaN	-0.09	18.4122	18.3325	18.4348	18.3891	18.5604	18.5123	18.5658	18.5315	18.6434	53550	31338	40823	50181
0.129681	0.138769	0.170469	+	up in Cys feed	AT4G39260.1	Q03251-1	cold, circadian rhythm, and RNA binding 1	Not assigned	not assigned	not assigned				ABA_down				Cold_up						NaN	NaN	NaN	-1.6	NaN	NaN	0.98	1.73	NaN	NaN	-0.28	NaN	-0.27	21.36	21.307	21.3645	21.3553	21.5857	21.4556	21.4478	21.6138	21.4829	638900	523730	420740	432250
0.00413005	0.00545802	0.170408			AT4G08900.1	P46637	Arginase 1	Amino acid metabolism	amino acid degradation	Arg/Pro degradation														NaN	NaN	NaN	NaN	NaN	NaN	NaN	1.16	NaN	0.49	-0.33	NaN	-0.29	16.7939	16.7588	16.8276	16.7917	16.9886	17.104	16.7927	16.9269	17.0047	18360	13391	14702	17857
0.000362498	0.000905235	0.169268			AT4G23940.1	O22993	FtsH extracellular protease family	Protein metabolism	protein degradation	metalloprotease														NaN	NaN	-1.08	NaN	NaN	NaN	NaN	-0.96	NaN	NaN	-0.76	NaN	-0.66	16.1202	15.8102	15.0717	16.3464	15.885	15.7746	16.3006	16.3699	15.702	794.22	1884	819.07	2191.5
0.0616004	0.0767598	0.168794			AT4G11010.1	O49203	nucleoside diphosphate kinase 3	Nucleotide metabolism	deoxynucleotide metabolism	nucleoside diphosphate kinase														NaN	NaN	NaN	NaN	NaN	-0.64	NaN	1.15	NaN	NaN	0.07	NaN	-0.02	20.3173	20.4997	20.6945	20.0678	20.3241	20.6475	20.561	20.5995	20.6859	331700	262170	173240	201700
0.000584721	0.000399184	0.168557			AT5G49890.1	Q96282	chloride channel C	Transport	carrier-mediated transport	CLC anion channel / anion:proton antiporter					DS_up			Cold_up						NaN	NaN	NaN	NaN	2.36	0.72	NaN	2.84	NaN	NaN	0.63	NaN	0.65	15.3618	15.3259	15.4116	15.3742	15.4656	15.5312	15.4389	15.5438	15.705	2870.2	1020.2	2174.7	3225.9
0.0118549	0.017666	0.168539			AT5G63400.1	O82514-1	adenylate kinase 1	Nucleotide metabolism	nucleotide phosphotransfer	nucleotide phosphotransfer purines														NaN	NaN	NaN	NaN	NaN	NaN	NaN	NaN	NaN	NaN	0.22	NaN	0.03	17.6173	17.6959	18.2249	17.9649	18.4983	17.9415	17.8733	17.9541	17.9543	41850	28365	49795	62907
0.0585666	0.0706239	0.168514			AT3G55750.1	P51422	Ribosomal protein L35Ae family protein	Protein metabolism	protein synthesis	ribosomal protein														NaN	NaN	NaN	NaN	-1.23	-0.93	-0.71	1.19	-0.62	NaN	-0.24	NaN	-0.24	19.7549	19.5136	19.5617	19.8754	19.6274	19.7309	20.0129	19.91	19.9433	421310	148670	218930	132380
0.00126476	0.00138599	0.168439			AT5G49930.1	Q9LTX7	zinc knuckle (CCHC-type) family protein	Cell	misc. cell proteins	misc. cell proteins														NaN	NaN	NaN	NaN	NaN	NaN	0.63	NaN	NaN	NaN	0.17	NaN	0.24	16.3533	16.3347	16.2255	16.5908	16.7628	16.45	16.5342	16.5042	16.4713	5325.1	5667.3	1626.2	8185.5
0.025659	0.0286455	0.168213			AT1G75330.1	O50039	Orn carbamoyltransferase	Amino acid metabolism	amino acid synthesis	Arg synthesis														NaN	NaN	NaN	NaN	0.82	0.79	0.97	1.35	0.82	NaN	-0.35	NaN	-0.29	19.3119	18.8598	18.2575	18.9606	18.8914	18.9644	19.3165	19.3254	18.5805	171210	101850	53929	89006
0.000272619	0.000249881	0.168177			AT3G15940.1	A0A654F7L8	UDP-Glycosyltransferase superfamily protein	Carbohydrate metabolism	carbohydrate handling	UDP glucosyl and glucoronyl transferases							ED_up							NaN	NaN	NaN	0.85	NaN	NaN	2.07	-1.09	NaN	NaN	-0.31	NaN	-0.27	14.5687	14.5037	14.2794	14.604	14.4381	14.3464	14.5801	14.4569	15.464	2099.7	755.33	548.32	1122.1
0.00819907	0.0124767	0.16812			AT2G20530.2	Q9SIL6	prohibitin 6	Not assigned	not assigned	not assigned														NaN	NaN	NaN	NaN	NaN	NaN	1.15	NaN	1.29	NaN	-0.3	NaN	-0.39	18.2846	18.1808	17.7993	18.2976	18.221	18.228	18.5113	18.3027	18.2804	41609	30866	8749.6	56310
0.029989	0.0401356	0.167079			AT5G38480.1	P42644-1	general regulatory factor 3	Not assigned	not assigned	not assigned						Salt_down								NaN	NaN	NaN	NaN	NaN	-1.62	-1.12	NaN	NaN	NaN	0.03	NaN	NaN	20.0846	20.0323	20.0777	20.3843	20.7187	20.2301	20.1411	20.2492	20.2199	144210	84777	82977	171160
0.0130738	0.0103647	0.166856			AT5G37475.1	A0A384KPK2	Translation initiation factor eIF3 subunit	Protein metabolism	protein synthesis	translation initiation														NaN	NaN	NaN	NaN	NaN	NaN	NaN	NaN	NaN	NaN	0.13	NaN	0.1	17.5412	17.8408	17.6464	18.0536	18.4054	18.11	17.8404	17.5676	17.7633	61108	61121	27423	59256
0.00786868	0.00827628	0.166598			AT4G29330.1	Q8VZU9	DERLIN-1	Protein metabolism	protein degradation	ER-associated protein degradation														NaN	NaN	NaN	0.24	NaN	NaN	NaN	NaN	1.13	NaN	1.32	NaN	0.85	16.809	16.6708	16.7081	16.8838	16.9813	16.8636	16.8081	17.0049	17.0147	51406	30505	15573	30761
0.00822621	0.00856357	0.166485			AT1G30530.1	Q9S9P6	UDP-glucosyl transferase 78D1	Secondary metabolism	flavonoids	flavonoid synthesis and modification														1.31	NaN	-1.06	-0.59	NaN	NaN	NaN	-0.87	NaN	-0.08	-0.38	NaN	-0.04	17.6984	17.1593	16.964	17.5314	17.4611	17.4295	17.6068	17.7581	17.2682	50007	23974	16587	45314
0.00658736	0.00835837	0.166483			AT5G03660.1	A0A178UAK5	unkown protein (DUF662)	Not assigned	not assigned	not assigned														NaN	NaN	NaN	NaN	NaN	NaN	NaN	NaN	NaN	NaN	0.18	NaN	0.02	16.5674	16.8052	16.9349	17.245	17.4922	16.9432	16.776	17.1495	16.9122	26068	21612	10313	51407
0.0290731	0.0301879	0.165846			AT5G23900.1	Q9FF90	Ribosomal protein L13e family protein	Protein metabolism	protein synthesis	ribosomal protein														NaN	NaN	NaN	NaN	NaN	NaN	NaN	NaN	NaN	NaN	-0.34	NaN	-0.33	19.4446	19.5522	19.1934	19.5343	19.5391	19.3506	19.6506	19.7555	19.6889	155730	103340	68115	142610
0.00131476	0.00167467	0.165513			AT5G66090.1	A0A654GFM7	unknown protein	Not assigned	not assigned	not assigned														NaN	NaN	NaN	NaN	NaN	-0.13	NaN	NaN	0.75	NaN	-0.76	NaN	-0.66	15.8496	16.0652	16.2539	16.252	16.345	15.9913	16.2771	16.6514	16.0885	4575.2	6125	5173.5	3817.9
0.00442221	0.00600889	0.165462			AT2G19520.1	O22607	Transducin family protein / WD-40 repeat family protein	DNA	histone	histone chaperone activities														NaN	NaN	NaN	NaN	NaN	NaN	-0.67	1.17	NaN	NaN	-0.39	NaN	-0.32	18.1045	17.9903	17.9014	18.1532	18.2391	18.1831	18.1728	18.2624	18.1565	22301	16463	12201	19287
0.00122175	0.00126869	0.165233			AT1G25380.1	Q8RWA5	NAD+ transporter 2	Transport	carrier-mediated transport	MC-type solute transporter														NaN	NaN	NaN	NaN	NaN	NaN	NaN	-0.78	-0.85	NaN	0.26	NaN	0.38	15.6693	15.3716	15.7845	15.576	15.857	15.8594	15.6851	15.7146	15.7119	7456.4	3537.5	3422.7	5262
0.0176713	0.0241681	0.165203			AT4G02450.2	F4JHJ0	HSP20-like chaperones superfamily protein	Stress	abiotic stress	temperature stress														NaN	NaN	NaN	NaN	NaN	NaN	NaN	NaN	0.69	NaN	-0.2	NaN	-0.28	17.8042	18.112	18.1641	18.144	18.4704	18.1691	17.9035	18.0443	18.5191	52603	51213	62244	110380
0.00382511	0.00336156	0.165057			AT2G27860.1	Q9ZUY6	UDP-D-apiose/UDP-D-xylose synthase 1	Carbohydrate metabolism	nucleotide sugar biosynthesis	UDP-D-xylose synthesis														NaN	NaN	NaN	NaN	NaN	NaN	NaN	NaN	NaN	NaN	0.15	NaN	-0.02	18.416	18.0704	14.1918	18.3626	18.1833	18.1595	17.9784	17.5541	15.2509	21957	14087	5588.1	21879
0.00535854	0.00579873	0.164875			AT5G09440.1	Q9FY71	EXORDIUM like 4	Not assigned	not assigned	not assigned														NaN	NaN	NaN	0.64	NaN	NaN	NaN	NaN	0.62	0.11	0.74	NaN	0.9	17.5164	17.6647	17.9776	17.3987	17.5519	17.9491	17.7225	17.7733	18.0243	25717	20594	16571	21094
0.0397606	0.0484166	0.164664	+	up in Cys feed	AT5G11670.1	Q9LYG3	NADP-malic enzyme 2	Lipid metabolism	lipid synthesis	fatty acid synthesis									Heat_up		PAMP_bacterial_up			NaN	NaN	NaN	NaN	0.97	0.75	0.83	NaN	2.79	NaN	1.7	NaN	1.18	19.8303	19.8299	19.8466	19.884	20.0379	20.0813	19.9275	19.9218	20.0934	185870	128740	104380	220140
0.0739549	0.0703046	0.164508			AT1G76180.2	P42763	Dehydrin family protein	Not assigned	not assigned	not assigned				ABA_up										NaN	NaN	NaN	1.94	NaN	-1.13	NaN	NaN	0.86	NaN	-0.32	NaN	-0.05	19.824	19.9855	20.5848	20.0873	20.7161	20.3156	19.9168	20.2483	20.2278	345860	234530	239040	346810
0.00451922	0.0051833	0.164354			AT1G28540.1	A0A178WQ80	unknown protein	Not assigned	not assigned	not assigned					DS_down	Salt_down		Cold_down						NaN	NaN	NaN	NaN	-1.66	-1.63	NaN	-2.45	NaN	NaN	0.75	NaN	0.47	16.4736	16.3647	15.9833	16.382	16.6307	16.2441	16.4126	16.5046	16.5344	25721	16588	8530.7	23181
0.0907714	0.0966538	0.164251			AT2G25210.1	#N/A	Ribosomal protein L39 family protein	Protein metabolism	protein synthesis	ribosomal protein														NaN	NaN	NaN	NaN	NaN	NaN	NaN	NaN	-1.11	NaN	0.12	NaN	0.04	18.6358	18.6236	18.6855	18.7838	18.6793	18.7618	18.8749	18.8027	19.1137	367720	317670	309140	419300
0.000922868	0.00116341	0.162561			AT1G53850.2	O81149	20S proteasome alpha subunit E1	Protein metabolism	protein degradation	26S proteasome					DS_down									NaN	NaN	NaN	NaN	-1.82	NaN	NaN	-1.45	NaN	NaN	0.39	NaN	0.29	17.3407	16.7699	15.0296	17.7347	17.43	15.2121	17.1813	17.5625	17.0205	3999	1131.1	5000.2	3812.8
0.000364255	0.000385517	0.162459			AT3G54440.1	A0A384L9U1	glycoside hydrolase family 2 protein	Not assigned	not assigned	not assigned														NaN	NaN	NaN	NaN	NaN	-0.96	NaN	NaN	NaN	NaN	-0.59	NaN	-0.48	14.9643	16.2968	16.2671	16.091	16.0661	16.231	15.8806	15.9776	16.181	1066.9	1809.2	1080.8	1651.4
0.519621	0.66417	0.162384			AT5G03850.1	Q9SR73	Nucleic acid-binding, OB-fold-like protein	Protein metabolism	protein synthesis	ribosomal protein														NaN	NaN	NaN	NaN	NaN	NaN	-1.3	-0.76	NaN	NaN	-0.23	NaN	-0.17	21.0962	21.3107	21.6859	21.1108	21.3906	21.5909	21.6214	21.2579	21.4556	1522400	2009300	1749600	2758100
0.00222957	0.0018471	0.162105			AT4G02030.1	Q0WQ75	Vps51/Vps67 family (components of vesicular transport) protein	Vesicle trafficking	target membrane tethering	GARP/EARP (Golgi-/Endosome-Associated-Retrograde-Protein) complexes														NaN	NaN	NaN	NaN	0.75	NaN	NaN	-1.36	-1.11	NaN	0.49	NaN	0.17	17.1229	16.6381	16.3076	16.9508	16.8259	17.1944	16.8493	16.8105	16.9047	13075	5958.2	7863	8273
0.137628	0.170484	0.162046	+	up in Cys feed	AT3G16460.2	O04310	Mannose-binding lectin superfamily protein	Not assigned	not assigned	not assigned														NaN	NaN	NaN	NaN	NaN	NaN	NaN	-1.1	NaN	NaN	-0.72	NaN	-0.48	20.7451	20.8325	20.9316	20.8411	21.0466	20.8999	20.967	21.0759	21.0086	579880	519490	387280	690940
0.0116344	0.0133968	0.162042			AT1G74100.1	Q9C9D0	Sulfotransferase	Secondary metabolism	glucosinolates	Met to glucosinolates											PAMP_bacterial_up		DAMP_cell damage_up	NaN	NaN	1.13	NaN	NaN	NaN	-0.71	-0.64	-0.66	0.66	2.39	NaN	2.17	17.8326	17.8454	17.8478	17.8727	17.944	18.1088	17.9759	17.8709	18.1588	47203	38157	35720	62877
0.00422767	0.00528819	0.161831			AT5G40760.1	Q9FJI5	glucose-6-phosphate dehydrogenase 6	Carbohydrate metabolism	ox.PPP	oxidative phase								Cold_up			PAMP_bacterial_up		DAMP_cell damage_up	NaN	NaN	1.29	0.34	-0.62	NaN	NaN	1.65	1.24	NaN	1.82	NaN	1.54	17.6004	17.6491	17.2275	17.6789	17.5752	17.7695	17.5927	17.7729	17.7937	26092	14975	8323.7	19866
0.00163164	0.00224349	0.16178			AT4G08950.1	Q9ZPE7	Phosphate-responsive 1 family protein	Signalling	nutrient signalling	nutrient signalling misc.														NaN	NaN	NaN	-0.76	0.72	NaN	NaN	NaN	NaN	-0.44	0.28	NaN	0.11	17.2479	15.1524	17.0935	16.7082	16.4422	16.6461	16.9493	16.9242	16.5995	11025	1096.6	5058.5	9816.6
0.0020719	0.00247963	0.161732			AT1G12140.2	A8MRX0-2	flavin-monooxygenase glucosinolate S-oxygenase 5	Secondary metabolism	glucosinolates	glucosinolate synthesis														NaN	NaN	NaN	NaN	-1.04	NaN	0.68	NaN	NaN	NaN	0.39	NaN	0.34	16.2942	16.3279	16.4105	16.2571	16.6164	16.5922	16.3342	16.3862	16.4918	10089	7574.6	6467.1	8412.3
0.00550365	0.00572196	0.161545			AT3G05970.1	Q8LPS1	long-chain acyl-CoA synthetase 6	Lipid metabolism	lipid degradation	fatty acid degradation														NaN	NaN	NaN	NaN	NaN	NaN	NaN	0.74	NaN	NaN	0.76	NaN	0.65	17.4872	17.4243	17.2801	17.4868	17.67	17.68	17.5206	17.558	17.4773	27569	21993	10522	29426
0.0296258	0.0368913	0.161382			AT5G01410.1	Q8L940	Aldolase-type TIM barrel family protein	Coenzyme metabolism	pyridoxalphosphate	pyridoxal 5'-phosphate synthase complex														NaN	NaN	NaN	NaN	NaN	-0.4	NaN	NaN	NaN	NaN	0.15	NaN	0.38	18.6652	18.8912	19.0639	18.7118	19.0441	19.0974	18.9052	18.8953	19.0299	122280	129410	59553	165490
0.00174764	0.00226518	0.161176			AT5G09450.1	Q94B59	Tetratricopeptide repeat (TPR)-like superfamily protein	RNA	RNA regulation of transcription	putative transcription regulator														NaN	NaN	NaN	-0.77	NaN	NaN	-0.74	-1.05	NaN	NaN	0.06	NaN	0.05	15.9915	15.991	16.0532	15.8878	16.261	16.138	15.9813	16.1436	16.1863	7187.3	5705.8	3924.9	11589
0.0019531	0.00203839	0.159837	+	up in Cys feed	AT4G21710.1	P38420	DNA-directed RNA polymerase family protein	RNA	RNA biosynthesis	DNA-dependent RNA polymerase (Pol) complexes														NaN	NaN	NaN	NaN	NaN	-0.78	-0.8	NaN	NaN	NaN	0.21	NaN	0.14	17.0807	17.1235	17.0522	17.2718	17.2958	17.3034	17.2915	17.331	17.2378	7799.4	6865.1	5105	11462
0.108893	0.123729	0.159619			AT3G07230.1	A0A654F4Y0	wound-responsive protein-related	Not assigned	not assigned	not assigned														NaN	NaN	NaN	NaN	NaN	NaN	-1.27	-1.15	-0.7	NaN	0.32	NaN	0.19	17.8568	18.2696	17.971	18.1542	18.3987	18.3703	18.0826	18.0195	18.2414	546140	473490	207680	533960
0	0.00197402	0.159188			AT3G02480.1	A0A384KWC5	Late embryogenesis abundant protein (LEA) family protein	Cell	LEA proteins	late embryogenesis abundant				ABA_up										NaN	NaN	NaN	5.84	NaN	NaN	NaN	1.03	-0.74	-0.03	-0.26	NaN	NaN	15.0135	14.6734	15.955	14.4431	15.01	15.135	15.4538	15.1441	15.1592	0	0	0	0
0.00179066	0.00154788	0.158788			AT5G35735.1	Q9FKH6	Auxin-responsive family protein	Hormone metabolism	auxin	auxin associated protein		SAR_up					ED_down							NaN	3.43	NaN	-1.47	-1.13	NaN	-2.11	-0.69	NaN	0.19	1.22	NaN	0.45	16.2512	15.0767	16.1368	15.3763	14.7181	16.0987	15.9588	16.1914	16.3781	9684.5	5477.4	6397.7	6440.6
0.00134543	0.00121479	0.15869	+	up in Cys feed	AT1G04810.1	Q9MAT0	26S proteasome regulatory complex, non-ATPase subcomplex, Rpn2/Psmd1 subunit	Protein metabolism	protein degradation	26S proteasome					DS_down									NaN	NaN	NaN	NaN	-1.66	NaN	-0.96	NaN	NaN	NaN	-0.01	NaN	NaN	16.8099	16.878	16.8071	16.8074	16.9679	16.9972	16.9636	16.93	17.0627	9665	2493.8	5330.3	3756
0.000732901	0.0010106	0.158683			AT1G77840.1	Q9S825	Translation initiation factor IF2/IF5	Protein metabolism	protein synthesis	translation initiation														NaN	NaN	NaN	NaN	NaN	NaN	NaN	1.22	-0.69	NaN	0.52	NaN	0.3	16.0944	16.2953	16.2914	16.0714	16.5383	16.3419	16.1601	16.1376	16.5562	3149.2	3157.3	2090.4	3083.8
0.000356302	0.000419787	0.158532			AT5G35910.1	A9LLI7	Polynucleotidyl transferase, ribonuclease H fold protein with HRDC domain	RNA	RNA processing	RNA decay														NaN	NaN	NaN	NaN	NaN	NaN	NaN	-0.63	NaN	NaN	-0.16	NaN	-0.17	15.6824	15.6121	14.0896	15.5546	15.4428	14.2067	15.5323	15.9209	15.8632	2475.4	1179.9	864.92	1258.4
0.00165539	0.00228638	0.158137			AT3G56310.2	Q8VXZ7-2	Melibiase family protein	Carbohydrate metabolism	minor CHO metabolism	galactose metabolism														NaN	NaN	NaN	0.99	NaN	NaN	NaN	1.46	NaN	NaN	0.5	NaN	0.46	16.2962	16.4777	16.4693	16.1813	16.6237	16.7299	16.2148	16.4417	16.5611	7454.3	5452	6711.7	5703.9
0.00339493	0.00501578	0.158023			AT1G01820.1	Q9LQ73	peroxin 11c	Cell	cell organisation	cell organisation misc.														NaN	NaN	NaN	-0.34	NaN	1.23	NaN	NaN	1.45	NaN	0.53	NaN	0.34	17.2412	17.1285	17.3099	17.1618	17.1689	17.4349	17.2065	17.4631	17.5685	15299	12775	9602.2	16049
0.000189676	0.000187384	0.15799			AT3G56860.5	Q9LES2	UBP1-associated protein 2A	Not assigned	not assigned	not assigned														NaN	NaN	NaN	NaN	NaN	NaN	NaN	1	-0.89	NaN	-0.11	NaN	0.05	16.1856	15.9886	15.632	16.0895	16.1787	16.0134	16.0038	16.2164	16.2473	998.89	582.2	424.8	1093.1
0.00729111	0.00720771	0.157945			AT1G35160.1	P46077-1	GF14 protein phi chain	Not assigned	not assigned	not assigned					DS_down			Cold_down						NaN	NaN	NaN	NaN	-1.83	-1.2	-1.11	-1.84	NaN	NaN	0.24	NaN	0.07	17.6691	17.8473	18.1456	17.9776	18.6165	17.962	17.5645	17.9981	18.1982	25488	17740	32077	36340
0.00250576	0.00297455	0.157885			AT4G35220.1	Q94JT5	Cyclase family protein	DNA	misc. Dna associated proteins	misc. Dna assosciated proteins														NaN	NaN	NaN	NaN	NaN	NaN	NaN	NaN	NaN	NaN	0.17	NaN	0.07	16.2431	16.2731	16.3186	16.1952	16.6284	16.4873	16.2789	16.3303	16.352	12228	9117.6	7199.2	11155
0.00116707	0.00131292	0.157874			AT1G21380.1	Q9LPL6	Target of Myb protein 1	Vesicle trafficking	endomembrane trafficking	endosomal protein recycling														NaN	NaN	NaN	NaN	NaN	NaN	NaN	0.6	NaN	NaN	0.69	NaN	0.41	16.3014	16.0749	15.8076	16.6076	16.4604	16.1077	17.3033	16.5963	15.3109	10520	3097.7	1866.2	4219.4
0.00125378	0.00149903	0.157829			AT1G71780.1	A0A654EN74	unknown protein	Not assigned	not assigned	not assigned														NaN	NaN	NaN	NaN	NaN	NaN	NaN	-1.04	0.71	NaN	0.62	NaN	0.43	14.7622	16.1743	15.0364	15.0569	15.441	13.9629	15.7321	15.8809	16.0595	4408.1	8716.9	2533.7	3643.7
0.0749616	0.0919485	0.157551			AT5G19510.1	Q9SCX3	Translation elongation factor EF1B/ribosomal protein S6 family protein	Protein metabolism	protein synthesis	translation elongation														NaN	NaN	NaN	NaN	1.05	-1.35	0.98	NaN	-1.14	NaN	-0.33	NaN	-0.37	19.585	19.9366	20.1228	19.9798	20.3694	20.157	19.7912	19.871	20.1294	275050	284000	238840	372040
0.00641731	0.00805614	0.157195			AT1G07830.1	Q94JQ7	ribosomal protein L29 family protein	Protein metabolism	protein synthesis	organelle protein translation machineries								Cold_up						NaN	NaN	NaN	-0.06	1.19	0.79	1.05	1.51	0.74	NaN	-0.18	NaN	-0.1	16.6415	16.5089	16.9409	17.4542	17.2005	16.8207	17.061	17.0188	17.1169	40760	10235	15689	40115
0.00309126	0.00337872	0.157178			AT5G47870.1	Q9FIJ4	cobalt ion binding	Cell	cell cycle	DNA replication					DS_up			Cold_up						NaN	NaN	NaN	NaN	1.69	1	NaN	1.82	-1.17	NaN	1.18	NaN	0.86	16.9859	16.9129	16.8154	16.866	16.8952	17.1083	17.0724	17.1255	17.0598	12966	11468	9075.4	15252
0.00192134	0.00141827	0.157075			AT3G12270.1	Q0WVD6	protein arginine methyltransferase 3	Protein metabolism	protein synthesis	ribosomal protein														NaN	NaN	NaN	NaN	NaN	-1.02	NaN	NaN	-0.63	NaN	-0.47	NaN	-0.49	16.3193	16.154	16.2	16.5389	16.9537	16.5529	16.4822	16.0056	16.3064	7742.5	7419.1	5232.3	10046
0.354228	0.436509	0.157049			AT2G30860.1	O80852-1	Glutathione-S-transferase F9	Protein metabolism	protein modification	protein S-glutathionylation and deglutathionylation														NaN	NaN	NaN	NaN	-0.91	NaN	-0.96	-0.91	NaN	NaN	0.97	NaN	0.93	21.3978	21.3967	21.4142	21.288	21.3961	21.6297	21.536	21.4907	21.6034	1573200	1271100	1087700	1643700
0.0476549	0.0601665	0.156989			AT3G02520.1	Q96300	general regulatory factor 7	Signalling	14-3-3 proteins	14-3-3 proteins misc.		SAR_up												NaN	2	NaN	NaN	0.64	NaN	-0.87	0.96	NaN	NaN	0.51	NaN	0.23	19.6864	19.6952	19.8792	19.8131	20.0481	19.92	19.7467	19.9466	19.9658	242410	134160	171040	199790
0.000833631	0.00130678	0.156956			AT2G01650.1	Q9ZU93	plant UBX domain-containing protein 2	RNA	RNA regulation of transcription	RNA regulation of transcription misc.			BTH_up		DS_down									NaN	NaN	1.51	NaN	-2.14	NaN	NaN	-0.71	NaN	NaN	1.09	NaN	0.77	15.9161	16.2665	13.9332	15.9413	16.4462	14.4593	15.9833	14.8573	16.6101	4664.8	4969	694.58	3291.7
0.000633473	0.000688712	0.156879			AT3G10270.1	Q9SS38	DNA GYRASE B1	Cell	cell cycle	DNA replication														NaN	NaN	NaN	NaN	NaN	-0.96	-1.27	0.2	NaN	NaN	-1.45	NaN	-1.17	13.7717	15.5225	17.4522	16.6029	17.2805	14.7776	15.0908	16.2995	16.5226	668.03	2594.7	2627.8	3579.3
0.00379915	0.00361873	0.156438			AT2G14260.2	F4IFH2	proline iminopeptidase	Protein metabolism	protein degradation	serine protease							ED_down		Heat_down					NaN	NaN	NaN	1.04	0.66	NaN	-1.63	1.31	-1.65	NaN	-0.13	NaN	0.05	17.2833	17.5262	17.4086	16.9768	17.4758	17.5522	17.2751	17.3054	17.6673	12115	18245	11298	17011
0.000397977	0.000451017	0.156277			AT5G45160.1	Q9FKE9	Root hair defective 3 GTP-binding protein (RHD3)	Cell	misc. cell proteins	misc. cell proteins														NaN	NaN	NaN	NaN	-0.73	NaN	-1.08	-0.63	NaN	NaN	-0.09	NaN	0.04	15.3657	15.5626	15.5755	15.5648	15.7949	15.7808	15.4168	15.6684	15.7062	1814.3	1182.5	1252.7	2063.9
0.0146439	0.0190246	0.156141	+	up in Cys feed	AT5G57655.2	Q9FKK7-1	xylose isomerase family protein	Carbohydrate metabolism	minor CHO metabolism	minor CHO metabolism associated protein							ED_up							NaN	NaN	NaN	NaN	-1.28	-1.31	1.68	1.45	0.61	NaN	-0.4	NaN	-0.38	18.4917	18.3364	18.4518	18.3055	18.4881	18.5708	18.5422	18.5828	18.5785	61929	69083	45747	48928
0.0292475	0.0315717	0.156066			AT4G17530.1	Q9SEH3	RAB GTPase homolog 1C	Vesicle trafficking	regulation of membrane tethering and fusion	RAB-GTPase activities														NaN	NaN	NaN	1.07	NaN	-0.9	-1.27	-1.15	NaN	NaN	0.9	NaN	0.66	19.5924	19.3114	19.2789	19.6537	19.6342	19.6014	19.686	19.7432	19.411	152450	71735	80780	169450
0.0211599	0.0250306	0.155782			AT2G37640.1	O80932	Barwin-like endoglucanases superfamily protein	Cell	cell wall	expansins			BTH_down				ED_down						DAMP_cell damage_down	NaN	NaN	-1.99	NaN	-1.49	-0.73	-1.59	NaN	NaN	NaN	-1.04	NaN	-1.53	18.8862	18.8447	18.888	18.9817	19.1041	18.9507	18.9914	19.09	19.1435	102370	73214	56419	106530
0.00549579	0.00751749	0.155666			AT5G56950.1	Q94K07	nucleosome assembly protein 1;3	DNA	histone	histone chaperone activities														NaN	NaN	NaN	NaN	NaN	NaN	NaN	NaN	-0.75	NaN	0.05	NaN	-0.16	17.5355	17.6156	18.1286	17.8909	18.1966	18.074	17.8192	17.8181	17.8336	20547	17719	17605	30672
0.00102133	0.000975493	0.155575			AT2G19385.1	A0A178VT68	zinc ion binding	RNA	RNA regulation of transcription	C2H2 zinc finger family														NaN	NaN	NaN	NaN	NaN	NaN	NaN	-0.68	NaN	NaN	-0.13	NaN	0.03	15.3239	14.9292	14.8329	15.3078	15.1508	15.1007	15.355	15.5438	15.1198	5028.2	3709.6	3271.1	3996.5
0.00116062	0.00126603	0.15503			AT1G52340.1	Q9C826	NAD(P)-binding Rossmann-fold superfamily protein	Hormone metabolism	abscisic acid	ABA synthesis														NaN	NaN	NaN	NaN	NaN	NaN	NaN	-1.17	NaN	NaN	-0.32	NaN	-0.16	15.885	14.6163	15.8127	15.9205	15.8413	15.9968	15.807	16.0188	14.9043	6436.9	2461.2	3493.5	6392.2
0.0555548	0.06174	0.154997			AT2G47470.1	O22263-1	thioredoxin family protein	Redox	thioredoxin	PDIL		SAR_up	BTH_up											NaN	1.97	1.68	0.26	NaN	NaN	-0.62	-0.77	-0.79	NaN	1.21	NaN	1.04	19.7608	19.8009	19.8357	19.6169	19.8057	19.9205	19.9263	19.8561	20.0343	248910	202670	136020	304400
0.00359609	0.00394767	0.154985			AT1G09770.1	P92948	cell division cycle 5	RNA	RNA biosynthesis	transcriptional activation							ED_down							NaN	NaN	NaN	NaN	NaN	0.78	-1.87	1.32	-1.44	NaN	0.17	NaN	0.07	17.7895	17.4669	17.4662	17.6211	17.7925	17.6699	17.5408	17.9021	17.7992	19253	10278	11172	16602
0.0391327	0.0445755	0.154933			ATMG00480.1	P93303	Plant mitochondrial ATPase, F0 complex, subunit 8 protein	Cellular respiration	OXPHOS	complex V									Heat_up					NaN	NaN	NaN	NaN	NaN	NaN	NaN	NaN	1.6	NaN	NaN	NaN	NaN	19.1742	19.3899	19.2795	19.2485	19.2243	19.4407	19.4288	19.4485	19.5976	182440	142020	111950	183720
0.00160985	0.00203373	0.154904			AT5G40480.1	F4KHD8	embryo defective 3012	Protein metabolism	protein translocation	protein translocation nucleus														NaN	NaN	NaN	NaN	NaN	0.62	NaN	NaN	NaN	NaN	-1.11	NaN	-1.02	17.0048	16.9663	16.6002	17.1482	17.299	16.991	17.0951	17.0475	16.9913	8898.9	6329.2	3180.8	7767
0.0597893	0.0659629	0.154879			AT1G14980.1	P34893	chaperonin 10	Stress	abiotic stress	temperature stress														NaN	NaN	NaN	-0.24	NaN	NaN	-0.77	1.28	NaN	NaN	0.35	NaN	0.31	19.2589	19.4287	19.6068	19.4633	19.7802	19.6182	19.4518	19.5205	19.6007	252600	215990	184180	287320
0.00664302	0.0101815	0.154603			AT3G07390.1	A0A178VEI7	auxin-responsive family protein	Hormone metabolism	auxin	auxin associated protein					DS_up						PAMP_bacterial_up			NaN	NaN	NaN	NaN	1.7	NaN	NaN	-0.65	NaN	NaN	2.53	NaN	1.11	17.2037	17.3039	17.4177	17.4134	17.4416	17.4721	17.495	17.5986	17.4392	32124	18372	19735	36180
0.0031016	0.00350847	0.154502			AT1G77490.1	Q42593	thylakoidal ascorbate peroxidase	Redox	hydrogen peroxide removal	ascorbate-glutathione cycle			BTH_down											NaN	NaN	-2.03	NaN	NaN	0.91	NaN	NaN	NaN	NaN	-0.72	NaN	-0.7	16.5245	17.7155	18.0632	17.6432	17.9427	17.6701	17.5672	17.266	17.7595	616.13	15504	16536	10962
0.027188	0.0277181	0.153949			AT5G42890.1	Q9FMN0	sterol carrier protein 2	Lipid metabolism	misc. lipid pathaways	steroids and squalene					DS_up		ED_up	Cold_up						NaN	NaN	NaN	NaN	2.29	NaN	4.59	4.43	NaN	NaN	0.09	NaN	0.16	17.8704	18.1289	18.0178	18.0832	17.8425	18.2435	18.3846	18.352	18.0725	113840	76150	98092	137530
0.00122531	0.00147355	0.153912			AT5G34940.3	F4JWV6	glucuronidase 3	Cell	cell wall	cell wall degradation														NaN	NaN	NaN	NaN	NaN	NaN	NaN	-1.15	1.1	NaN	0.79	NaN	0.6	14.8741	14.928	17.1193	16.9561	17.1203	17.0047	14.8848	17.1752	14.4313	0	1481.5	4952.2	12844
0.011942	0.012133	0.153545			AT3G08640.1	Q9C9Z2	unkown protein (DUF3411)	Not assigned	not assigned	not assigned											PAMP_bacterial_up			1.39	NaN	NaN	NaN	NaN	0.03	NaN	NaN	NaN	NaN	1.66	NaN	1.19	17.8443	17.9671	17.8072	17.7999	17.9113	17.9586	17.9035	18.0785	18.189	67909	51581	24998	47782
0.00105728	0.00119535	0.153382			AT4G29270.1	A0A5S9XWZ8	HAD superfamily, subfamily IIIB acid phosphatase	Not assigned	not assigned	not assigned														0.34	NaN	NaN	-0.44	NaN	NaN	NaN	NaN	NaN	NaN	-0.2	NaN	-0.5	14.8339	16.1028	15.9639	15.9596	16.0632	16.0862	15.0922	15.9823	16.1184	1995.2	5069.3	3208.4	5987.2
0.00492902	0.00619787	0.153327			AT1G75500.2	Q94AP3	AtUmamiT5/Walls Are Thin 1	Transport	amino acid transporter	UmamiT-type solute transporter														NaN	NaN	NaN	-0.83	NaN	NaN	NaN	0.74	NaN	NaN	-0.47	NaN	-0.52	13.8882	17.4152	17.6402	17.6615	17.4828	17.2441	17.2652	14.6962	17.3347	0	23323	19817	29927
0.00345675	0.00410047	0.153323			AT5G60540.1	Q8LAD0	Glutaminase	Amino acid metabolism	amino acid degradation	Gln degradation														NaN	NaN	NaN	-0.31	NaN	NaN	NaN	0.66	NaN	NaN	0.05	NaN	0.1	17.3179	16.8844	16.6181	17.2194	17.0946	17.2134	17.4706	17.4591	16.5787	24069	9917.4	5233.8	18920
0.00511611	0.00534938	0.153224			AT2G38280.2	O80452	AMP deaminase, putative / myoadenylate deaminase, putative	Nucleotide metabolism	nucleotide salvage	nucleotide salvage purines														NaN	NaN	NaN	NaN	NaN	NaN	NaN	1.47	NaN	NaN	-0.05	NaN	-0.05	17.3745	17.3936	17.4228	17.4307	17.6219	17.5318	17.3917	17.6452	17.6023	22209	21541	15198	21009
0.0431107	0.0534705	0.153171			AT1G56450.1	Q7DLR9	20S proteasome beta subunit G1	Protein metabolism	protein degradation	26S proteasome							ED_down							NaN	NaN	NaN	NaN	-1.09	-0.87	-1.58	-0.87	NaN	NaN	0.38	NaN	0.29	19.6639	19.5476	19.4007	19.5745	19.6361	19.7264	19.7472	19.7914	19.5981	231060	129330	116710	217440
0.0118758	0.0122445	0.152403			AT2G44490.1	O64883	peroxisomal ?-glucosidase (atypical myrosinase)	Not assigned	myrosinases	not assigned myrosinases											PAMP_bacterial_up			NaN	NaN	NaN	-0.44	-1.19	NaN	0.9	-0.94	NaN	NaN	1.8	NaN	0.56	17.9595	18.0509	18.2654	18.0042	18.1377	18.3588	18.1445	18.0673	18.4037	42585	38118	41472	63013
0.00321933	0.0020187	0.152226			AT1G31190.1	Q94F00	myo-inositol monophosphatase like 1	Carbohydrate metabolism	minor CHO metabolism	myo-inositol														NaN	NaN	NaN	NaN	-1	-0.71	-1.09	NaN	NaN	NaN	-0.88	NaN	-0.65	18.115	17.2316	14.5852	17.8463	17.7128	17.5247	17.6758	17.7386	14.8321	17509	10233	7655.4	16887
0.000264699	0.000272108	0.152063			AT4G09510.1	Q67XD9-1	cytosolic inertase 2	Carbohydrate metabolism	carbohydrate degradation	sucrose degradation														NaN	NaN	NaN	-0.99	NaN	NaN	0.84	NaN	1.08	NaN	-0.05	NaN	0.04	15.8538	15.4375	14.9352	16.2151	15.7208	15.6292	15.9761	15.9766	15.5097	578.85	190.48	1130.8	2280.6
0.000809112	0.00128602	0.152033			AT1G52780.1	F4IEK8	unkown protein (DUF2921)	Not assigned	not assigned	not assigned														NaN	NaN	NaN	NaN	NaN	NaN	NaN	NaN	NaN	NaN	0.98	NaN	0.78	16.5499	16.7956	16.2418	16.726	16.8302	16.705	16.7295	16.6809	16.7063	1649.4	3087.4	1378.4	7110.1
0.00847319	0.00819572	0.151961			AT1G61730.1	Q9SYA9	DNA-binding storekeeper protein-related transcriptional regulator	RNA	RNA biosynthesis	transcriptional activation														NaN	NaN	NaN	NaN	NaN	NaN	NaN	1.13	0.84	NaN	0.31	NaN	0.28	17.9371	18.1154	17.7462	17.6369	17.6745	18.1609	18.0243	18.059	18.1355	54380	30177	22062	29341
0.00137536	0.00148329	0.151935			AT1G54570.1	Q9ZVN2	Esterase/lipase/thioesterase family protein	Not assigned	not assigned	not assigned														NaN	NaN	NaN	NaN	NaN	NaN	NaN	NaN	-0.86	0.06	0.25	NaN	0.34	16.2201	16.2981	16.307	16.2563	16.4594	16.5927	16.2719	16.345	16.4425	10460	2973.5	4415.4	4321.5
0.176828	0.22459	0.151871			AT5G56710.1	P51420-1	Ribosomal protein L31e family protein	Protein metabolism	protein synthesis	ribosomal protein														NaN	NaN	NaN	-0.71	NaN	-0.69	-0.63	0.69	NaN	NaN	-0.07	NaN	-0.01	20.6908	20.9131	21.2042	20.7227	20.4996	21.1143	21.1727	21.1228	21.2635	820830	206790	705360	1076800
0.0213513	0.0203235	0.151814			AT5G58710.1	Q9SP02	rotamase CYP 7	Protein metabolism	protein modification	protein folding and quality control		SAR_up												NaN	2.88	1.42	NaN	0.81	NaN	1.44	NaN	NaN	NaN	0.58	NaN	0.46	18.3769	18.274	17.7853	18.218	17.9995	18.4394	18.568	18.3155	18.2544	104190	57882	88678	78188
0.0311611	0.0334415	0.151719			AT1G27450.2	P31166-2	adenine phosphoribosyl transferase 1	Nucleotide metabolism	nucleotide salvage	nucleotide salvage purines														NaN	NaN	NaN	NaN	-0.74	NaN	-1.16	-1.25	-0.78	NaN	0.12	NaN	0.13	19.2354	19.4146	19.4758	19.4173	19.398	19.5101	20.0268	19.4187	19.3339	170310	123320	74551	131340
0.00117215	0.0012577	0.151119			AT1G35470.1	F4HYD7-2	SPla/RYanodine receptor (SPRY) domain-containing protein	Not assigned	not assigned	not assigned														NaN	NaN	NaN	-0.45	-0.71	-0.71	NaN	-0.85	0.65	NaN	0.32	NaN	0.01	16.2183	15.8701	15.6269	16.3253	16.1707	16.169	16.3161	16.2266	15.9239	8296.7	4417.3	1472.6	5416.6
7.79867e-05	9.66165e-05	0.150774			AT4G27430.2	O80386	COP1-interacting protein 7	Cell	cell organisation	cell organisation misc.														NaN	NaN	-1.01	NaN	-0.69	0.69	NaN	-0.83	NaN	NaN	-0.86	NaN	-0.63	14.2968	14.7247	15.161	15.0511	15.1376	14.7746	14.707	14.6464	15.5303	399.02	167.01	155.24	581.82
0.0154961	0.0262575	0.150495			AT5G57290.2	F4KAM0	60S acidic ribosomal protein family	Protein metabolism	protein synthesis	ribosomal protein														NaN	NaN	NaN	NaN	NaN	-0.37	NaN	NaN	0.69	NaN	-0.15	NaN	-0.08	19.1695	18.9306	18.8736	19.3033	19.3853	19.2038	19.0634	19.2875	19.1587	72510	78163	22557	78176
0.00316494	0.00349933	0.150405			AT1G03090.2	Q42523-1	Methylcrotonyl-CoA carboxylase alpha chain	Amino acid metabolism	amino acid degradation	BCAA degradation				ABA_up										NaN	NaN	NaN	2.19	NaN	NaN	NaN	0.87	NaN	0.49	-0.25	NaN	-0.18	18.9646	19.1205	19.0516	18.8322	19.1177	18.9351	19.143	19.2172	19.3	14854	25000	3608	6056.5
0.0239107	0.0284596	0.150319			AT2G24270.3	Q1WIQ6-1	aldehyde dehydrogenase 11A3	Cellular respiration	glycolysis	cytosolic glycolysis								Cold_down						NaN	NaN	NaN	NaN	NaN	NaN	NaN	-2.5	NaN	0.02	-0.83	NaN	-0.76	18.9832	18.9826	19.176	18.8216	19.1348	19.1283	19.1515	19.0982	19.1929	142540	66019	76023	96499
0.000578237	0.000982691	0.150081			AT2G43760.3	A0A178VNE3	molybdopterin biosynthesis MoaE family protein	Coenzyme metabolism	molybdenum cofactor	moco precursor synthesis														NaN	NaN	NaN	NaN	NaN	-0.79	0.68	0.66	NaN	NaN	0.76	NaN	0.53	15.7083	15.5485	15.3845	15.5357	15.559	15.7743	15.8071	15.8509	15.4803	2868.6	2837.9	1451	1924.9
0.000930587	0.00152508	0.149965			AT4G11060.1	Q84J78	mitochondrially targeted single-stranded DNA binding protein	Cell	cell cycle	DNA replication														NaN	NaN	NaN	NaN	NaN	NaN	NaN	NaN	-1.28	NaN	-0.29	NaN	-0.43	15.2945	15.6597	14.9197	14.6104	15.2585	14.5613	15.4932	15.3189	15.7235	6191.1	2327.4	1519.2	5637.7
0.0010952	0.00123188	0.149834			AT4G27860.2	Q8W4P8-2	MEMBRANE OF ER BODY 1	Transport	carrier-mediated transport	VIT family														NaN	NaN	1.06	NaN	NaN	0.46	NaN	NaN	NaN	NaN	-0.22	NaN	-0.13	15.582	15.4697	15.6866	15.9651	16.1126	15.6688	15.7178	15.9094	15.7197	4676.7	4432.4	2239.9	6350.2
0.031433	0.0375313	0.149779			AT1G78300.1	Q01525	general regulatory factor 2	Signalling	14-3-3 proteins	14-3-3 proteins misc.														NaN	NaN	NaN	NaN	NaN	NaN	NaN	NaN	NaN	NaN	0.14	NaN	-0.09	19.2611	19.2475	19.3604	19.3894	19.7489	19.4306	19.2992	19.4257	19.4175	138300	108590	86993	167010
0.000319498	0.000351161	0.149473			AT3G04490.1	F4J3Q2	unknown protein	Protein metabolism	protein translocation	protein translocation nucleus														NaN	NaN	NaN	NaN	NaN	NaN	NaN	NaN	NaN	NaN	NaN	NaN	0.04	15.735	15.3311	15.1076	15.5286	15.4396	15.5738	15.7224	15.6225	15.5168	1467.3	815.36	647.12	2364.3
0.00083318	0.000944789	0.149268			AT1G49540.1	F4I1S7-1	elongator protein 2	RNA	RNA biosynthesis	RNA polymerase II-dependent transcription								Cold_up	Heat_up					NaN	NaN	NaN	NaN	NaN	1.32	NaN	2.46	2.11	NaN	-0.31	NaN	-0.31	15.7092	15.7894	15.4513	15.6589	15.7022	15.7905	15.6412	15.6867	16.1866	3670.7	2977.3	2512.1	3981.6
[truncated: 3,432 more rows]
[truncated: 29 more columns]

## Sheet: B
Selection value	Lvl1	Lvl2	Lvl3	Category column	Category value	Total size	Selection size	Category size	Intersection size (counts)	Enrichment factor	-log (p-value)	P value	Benj. Hoch. FDR
[truncated: 34 more rows]
