# Supplementary material for: Cysteine Signalling in Plant Pathogen Response
Source: Plant Cell Environ. 2025 Jun 16;48(10):7107–22. doi: 10.1111/pce.70017 (PMC12415419; doi:10.1111/pce.70017)
Supplement: Supplementary file 2 — Supplementary Dataset S2. [file PCE-48-7107-s005.xlsx]

## Sheet: Info
Suppl. Dataset S2
proteome responses to pathogen interaction
	A (MS Datasset)				B (Enrichment Analysis)
	Header 1	Header 2	Comment		Header 1	Comment
	mean rel. iBAQ (%)	Control	mean iBAQ value of sample group in % (iBAQ: intensity based absolute quantification value, maxquant output)		Selection value	significantly up / down regulated cluster
	mean rel. iBAQ (%)	24 hpi Pst	mean iBAQ value of sample group in % (iBAQ: intensity based absolute quantification value, maxquant output)		Lvl1	Functional category Level 1
	mean rel. iBAQ (%)	24 hpi Mock	mean iBAQ value of sample group in % (iBAQ: intensity based absolute quantification value, maxquant output)		Lvl2	Functional category Level 2
	mean rel. iBAQ (%)	48 hpi Pst	mean iBAQ value of sample group in % (iBAQ: intensity based absolute quantification value, maxquant output)		Lvl3	Functional category Level 3
	mean rel. iBAQ (%)	48 hpi Mock	mean iBAQ value of sample group in % (iBAQ: intensity based absolute quantification value, maxquant output)		Category column	header of category
	log2 Fold-changes (LFQ value based)	24 hpi Pst vs 24 hpi Mock	based on Lable free quantification values (LFQ, maxquant output): log2 fold-changes in relative protein abundance between sample groups (24 hpi Pst vs 24 hpi Mock )		Category value	Header for figure
	Statistics by Perseus	Student's T-test Significant 24 hpi Pst vs 24 hpi Mock	significantly changed protein abundances by students t-test (FDR = 0,05)		Total size	Perseus software: MS-Statistics and numbers
	log2 Fold-changes (LFQ value based)	48 hpi Pst vs 48 hpi Mock	based on Lable free quantification values (LFQ, maxquant output): log2 fold-changes in relative protein abundance between sample groups (48 hpi Pst vs 48 hpi Mock )		Selection size	Perseus software: MS-Statistics and numbers
	Statistics by Perseus	Student's T-test Significant 48 hpi Pst vs 48 hpi Mock	significantly changed protein abundances by students t-test (FDR = 0,05)		Category size	Perseus software: MS-Statistics and numbers
	Identified by MS	Majority protein ID	MaxQuant output		Intersection size (counts)	Perseus software: MS-Statistics and numbers
	Protein ID	uniprot ID	uniprot.org		Enrichment factor	Perseus software: MS-Statistics and numbers
	Tair10_curated	protein name	arabidopsis.org		-log (p-value)	Perseus software: MS-Statistics and numbers
	Functional category	Lvl1	curated mapman category		P value	Perseus software: MS-Statistics and numbers
	Functional category	Lvl2	curated mapman category		Benj. Hoch. FDR	Perseus software: MS-Statistics and numbers
	Functional category	Lvl3	curated mapman category
	Enrichment Analysis	Cluster 24 hpi Pst vs. mock
	log2 Fold-changes (LFQ value based)	Cys vs Control	based on Lable free quantification values (LFQ, maxquant output): log2 fold-changes in relative protein abundance between sample groups (Cys vs C; see Suppl. Dataset S1)
	Transcriptomics	JA	transcriptomic response to jasmonic acid as log2(fold change) (Goda et al., 2008; DOI: 10.1111/j.1365-313X.2008.03510.x)
	Transcriptomics	SAR	transcriptomic response during systemic acquired resistance as log2(fold change)(Gruner et al., 2013; DOI: 10.3389/fpls.2013.00252)
	Transcriptomics	BTH	transcriptomic response to benzothiadiazole as log2(fold change) (Wang et al., 2006; DOI: 10.1371/journal.ppat.0020123)
	Transcriptomics	ABA	transcriptomic response to abscisic acid as log2(fold change) (Goda et al., 2008; DOI: 10.1111/j.1365-313X.2008.03510.x)
	Transcriptomics	PAMP_bacterial	transcriptomic response to bacterial pathogen-associated molecular patterns as mean log2(fold change) of flg22, elf18, 3-OH-FA & npl20 180 mins after treatment (Bjornsen et al., 2021; DOI: 10.1038/s41477-021-00874-5)
	Transcriptomics	PAMP_fungal	transcriptomic response to fungal pathogen-associated molecular patterns as mean log2(fold change) of nlp20 & CO8 180 mins after treatment (Bjornsen et al., 2021; DOI: 10.1038/s41477-021-00874-5)
	Transcriptomics	DAMP_cell damage	transcriptomic response to damage-associated molecular patterns as mean log2(fold change) of Pep1 & OG 180 mins after treatment (Bjornsen et al., 2021; DOI: 10.1038/s41477-021-00874-5)
	Control	LFQ intensity 56_6-27-2024_Slot1-16_01	raw data
	Control	LFQ intensity 44_6-27-2024_Slot1-10_02	raw data
	Control	LFQ intensity 42_6-27-2024_Slot1-9_03	raw data
	Control	LFQ intensity 58_6-28-2024_Slot1-17_04	raw data
	24 hpi Pst	LFQ intensity 32_6-26-2024_Slot1-4_15	raw data
	24 hpi Pst	LFQ intensity 30_6-26-2024_Slot1-3_16	raw data
	24 hpi Pst	LFQ intensity 46_6-27-2024_Slot1-11_17	raw data
	24 hpi Pst	LFQ intensity 52_6-27-2024_Slot1-14_18	raw data
	24 hpi Mock	LFQ intensity 62_6-28-2024_Slot1-19_13	raw data
	24 hpi Mock	LFQ intensity 48_6-27-2024_Slot1-12_14	raw data
	24 hpi Mock	LFQ intensity 68_6-28-2024_Slot1-20_19	raw data
	24 hpi Mock	LFQ intensity 40_6-27-2024_Slot1-8_20	raw data
	48 hpi Pst	LFQ intensity 36_6-27-2024_Slot1-6_21	raw data
	48 hpi Pst	LFQ intensity 54_6-27-2024_Slot1-15_22	raw data
	48 hpi Pst	LFQ intensity 26_6-26-2024_Slot1-1_23	raw data
	48 hpi Pst	LFQ intensity 28_6-26-2024_Slot1-2_24	raw data
	48 hpi Mock	LFQ intensity 60_6-28-2024_Slot1-18_25	raw data
	48 hpi Mock	LFQ intensity 50_6-27-2024_Slot1-13_26	raw data
	48 hpi Mock	LFQ intensity 34_6-27-2024_Slot1-5_27	raw data
	48 hpi Mock	LFQ intensity 38_6-27-2024_Slot1-7_28	raw data
	Control	iBAQ 56_6-27-2024_Slot1-16_01	raw data
	Control	iBAQ 44_6-27-2024_Slot1-10_02	raw data
	Control	iBAQ 42_6-27-2024_Slot1-9_03	raw data
	Control	iBAQ 58_6-28-2024_Slot1-17_04	raw data
	24 hpi Pst	iBAQ 32_6-26-2024_Slot1-4_15	raw data
	24 hpi Pst	iBAQ 30_6-26-2024_Slot1-3_16	raw data
	24 hpi Pst	iBAQ 46_6-27-2024_Slot1-11_17	raw data
	24 hpi Pst	iBAQ 52_6-27-2024_Slot1-14_18	raw data
	24 hpi Mock	iBAQ 62_6-28-2024_Slot1-19_13	raw data
	24 hpi Mock	iBAQ 48_6-27-2024_Slot1-12_14	raw data
	24 hpi Mock	iBAQ 68_6-28-2024_Slot1-20_19	raw data
	24 hpi Mock	iBAQ 40_6-27-2024_Slot1-8_20	raw data
	48 hpi Pst	iBAQ 36_6-27-2024_Slot1-6_21	raw data
	48 hpi Pst	iBAQ 54_6-27-2024_Slot1-15_22	raw data
	48 hpi Pst	iBAQ 26_6-26-2024_Slot1-1_23	raw data
	48 hpi Pst	iBAQ 28_6-26-2024_Slot1-2_24	raw data
	48 hpi Mock	iBAQ 60_6-28-2024_Slot1-18_25	raw data
	48 hpi Mock	iBAQ 50_6-27-2024_Slot1-13_26	raw data
	48 hpi Mock	iBAQ 34_6-27-2024_Slot1-5_27	raw data
	48 hpi Mock	iBAQ 38_6-27-2024_Slot1-7_28	raw data
	Control	rel. iBAQ 56_6-27-2024_Slot1-16_01	normalized iBAQ values in %
	Control	rel. iBAQ 44_6-27-2024_Slot1-10_02	normalized iBAQ values in %
	Control	rel. iBAQ 42_6-27-2024_Slot1-9_03	normalized iBAQ values in %
	Control	rel. iBAQ 58_6-28-2024_Slot1-17_04	normalized iBAQ values in %
	24 hpi Pst	rel. iBAQ 32_6-26-2024_Slot1-4_15	normalized iBAQ values in %
	24 hpi Pst	rel. iBAQ 30_6-26-2024_Slot1-3_16	normalized iBAQ values in %
	24 hpi Pst	rel. iBAQ 46_6-27-2024_Slot1-11_17	normalized iBAQ values in %
	24 hpi Pst	rel. iBAQ 52_6-27-2024_Slot1-14_18	normalized iBAQ values in %
	24 hpi Mock	rel. iBAQ 62_6-28-2024_Slot1-19_13	normalized iBAQ values in %
	24 hpi Mock	rel. iBAQ 48_6-27-2024_Slot1-12_14	normalized iBAQ values in %
	24 hpi Mock	rel. iBAQ 68_6-28-2024_Slot1-20_19	normalized iBAQ values in %
	24 hpi Mock	rel. iBAQ 40_6-27-2024_Slot1-8_20	normalized iBAQ values in %
	48 hpi Pst	rel. iBAQ 36_6-27-2024_Slot1-6_21	normalized iBAQ values in %
	48 hpi Pst	rel. iBAQ 54_6-27-2024_Slot1-15_22	normalized iBAQ values in %
	48 hpi Pst	rel. iBAQ 26_6-26-2024_Slot1-1_23	normalized iBAQ values in %
	48 hpi Pst	rel. iBAQ 28_6-26-2024_Slot1-2_24	normalized iBAQ values in %
	48 hpi Mock	rel. iBAQ 60_6-28-2024_Slot1-18_25	normalized iBAQ values in %
	48 hpi Mock	rel. iBAQ 50_6-27-2024_Slot1-13_26	normalized iBAQ values in %
	48 hpi Mock	rel. iBAQ 34_6-27-2024_Slot1-5_27	normalized iBAQ values in %
	48 hpi Mock	rel. iBAQ 38_6-27-2024_Slot1-7_28	normalized iBAQ values in %
	MS statistics	Peptides	MaxQuant software: MS-Statistics and numbers
	MS statistics	Razor + unique peptides	MaxQuant software: MS-Statistics and numbers
	MS statistics	Unique peptides	MaxQuant software: MS-Statistics and numbers
	MS statistics	Sequence coverage [%]	MaxQuant software: MS-Statistics and numbers
	MS statistics	Unique + razor sequence coverage [%]	MaxQuant software: MS-Statistics and numbers
	MS statistics	Unique sequence coverage [%]	MaxQuant software: MS-Statistics and numbers
	MS statistics	Mol. weight [kDa]	MaxQuant software: MS-Statistics and numbers
	MS statistics	Q-value	MaxQuant software: MS-Statistics and numbers
	MS statistics	Score	MaxQuant software: MS-Statistics and numbers
	MS statistics	Intensity	MaxQuant software: MS-Statistics and numbers
	MS statistics	MS/MS count	MaxQuant software: MS-Statistics and numbers
	Statistics by Perseus	-Log Student's T-test p-value 24 Pst_24 Mock	Perseus software: MS-Statistics and numbers
	Statistics by Perseus	Student's T-test q-value 24 Pst_24 Mock	Perseus software: MS-Statistics and numbers
	Statistics by Perseus	Student's T-test Test statistic 24 Pst_24 Mock	Perseus software: MS-Statistics and numbers
	Statistics by Perseus	-Log Student's T-test p-value 48 Pst_48 Mock	Perseus software: MS-Statistics and numbers
	Statistics by Perseus	Student's T-test q-value 48 Pst_48 Mock	Perseus software: MS-Statistics and numbers
	Statistics by Perseus	Student's T-test Test statistic 48 Pst_48 Mock	Perseus software: MS-Statistics and numbers
	Statistics by Perseus	Protein IDs	Perseus software: MS-Statistics and numbers

## Sheet: A
mean rel. iBAQ (%)	mean rel. iBAQ (%)	mean rel. iBAQ (%)	mean rel. iBAQ (%)	mean rel. iBAQ (%)	log2 Fold-changes (LFQ value based)	Statistics by Perseus	log2 Fold-changes (LFQ value based)	Statistics by Perseus	Enrichment analysis	Identified by MS		Tair10_curated	Functional category	Functional category	Functional category	log2 Fold-changes (LFQ value based)	Transcriptomics	Transcriptomics	Transcriptomics	Transcriptomics	Transcriptomics	Transcriptomics	Transcriptomics	Control	Control	Control	Control	24 hpi Pst	24 hpi Pst	24 hpi Pst	24 hpi Pst	24 hpi Mock	24 hpi Mock	24 hpi Mock	24 hpi Mock	48 hpi Pst	48 hpi Pst	48 hpi Pst	48 hpi Pst	48 hpi Mock	48 hpi Mock	48 hpi Mock	48 hpi Mock	Control	Control	Control	Control	24 hpi Pst	24 hpi Pst
Control	24 hpi Pst	24 hpi Mock	48 hpi Pst	48 hpi Mock	24 hpi Pst vs 24 hpi Mock	Student's T-test Significant 24 hpi Pst vs 24 hpi Mock	48 hpi Pst vs 48 hpi Mock	Student's T-test Significant 48 hpi Pst vs 48 hpi Mock	Cluster 24 hpi Pst vs. mock	Majority protein ID	uniprot ID	protein name	Lvl1	Lvl2	Lvl3	Cys vs Control	JA	SAR	BTH	ABA	PAMP_bacterial	PAMP_fungal	DAMP-cell damage	LFQ intensity 56_6-27-2024_Slot1-16_01	LFQ intensity 44_6-27-2024_Slot1-10_02	LFQ intensity 42_6-27-2024_Slot1-9_03	LFQ intensity 58_6-28-2024_Slot1-17_04	LFQ intensity 32_6-26-2024_Slot1-4_15	LFQ intensity 30_6-26-2024_Slot1-3_16	LFQ intensity 46_6-27-2024_Slot1-11_17	LFQ intensity 52_6-27-2024_Slot1-14_18	LFQ intensity 62_6-28-2024_Slot1-19_13	LFQ intensity 48_6-27-2024_Slot1-12_14	LFQ intensity 68_6-28-2024_Slot1-20_19	LFQ intensity 40_6-27-2024_Slot1-8_20	LFQ intensity 36_6-27-2024_Slot1-6_21	LFQ intensity 54_6-27-2024_Slot1-15_22	LFQ intensity 26_6-26-2024_Slot1-1_23	LFQ intensity 28_6-26-2024_Slot1-2_24	LFQ intensity 60_6-28-2024_Slot1-18_25	LFQ intensity 50_6-27-2024_Slot1-13_26	LFQ intensity 34_6-27-2024_Slot1-5_27	LFQ intensity 38_6-27-2024_Slot1-7_28	N: iBAQ 56_6-27-2024_Slot1-16_01	N: iBAQ 44_6-27-2024_Slot1-10_02	N: iBAQ 42_6-27-2024_Slot1-9_03	N: iBAQ 58_6-28-2024_Slot1-17_04	N: iBAQ 32_6-26-2024_Slot1-4_15	N: iBAQ 30_6-26-2024_Slot1-3_16
4.01103e-05	0.0343727	0.000126208	0.03665	0.000405776	11.2999	+	10.0109	+	up in Pst	AT2G26400.1	O48707	acireductone dioxygenase 3	Amino acid metabolism	amino acid synthesis & degradation	Met salvage cycle synthesis & degradation	NaN	NaN	5.6	4.39	NaN	0.44	NaN	1.24	15.2705	15.0505	16.3219	9.85853	22.1618	22.1503	22.0732	22.271	8.13052	10.5585	12.4243	12.3435	22.2441	21.8801	22.0825	21.8094	11.849	11.3693	11.9297	12.8246	1953.2	1054.6	208.01	2504.5	1350900	1185900
4.00437e-05	0.0062495	6.41473e-05	0.0119917	4.30347e-05	11.1457	+	11.9607	+	up in Pst	AT1G15520.1	Q9M9E1	pleiotropic drug resistance 12	Transport	primary active transport	ABC superfamily	NaN	NaN	3.37	1.6	NaN	3.69	NaN	3.34	10.7837	15.9136	9.2198	9.26782	20.8351	20.7115	20.411	20.8336	9.84364	8.02564	8.31859	12.0205	21.9565	21.572	21.4982	21.5882	9.48888	9.88162	9.82742	9.57427	3425.4	91.412	1154.3	1005.4	262730	243690
0.000199881	0.0125482	0.000149604	0.0194769	0.000248305	10.2631	+	9.84837	+	up in Pst	AT3G28510.1	Q9LH84	P-loop containing nucleoside triphosphate hydrolases superfamily protein	Not assigned	not assigned	not assigned	NaN	NaN	4.16	4.48	NaN	-0.02	NaN	0.46	9.85345	11.426	9.23695	11.9688	20.8533	21.3939	20.8864	20.6412	10.7134	10.5705	9.51159	11.927	21.816	22.1622	21.8038	21.6832	11.9056	10.7397	12.0782	13.3482	10998	4814.9	3287	9320.1	397690	401180
0.000106867	0.00892861	0.000109798	0.0101063	8.61853e-05	9.77253	+	9.9161	+	up in Pst	AT1G43910.1	Q9LP11	P-loop containing nucleoside triphosphate hydrolases superfamily protein	Not assigned	not assigned	not assigned	0.73	NaN	3.38	2.75	-0.92	0.59	1.21	1.63	9.34888	11.5915	9.66899	8.78231	20.4489	20.357	20.3388	20.6935	10.7405	10.3965	9.79393	11.8171	20.7437	20.2232	20.3238	20.1728	9.51426	10.0034	10.3783	11.9031	1370.2	10929	1584.5	968.78	317320	300180
0.000545625	0.0383867	0.000632153	0.0236486	0.000334112	9.01857	+	8.51224	+	up in Pst	AT2G24850.1	Q9SK47	Tyrosine aminotransferase	Amino acid metabolism	amino acid degradation	Trp/Phe/Tyr degradation	NaN	4.28	3.57	4.38	NaN	2.52	2.23	2.81	15.4537	14.4036	13.028	13.6315	22.7341	22.7632	22.9101	22.5602	10.8683	13.199	14.2121	16.614	21.3147	21.5011	21.7883	21.8137	12.172	14.5275	11.75	13.9193	16704	6192.6	34852	20590	1403600	1325900
0.000147896	0.0295758	0.000123639	0.0671388	0.000235052	8.97319	+	10.2292	+	up in Pst	AT2G45220.1	O22149	pectin methylesterase inhibitor superfamily	Cell	cell wall	pectin	NaN	NaN	NaN	NaN	NaN	3.16	NaN	2.09	14.3523	15.4892	15.4314	14.1628	22.0136	22.4261	21.9176	22.2415	15.0863	14.0172	10.9575	12.645	23.3613	23.7272	23.0476	23.1552	10.2313	12.7623	15.469	13.9119	6578.5	643.19	7779.6	6222.9	1050500	798790
0.000435688	0.0135918	0.000391981	0.0017496	0.000718123	8.22251	+	3.81996	+	up in Pst	AT3G50480.1	Q9SCS6	homolog of RPW8 4	Not assigned	not assigned	not assigned	NaN	NaN	4.6	2.67	NaN	2.22	NaN	1.98	14.0341	13.7048	10.7786	13.3538	20.8563	21.1911	21.1589	21.6841	14.0204	13.0152	13.5211	11.4436	18.0934	18.2082	18.472	18.204	15.1987	12.2652	15.7384	14.4955	8024.8	46612	775.89	4962.7	400950	399840
0.000108561	0.00940843	3.32671e-05	0.010478	0.000113208	7.88583	+	8.71008	+	up in Pst	AT3G47340.1	P49078-1	Asparagine synthase	Amino acid metabolism	amino acid synthesis	Asp/Asn synthesis	NaN	NaN	NaN	NaN	NaN	-1.2	-1.58	-0.16	11.9367	12.1598	12.6939	12.3328	20.6725	21.3915	20.7447	21.2334	15.9566	9.71461	11.3894	15.4383	20.89	21.626	21.0395	21.4145	11.8668	12.1595	13.2438	12.8597	5973.8	5049.2	3446.7	756.34	343130	252310
0.000103348	0.00647495	0.000116081	0.0200114	4.22601e-05	7.50706	+	9.3438	+	up in Pst	AT2G38240.1	O80449	JASMONATE-INDUCED OXYGENASE4, Jasmonic Acid Oxidase 4	Not assigned	oxidoreductase acting on paired donor with incorporation or reduction of molecular oxygen	not assigned oxidoreductase acting on paired donor with incorporation or reduction of molecular oxygen	NaN	NaN	NaN	NaN	NaN	0.79	NaN	0.24	16.2582	12.4321	16.6618	12.3519	19.0145	18.8744	19.0491	18.7491	12.44	11.9264	11.2002	10.0924	21.7393	21.4925	20.8426	20.8496	11.7162	9.63677	14.9792	11.2166	1669.7	4896.5	3294.4	4859.5	307750	194910
0.00162369	0.0489741	0.00268467	0.0795105	0.00156916	7.47706	+	6.0568	+	up in Pst	AT1G33960.1	P54120	P-loop containing nucleoside triphosphate hydrolases superfamily protein	Not assigned	not assigned	not assigned	NaN	NaN	3.61	2.47	NaN	1.6	NaN	2.33	15.8379	15.2237	13.7961	12.6104	22.7157	22.6513	22.8228	22.9974	12.6224	15.9755	15.7757	16.9054	23.6587	22.649	23.0244	23.2418	17.4711	16.7423	16.22	17.9134	193.21	2958.9	224310	7243.8	1537500	1408300
0.000135717	0.138578	0.0032762	0.394993	0.00929673	6.68626	+	6.79079	+	up in Pst	AT2G14610.1	P33154	Pathogenesis-related protein 1	Stress	biotic stress	systemic acquired resistance (SAR)	NaN	NaN	7.32	6.36	NaN	0.64	NaN	0.89	11.8047	13.692	13.729	13.3183	23.3923	23.701	23.7409	23.9665	14.8307	16.8205	18.2765	18.1279	25.1599	25.3453	25.362	25.5158	18.9835	18.6707	16.8965	19.669	2253	10547	1955.4	4320	4281700	4267800
3.91755e-05	0.0074093	1.97706e-05	0.0187289	8.00394e-05	6.32307	+	8.86204	+	up in Pst	AT2G13810.1	Q9ZQI7	Lysine aminotransferase	Stress	biotic stress	Lys to pipecolic acid	NaN	NaN	2.27	2.07	NaN	0.92	NaN	0.26	10.3929	11.3859	14.6282	12.2795	20.5537	20.5715	19.6482	18.9585	15.8823	14.9256	10.0147	13.617	21.9972	21.6994	21.9491	21.7803	13.3744	11.0193	15.1244	12.4598	807.26	2269.8	789.95	1681.9	294720	262330
0.00030977	0.0069048	0.000415972	0.0163954	0.000424802	6.22824	+	7.65278	+	up in Pst	AT2G30770.1	O49342	Indoleacetaldoxime dehydratase	Secondary metabolism	alkaloids	camalexin	NaN	NaN	2.21	4.27	NaN	3.63	NaN	3.24	14.368	14.9006	15.4836	16.0414	21.1148	20.6913	20.4315	20.6878	14.6327	13.805	15.2167	14.3581	22.4944	22.4205	22.379	22.0232	14.9964	15.1029	14.6673	13.9394	11475	18450	13477	0	282080	200190
4.92996e-05	0.00662815	0.000257415	0.0109039	0.000195265	6.00206	+	7.0083	+	up in Pst	AT3G11340.1	Q9C768	Glycolsyltransferase UGT76B1	Stress	biotic stress	systemic acquired resistance (SAR)	0.98	NaN	6.53	3	NaN	2.96	2.66	3.24	12.4033	15.2178	14.5564	15.6013	20.3016	20.3529	19.6896	19.6862	13.2285	13.8877	13.8775	15.0285	21.3028	20.5787	20.4003	20.6934	14.1065	13.2529	12.8352	14.7475	2595.9	163.15	4263	0	225090	232980
0.000143331	0.00884896	0.000381616	0.0172539	0.000314554	5.99761	+	7.54693	+	up in Pst	AT5G38900.1	A0A178UR18	Thioredoxin superfamily protein	Not assigned	not assigned	not assigned	NaN	NaN	3.5	2.78	0.29	4.05	NaN	2.76	11.0228	12.3262	13.5555	10.9348	19.3744	20.0339	19.5608	20.4366	15.5521	13.0398	13.6248	13.1986	20.9944	20.6068	21.1764	20.7911	13.6962	13.0568	13.1669	13.461	1989.3	5770	9965.7	2675.6	265840	264380
7.22435e-05	0.00209821	0.000123988	0.0022728	0.00012512	5.70857	+	6.74258	+	up in Pst	AT3G22910.1	Q9LIK7	ATPase E1-E2 type family protein / haloacid dehalogenase-like hydrolase family protein	Transport	primary active transport	P-type ATPase superfamily	NaN	NaN	NaN	NaN	NaN	-0.02	NaN	0.36	12.6566	12.576	15.6428	14.3197	19.1	20.2137	19.8101	19.9924	13.9204	13.3811	13.3117	15.6687	20.4331	20.2593	20.0128	19.736	13.9021	13.0208	13.199	13.3489	1795	629.64	5652.7	2312.3	66155	61481
4.65288e-05	0.0143819	8.59788e-05	0.0086475	0.000974359	5.58201	+	5.71528	+	up in Pst	AT3G13610.1	Q9LHN8	2-oxoglutarate (2OG) and Fe(II)-dependent oxygenase superfamily protein	Nutrient uptake	iron uptake	Fe chelation-based uptake	NaN	NaN	4.18	2.55	NaN	0.45	NaN	0.88	14.5136	16.1157	14.5888	14.5275	22.3782	21.7826	20.1795	20.7485	15.3387	16.6188	16.5021	14.3012	21.3095	19.9353	20.7764	20.0124	14.6892	14.7419	14.063	15.6784	1602.2	1270.9	695.04	3093.4	480520	529190
4.33063e-05	0.00524004	1.91671e-05	0.00980846	9.01807e-05	5.46534	+	8.58975	+	up in Pst	AT1G32940.1	Q9MAP7	Subtilase family protein	Protein metabolism	protein degradation	peptidase families	NaN	NaN	2.75	NaN	NaN	1.7	NaN	1.25	11.7969	9.35352	15.3871	12.0892	20.2705	19.9931	20.0381	20.5271	15.2446	15.5122	12.2177	15.9929	19.263	21.6527	21.3155	22.1466	12.9201	11.257	13.3937	12.448	2396.3	114.88	1346.8	2353.5	156410	161340
0.000139009	0.00544065	0.000171224	0.0792702	0.000573169	5.24761	+	9.94144	+	up in Pst	AT1G73260.1	Q8RXD5-1	kunitz trypsin inhibitor 1	Not assigned	not assigned	not assigned	0.69	NaN	NaN	NaN	2.51	0.45	NaN	1.07	12.6461	12.2981	11.7407	12.9115	18.7541	18.6585	19.128	18.6249	15.151	13.8694	9.85753	15.2971	23.7126	24.1608	23.3952	23.4697	16.0852	12.0728	14.7013	12.1134	559.95	2776.3	8133.4	8630.1	110810	177800
1.24884e-05	0.00209756	2.79832e-05	0.00630609	4.19866e-05	5.15101	+	6.96829	+	up in Pst	AT1G74590.1	Q9CA57	Glutathione-S-transferase U10	Protein metabolism	protein modification	protein S-glutathionylation and deglutathionylation	NaN	NaN	NaN	3.2	-2.62	1.55	NaN	1.32	15.9702	13.413	12.3486	14.1148	17.8479	17.648	17.6228	17.9825	12.0851	15.6739	11.5618	11.1763	20.1694	19.7194	19.611	19.9464	16.681	10.6392	11.4467	12.8061	280.99	325.24	783.23	396.4	65356	52574
4.57156e-05	0.00205444	0.00015151	0.0062583	0.000107486	5.12042	+	6.95389	+	up in Pst	AT3G26840.1	Q9LW26	Esterase/lipase/thioesterase family protein	Not assigned	not assigned	not assigned	NaN	NaN	NaN	NaN	NaN	0.86	NaN	1.33	12.5786	14.3337	15.3393	11.757	17.8026	17.8596	17.9728	18.3665	12.676	13.803	11.0499	13.9909	20.3979	20.2805	20.5162	20.2769	13.4508	13.5317	12.8691	13.8042	3420.1	329.95	564.36	2193.1	70107	74297
0.000145704	0.00265321	0.000204645	0.00707774	0.00010513	5.04933	+	6.91939	+	up in Pst	AT3G26830.1	Q9LW27	Bifunctional dihydrocamalexate synthase/camalexin synthase	Secondary metabolism	alkaloids	camalexin	0.67	NaN	4.32	4.39	NaN	4.23	4.11	4.09	12.8288	11.761	11.4192	11.525	19.2707	19.27	19.5091	18.8752	12.926	13.6618	14.7955	15.3445	21.0848	20.731	20.6813	20.7411	13.587	13.7329	13.4635	14.7772	12802	2812.4	757.45	4151.9	74722	122600
0.00309135	0.00624327	0.00257983	0.00890777	0.00376815	5.04316	+	5.57645	+	up in Pst	AT2G35980.1	Q9SJ52	Late embryogenesis abundant (LEA) hydroxyproline-rich glycoprotein family	Cell	LEA proteins	late embryogenesis abundant	NaN	NaN	NaN	NaN	NaN	3.74	NaN	3.65	19.4764	18.5507	17.4531	17.8747	21.5123	21.5171	21.6692	21.8152	17.115	17.4801	16.0085	15.7373	22.6456	22.1845	21.8784	22.353	16.1249	17.2265	16.3997	17.0046	125330	94784	111170	108170	233340	177120
1.75097e-05	0.00243159	8.7218e-05	0.00392584	0.000120627	4.89082	+	5.85517	+	up in Pst	AT4G39030.1	Q945F0	Isochorismate transporter	Hormone metabolism	salicylic acid	salicylic acid synthesis	NaN	2.32	NaN	2.71	NaN	1.79	NaN	1.28	16.4762	14.8581	12.3961	15.8465	20.2111	19.228	20.0895	18.6057	13.9931	15.6065	13.707	15.2644	20.9474	20.5051	20.4531	20.4608	14.5095	15.1951	13.5594	15.6819	321.15	729.39	563.87	884.5	95897	83212
0.00105623	0.00122434	0.000221469	0.00251377	0.000287335	4.79853	+	4.94537	+	up in Pst	AT2G31865.1	Q8VYA1-1	poly(ADP-ribose) glycohydrolase 2	Protein metabolism	protein modification	protein ADP-ribosylation	NaN	NaN	NaN	NaN	NaN	1.75	NaN	1.26	15.6296	15.3965	15.0278	15.6614	19.2479	19.196	18.4175	19.1823	13.6776	14.49	14.0593	14.6226	20.0491	19.6058	19.6252	19.6554	15.2168	14.8232	14.4935	14.6207	1526.7	187.84	71.984	153840	35013	33108
8.3277e-05	0.00105524	0.000126646	0.00154298	0.000148632	4.72882	+	5.13221	+	up in Pst	AT5G67340.1	Q5XEZ8	ARM repeat superfamily protein	Protein metabolism	protein degradation	peptide tagging	NaN	NaN	NaN	2.67	0.49	2.6	NaN	2.29	12.4166	14.5342	13.7285	13.184	18.5294	18.6053	18.3856	19.3983	13.5884	13.8995	14.533	13.9825	19.1796	18.8832	18.9826	18.8977	14.1997	14.4471	13.1793	13.5881	363.14	2218.7	4244.9	5185.1	41537	28392
0.00251464	0.00553175	0.00110845	0.0129114	0.000140185	4.71593	+	8.7874	+	up in Pst	AT1G61820.1	O80690-1	beta glucosidase 46	Cell	cell wall	lignification�process	NaN	NaN	NaN	NaN	NaN	0.44	NaN	1.59	15.6754	15.06	16.3046	15.5263	19.3541	19.052	18.4584	18.9909	15.9445	12.883	15.9697	12.1945	22.2257	22.1364	22.2459	21.9465	13.7016	13.9344	13.0128	12.7561	3874	181300	168840	0	198300	214810
3.99171e-06	0.0101403	0.00020237	0.038485	0.000548836	4.62702	+	6.06554	+	up in Pst	AT4G15610.1	Q9FE29	CASP-like protein 1D1	Not assigned	not assigned	not assigned	NaN	NaN	NaN	NaN	2.27	1.92	NaN	1.73	15.7285	16.2798	16.2722	16.0734	20.4858	20.3197	20.417	19.5544	15.0536	15.528	15.602	16.0852	22.494	21.9083	21.9146	21.9884	15.2693	16.3553	15.3454	17.0732	0	548.71	0	0	359500	344020
0.000884051	0.000770086	0.000844422	0.000713876	0.00100518	4.54787	+	6.29302	+	up in Pst	AT1G72270.1	F4IBR2	unknown protein	Not assigned	not assigned	not assigned	NaN	NaN	NaN	NaN	NaN	-0.57	NaN	-0.37	16.2108	14.9692	15.4073	15.1477	21.5783	21.6252	21.5291	16.4818	16.5808	15.6284	15.02	15.7938	21.8398	22.167	22.357	22.1476	15.5947	15.9617	15.1535	16.6295	30328	25804	36176	33691	31621	32876
6.25767e-05	0.00486322	4.22576e-05	0.00409976	3.31015e-05	4.53484	+	3.98906	+	up in Pst	AT2G32150.1	Q9SKY5	Haloacid dehalogenase-like hydrolase (HAD) superfamily protein	Not assigned	not assigned	not assigned	NaN	NaN	NaN	NaN	3.15	-0.3	NaN	0.2	16.6682	13.8675	13.3896	16.9671	19.2972	19.9774	19.4019	19.5014	15.4013	13.578	16.03	15.0293	19.5543	18.7319	19.0008	18.6667	15.746	16.2135	13.9353	14.1027	1372.3	4836.1	2537.1	0	193270	167190
0.000483015	0.0189715	0.00136161	0.0349132	0.00139383	4.3898	+	5.24562	+	up in Pst	AT1G22400.1	Q9SK82	UDP-Glycosyltransferase superfamily protein	Hormone metabolism	cytokinin	cytokinin associated protein	NaN	NaN	3.36	1.36	NaN	1.84	NaN	1.3	14.4633	14.7803	15.9234	15.464	21.7131	21.7525	21.7981	21.601	16.4611	17.3759	17.7921	17.6765	22.1634	22.1606	22.1234	22.3771	16.6315	16.9888	16.5742	17.6474	6271.5	13127	23666	26365	713640	644100
6.05156e-06	0.00225727	5.67023e-05	0.000475491	2.94257e-05	4.33562	+	1.76734	+	up in Pst	AT5G26920.1	F4K2R6-1	Cam-binding protein 60-like G	Signalling	calcium signalling	calcium signalling misc.	NaN	NaN	2.7	3.47	NaN	2.75	NaN	1.93	16.369	15.6881	15.6476	13.1604	19.642	19.5076	19.7025	19.1567	16.0776	14.6727	15.7324	14.1836	17.1992	17.6846	15.9085	16.4504	15.4372	14.3477	15.3615	15.0271	0	0	0	892.24	88210	79594
0.00271681	0.00359689	0.00353315	0.00513926	0.00287084	4.32998	+	3.36925		up in Pst	AT1G53850.2	O81149	20S proteasome alpha subunit E1	Protein metabolism	protein degradation	26S proteasome	NaN	NaN	NaN	NaN	NaN	0.39	NaN	0.29	14.6659	20.8341	15.3049	20.6483	20.5961	20.92	20.6481	16.632	14.6566	15.5854	15.3374	15.8968	15.1207	21.6142	16.8026	22.1617	15.4135	15.8279	14.9951	15.9856	48021	126410	102220	109930	149860	194150
2.86606e-05	0.0023832	0.00017628	0.00598835	0.000392462	4.22729	+	4.54232	+	up in Pst	AT4G37530.1	Q9SZE7-1	Peroxidase superfamily protein	Not assigned	peroxidases	not assigned peroxidases	NaN	NaN	NaN	1.59	NaN	2.94	NaN	2.31	13.7905	16.4267	13.4108	14.9094	19.147	19.1596	19.5359	18.1079	14.371	14.071	15.451	15.1484	20.5374	20.1974	20.3376	20.3464	15.0984	15.8337	16.5502	15.7671	1339.2	1423.2	1257.6	0	96475	70382
0.00092681	0.011219	0.000662298	0.0324591	0.000762489	4.18377	+	4.90773	+	up in Pst	AT4G30270.1	P24806	xyloglucan endotransglucosylase/hydrolase 24	Not assigned	glycosyltransferase	not assigned glycosyltransferase	NaN	NaN	NaN	NaN	1.15	0.86	NaN	0.7	17.5982	16.3925	17.6742	17.7497	20.2996	20.4033	20.3862	21.3361	16.3226	15.6204	16.6731	17.074	22.2628	21.5449	21.6663	21.7955	16.3551	17.7458	16.0886	17.449	31325	27330	31157	42423	417140	347940
9.84359e-05	0.00152863	0.000127111	0.00216634	9.76944e-05	4.15625	+	2.59968	+	up in Pst	AT5G23660.1	O82587	homolog of Medicago truncatula MTN3	Transport	carrier-mediated transport	TOC superfamily	NaN	NaN	NaN	NaN	0.67	0.44	NaN	-0.79	13.6216	14.0581	14.0971	15.4339	17.7305	18.3056	18.2167	18.8763	16.5075	13.0857	12.5929	14.3179	18.8896	16.6385	17.3078	18.9187	15.409	15.713	14.7064	15.5275	1983.7	4915	3135.6	3945.3	44870	42418
1.71155e-05	0.000882783	8.43631e-05	0.00127667	5.90773e-05	4.13904	+	4.69314	+	up in Pst	AT2G19190.1	O64483	FLG22-induced receptor-like kinase 1	Not assigned	transferase transferring phosphorus-containing group	not assigned transferase transferring phosphorus-containing group	NaN	NaN	1.82	2.35	NaN	4.02	2.55	2.37	15.2473	14.3879	15.6408	15.5449	17.8835	17.4882	19.0085	20.3729	14.148	14.0068	15.1439	14.8983	19.5086	17.4981	19.0927	18.1712	13.7593	13.5615	14.1212	14.056	405.08	1148.3	433.13	421.63	18230	23218
2.75547e-05	0.00221493	3.60711e-05	0.000858958	2.77493e-05	4.1281	+	3.38386	+	up in Pst	AT1G01680.1	A0A178WFK8	plant U-box 54	Not assigned	not assigned	not assigned	NaN	NaN	NaN	NaN	NaN	0.03	NaN	0.11	16.0937	16.2527	15.9134	14.8556	19.8829	19.7945	19.7652	19.7971	16.2143	14.7642	15.1377	16.6111	17.9467	18.5329	18.3531	18.3251	13.445	16.0325	15.8384	14.3064	1505.6	1002.2	1367.9	0	90125	90499
0.00081056	0.00671518	0.00134042	0.01228	0.00137351	4.07837	+	4.55129	+	up in Pst	AT4G01870.1	Q9SYI5	tolB protein-related	Not assigned	not assigned	not assigned	1.73	NaN	3.38	NaN	1.67	2.44	2.19	2.73	15.8809	16.451	16.133	16.4163	21.0823	21.1061	21.2158	21.5796	16.778	16.8428	16.861	18.1886	21.9325	21.9377	21.8598	21.8113	16.1986	18.7099	16.4228	18.0048	11355	17572	43324	44464	173560	196470
9.96924e-05	0.00471791	0.000379881	0.00566584	0.000407678	4.05956	+	3.96443	+	up in Pst	AT1G08050.1	A0A178WEJ2	Zinc finger (C3HC4-type RING finger) family protein	Protein metabolism	protein degradation	peptide tagging	NaN	NaN	3.58	2.64	NaN	2.63	NaN	2	16.973	11.2799	12.1283	13.241	19.8084	19.5237	19.7546	19.7551	15.9791	14.9669	15.4443	16.2133	19.8346	19.5933	19.797	19.6633	16.2757	15.6788	15.0625	16.0135	1455.5	5019.2	4648.7	3034.3	196960	131500
0.000999898	0.00850989	0.000720784	0.00904856	0.000601094	4.04708	+	3.92871	+	up in Pst	AT3G47540.1	A0A654FHH5	Chitinase family protein	Not assigned	not assigned	not assigned	NaN	NaN	NaN	1.55	NaN	1.4	NaN	1.43	18.3018	16.4285	16.753	16.7969	20.1089	19.8849	20.0014	20.2586	16.3524	14.658	16.3415	16.7136	20.0338	19.8782	19.9624	20.0213	16.5667	16.0533	15.9916	15.5692	42668	33406	31194	34646	303240	275290
0.000264446	0.00571466	0.000489193	0.00476974	0.000288755	4.0281	+	4.18405	+	up in Pst	AT3G05500.1	Q9MA63	Rubber elongation factor protein (REF)	Lipid metabolism	lipid bodies-associated activities	LDAP protein	NaN	NaN	2.33	NaN	NaN	0.47	NaN	0.26	15.0906	15.3066	14.5858	14.4314	19.7353	19.9767	19.8787	19.431	15.4769	15.4974	16.1577	15.7774	18.187	19.3164	19.5561	19.2659	15.046	14.2946	15.1613	15.0872	2824.4	19793	9357.7	5228.7	225950	207150
8.22959e-05	0.00140354	0.000142495	0.00392926	0.000251202	4.00604	+	4.54212	+	up in Pst	AT4G23700.1	Q9SUQ7	cation/H+ exchanger 17	Transport	carrier-mediated transport	CPA superfamily	NaN	NaN	NaN	1.94	NaN	2.2	NaN	1.28	16.8028	14.8392	14.2569	14.4654	17.3079	18.339	18.4884	17.8786	15.3994	13.8801	13.3617	13.3486	20.3958	21.2088	20.8577	19.6881	16.4509	15.8378	15.6886	16.0046	4422.2	4756.3	71.434	2281.6	57224	49809
7.75382e-05	0.0123025	0.00113588	0.0322792	0.00167885	3.94565	+	3.76587	+	up in Pst	AT2G43570.1	O24603	chitinase, putative	Not assigned	not assigned	not assigned	NaN	NaN	5.41	3.13	4.56	2.51	NaN	1.44	14.5049	15.6482	15.196	16.244	21.7601	21.7525	21.5722	22.2702	16.8788	17.7186	18.7375	18.2375	22.6754	22.5844	22.4486	22.6132	19.079	18.9944	17.5143	19.6705	4095.6	0	448.35	6642.7	372710	332840
4.93439e-05	0.00106327	0.000139738	0.00257334	5.78706e-05	3.859	+	4.18157	+	up in Pst	AT5G26030.2	P42043	ferrochelatase 1	Coenzyme metabolism	tetrapyrrole	heme synthesis and modification	NaN	NaN	NaN	1.44	0.56	1.23	NaN	0.82	16.4591	13.0029	14.8174	15.6297	18.114	17.9841	17.9768	16.8531	14.789	13.3666	13.2068	14.1295	19.2618	19.1288	19.4763	19.1657	14.8518	14.0616	16.4492	14.9436	1061.9	1563.8	3632.7	769.69	46515	35472
2.26746e-05	0.00271856	5.65489e-05	0.00303897	6.3017e-05	3.83971	+	4.23975	+	up in Pst	AT5G13320.1	Q9LYU4	Amidotransferase	Hormone metabolism	salicylic acid	salicylic acid synthesis	NaN	NaN	5.25	2.98	NaN	2.97	NaN	1.89	15.2414	14.72	16.1397	16.6344	19.7918	19.8209	19.7785	19.8406	14.6191	17.5916	15.9021	15.7601	19.557	18.8878	19.5281	19.0052	16.3141	14.5326	14.8536	14.3186	123.86	2386.1	0	652.84	121010	94706
3.21693e-05	0.0291703	0.00402852	0.0541707	0.00248558	3.83891	+	5.8856	+	up in Pst	AT2G18690.1	A0A654EVK9	unknown protein	Not assigned	not assigned	not assigned	NaN	NaN	3.82	3.58	NaN	2.93	NaN	2.67	14.668	15.4449	16.0295	15.8244	21.3905	22.2615	21.7756	22.6853	15.5007	19.0929	19.7242	18.4394	23.1468	23.0853	22.5644	23.2096	17.9199	15.2857	15.2931	19.9651	342.72	1962.3	1847.8	391.21	855770	827890
1.79836e-06	0.00355816	7.85768e-07	0.00273521	0	3.8136	+	3.32812	+	up in Pst	AT1G13340.1	Q9FX63	Regulator of Vps4 activity in the MVB pathway protein	Not assigned	not assigned	not assigned	NaN	NaN	NaN	1.99	NaN	2.06	NaN	1.7	16.0311	16.8774	16.6967	15.3622	19.4073	19.5241	19.2856	20.1108	15.6872	15.8388	15.8054	15.742	19.3158	18.9393	18.6364	18.6902	16.0118	14.9638	16.1521	15.1416	0	0	0	265.15	95442	83612
8.79182e-05	0.000536096	9.96865e-05	0.000551964	2.34848e-05	3.79746	+	3.53051	+	up in Pst	AT4G00700.1	Q8RXU9	C2 calcium/lipid-binding plant phosphoribosyltransferase family protein	Not assigned	not assigned	not assigned	NaN	NaN	4.9	4.72	NaN	-0.33	NaN	-0.29	14.5248	16.036	16.1224	15.4734	19.1258	18.8196	19.4022	18.95	15.9736	15.0099	15.1491	14.9752	18.9502	19.257	19.3315	19.2033	15.6147	16.3677	15.4272	15.2103	4925.9	6994.7	92.208	155.7	11289	10139
0.00114928	0.0129178	0.000919129	0.0266225	0.00126718	3.78761	+	4.78254	+	up in Pst	AT2G19570.1	O65896	cytidine deaminase 1	Nucleotide metabolism	nucleotide salvage	nucleotide salvage pyrimidines	NaN	NaN	NaN	NaN	0.36	1.14	NaN	1.22	18.4158	17.7505	17.242	17.3472	21.3396	21.4336	21.3877	22.1093	17.878	18.3952	17.8258	17.0208	22.2585	22.3412	22.3195	22.5004	17.5373	17.6598	16.7018	18.3905	43088	36840	42632	40878	481540	437330
0.000309119	0.00770967	0.000874073	0.01399	0.000677524	3.77706	+	4.56897	+	up in Pst	AT3G07700.1	B9DGY1	Protein kinase superfamily protein	Protein metabolism	protein modification	protein phosphorylation	NaN	NaN	NaN	NaN	1.67	0.64	NaN	0.43	15.6039	14.7805	15.313	15.6323	20.4223	20.3619	20.327	21.215	16.8373	16.0563	17.3667	16.9576	21.4133	21.0011	20.9772	21.0868	15.5145	16.4668	16.2678	17.9534	13714	9940.6	8667.5	11568	270300	246790
7.20467e-05	0.000962292	7.05911e-05	0.00170547	9.72343e-05	3.77161	+	3.37875	+	up in Pst	AT3G17800.1	Q9LVJ0-1	unkown protein (DUF760)	Not assigned	not assigned	not assigned	NaN	NaN	NaN	NaN	1.5	0.49	NaN	0.5	16.294	16.0465	16.1214	15.4767	18.8586	19.0616	19.1353	18.044	15.4374	13.9991	16.1716	14.4049	18.0093	18.8096	19.4706	19.0482	15.5367	15.6359	15.9699	14.6801	1661.5	1144.9	2474.8	5113	29537	41697
0.000292482	0.00494139	0.000492806	0.00395886	0.000211157	3.76976	+	4.21678	+	up in Pst	AT1G70690.1	Q8GUJ2	Receptor-like protein kinase-related family protein	Not assigned	not assigned	not assigned	NaN	NaN	NaN	1.56	NaN	0.72	NaN	0.5	14.775	15.6002	15.9948	15.1608	20.14	20.06	20.0947	20.2231	17.5795	15.7665	15.2124	16.8802	19.6887	20.2963	18.9661	20.3527	15.8803	14.9827	15.2201	16.3536	12477	0	14503	15134	188080	177310
0	0.0059949	0	0.00754444	5.09313e-05	3.72632	+	4.37077	+	up in Pst	AT3G22160.1	Q9LIE6	VQ motif-containing protein	Not assigned	not assigned	not assigned	NaN	1.61	2.2	1.67	NaN	1.61	NaN	1.19	15.0685	15.0789	15.9111	15.2838	19.1821	19.2217	18.6036	19.8617	16.2559	15.8509	14.0892	15.7678	20.1706	19.3005	19.7278	19.6422	16.3006	14.5336	15.5774	14.9464	0	0	0	0	222100	184650
0.000504514	0.00471587	0.000343021	0.00480337	0.000383617	3.71596	+	3.59729	+	up in Pst	AT4G23210.3	Q0PW40-1	cysteine-rich RLK (RECEPTOR-like protein kinase) 13	Protein metabolism	protein modification	protein phosphorylation	NaN	NaN	NaN	NaN	NaN	2.43	NaN	2.01	14.2648	15.5787	13.9857	16.9754	20.3687	20.2496	20.3542	20.9446	17.0842	17.0543	16.9729	15.9419	20.7768	20.46	20.3727	20.5014	17.0101	16.6995	16.5899	17.4223	4330.4	9622.6	4698.3	54692	150500	143050
0.000633774	0.0033415	0.000911287	0.00429874	0.000950643	3.65351	+	3.367	+	up in Pst	AT2G05940.1	Q9ZUF4	Protein kinase superfamily protein	Stress	biotic stress	pathogen effector	NaN	NaN	NaN	NaN	-0.88	0.92	NaN	0.71	16.9817	17.4588	16.6014	16.3738	20.2187	20.6654	19.9352	21.6624	16.8394	16.9217	18.0746	16.0319	21.1652	20.4067	20.8575	21.036	17.2133	17.0952	17.2617	18.4271	21932	27141	20317	20412	93112	101890
6.1867e-06	0.00181705	9.48641e-05	0.00253603	5.03647e-05	3.61697	+	4.41484	+	up in Pst	AT1G66090.1	Q9C515	Disease resistance protein (TIR-NBS class)	Stress	biotic stress	pathogen effector	NaN	NaN	2.83	2.15	NaN	2.79	NaN	2.22	16.0237	16.3928	15.0943	14.9064	18.6861	18.8953	17.7414	19.8543	14.828	15.2944	15.4872	15.0997	20.0215	19.1834	18.8874	19.045	14.519	15.336	15.1862	14.4366	251.2	235.2	0	394.18	78280	49855
0	0.00376817	1.57967e-05	0.00522364	1.22451e-05	3.60206	+	5.12318	+	up in Pst	AT2G39518.1	A0A178VV94	CASP-like protein 4D2	Not assigned	not assigned	not assigned	NaN	NaN	NaN	NaN	NaN	4.16	NaN	2.38	15.0665	15.3544	15.9261	16.2606	19.1891	17.3716	19.2086	19.7506	15.1272	15.8045	14.3413	15.8387	19.8243	19.7731	19.8244	19.6451	14.8948	14.9865	13.5317	15.1611	0	0	0	0	152430	91413
0.000875377	0.00353295	0.000982424	0.00469312	5.82808e-05	3.59542	+	4.67022	+	up in Pst	AT1G10140.1	A0A178WBF3	Uncharacterised conserved protein UCP031279	Not assigned	not assigned	not assigned	NaN	0.85	NaN	NaN	NaN	1.05	NaN	0.92	15.8492	17.2398	14.3905	15.8931	19.2456	19.2358	19.2623	18.4913	15.9611	15.2848	14.8281	15.7795	20.5378	19.8423	19.7675	19.7877	14.9502	16.3183	14.1702	15.8158	0	113070	6062	1605.9	270860	87725
0.000709145	0.00661624	0.000558242	0.00650503	0.00047759	3.59422	+	3.74764	+	up in Pst	AT3G10420.2	F4J3R7-1	P-loop containing nucleoside triphosphate hydrolases superfamily protein	Not assigned	not assigned	not assigned	NaN	-1	NaN	NaN	2.05	0.28	NaN	0.14	17.6257	17.4705	17.517	17.1101	20.375	20.2922	20.3005	20.1733	16.3801	17.2848	16.4839	16.6153	20.2809	20.0543	20.126	20.1042	16.2078	16.2376	16.3837	16.7458	28709	27314	24967	19428	278200	222310
0.000850757	0.00302305	0.000277476	0.00158555	0.000339081	3.54127	+	2.72218	+	up in Pst	AT2G14560.1	Q9ZQR8-1	Protein of unknown function (DUF567)	Not assigned	not assigned	not assigned	NaN	NaN	3.87	1.63	NaN	1.17	NaN	1.83	17.6567	16.7872	15.9744	18.2266	20.487	20.2421	20.3397	19.7781	16.7748	16.4723	16.9097	16.525	19.3742	19.1313	19.2926	19.0795	15.6797	16.8036	16.1967	17.3089	15791	10368	2377.2	95187	112470	105360
0.00023695	0.00163807	0.000139028	0.00361865	0.000276882	3.49864	+	4.63348	+	up in Pst	AT3G54150.1	Q9M389	S-adenosyl-L-methionine-dependent methyltransferases superfamily protein	Not assigned	not assigned	not assigned	NaN	NaN	NaN	2.87	-0.85	3.06	NaN	2.6	14.9881	14.6211	14.898	15.3273	18.8766	17.8536	18.5133	18.4065	14.1652	15.1213	15.2026	15.1664	19.4896	19.5425	19.7443	19.7822	15.6223	14.6207	14.8531	14.9286	9234.9	5923.1	7426.6	11240	63385	43234
9.89041e-05	0.00232469	0.000193873	0.00282436	0.000196171	3.48474	+	3.95362	+	up in Pst	AT4G29740.2	Q9FUJ2-1	cytokinin oxidase 4	Hormone metabolism	cytokinin	cytokinin conjugation and degradation	NaN	0.47	NaN	1.22	NaN	1.12	NaN	0.2	15.7053	14.5188	14.4873	15.1278	19.1932	19.1182	19.0663	19.7971	15.9698	15.7031	16.2029	15.3599	19.9797	19.4957	19.5354	19.6111	15.6537	15.3884	15.7863	15.979	5444	2187.8	1942.1	4496.5	82288	92654
0	0.0026075	7.04901e-06	0.000645707	0	3.43874	+	1.35348	+	up in Pst	AT3G21080.1	A0A384KH04	ABC transporter-related	Transport	ABC transporters	ABC transporters	NaN	NaN	NaN	1.2	NaN	1.41	NaN	1.55	16.5228	16.1736	15.598	14.6412	19.1867	18.9675	19.1454	19.2963	15.4779	15.5659	14.7975	16.9997	17.2482	16.6719	17.0076	16.9431	15.3435	16.5803	15.0288	15.5042	0	0	0	0	99360	54170
8.01176e-07	0.000452001	2.54021e-06	0.000589118	4.41062e-06	3.42686	+	3.91375	+	up in Pst	AT4G18250.1	F4JQT1	receptor serine/threonine kinase, putative	Protein metabolism	protein modification	protein phosphorylation	NaN	NaN	2.82	3.03	NaN	2.71	2.7	2.14	15.7822	15.8523	16.3594	15.0599	18.8477	18.8335	18.8807	19.4187	14.4229	16.2276	16.7514	14.8713	19.2064	19.5614	19.2757	19.5079	15.4012	14.5152	16.4326	15.5473	0	0	115.82	0	21361	13298
0.000235958	0.00257349	0.00014812	0.00271127	0.000203054	3.40995	+	3.60649	+	up in Pst	AT2G04430.1	Q9SJC6	nudix hydrolase homolog 5	Not assigned	not assigned	not assigned	NaN	NaN	3.18	1.58	NaN	0.39	NaN	0.54	16.838	14.8315	14.8554	15.7688	19.203	19.4209	19.3999	19.0352	16.3864	15.9833	14.4219	16.6277	19.2851	19.092	19.65	19.1917	15.0759	16.0254	14.708	16.9837	3565.5	13570	746.34	15702	73241	72779
9.30081e-05	0.00109174	0.000160968	0.00139184	0.000119518	3.39437	+	4.00057	+	up in Pst	AT2G17220.2	Q9SII6-2	Protein kinase superfamily protein	Protein metabolism	protein modification	protein phosphorylation	NaN	NaN	1.68	1.13	0.61	1.97	NaN	1.31	14.508	14.2256	15.3669	13.6684	18.3796	18.3757	18.6209	16.3503	15.5279	12.9212	15.6542	14.0457	18.9439	18.5793	18.7094	18.6886	14.1273	14.4307	15.8699	14.491	3669.5	1754	6128.2	1700.1	46224	40400
0.00149854	0.00209491	0.00142828	0.00222316	0.00153646	3.37744	+	-1.43591		up in Pst	AT3G48680.1	Q9SMN1	gamma carbonic anhydrase-like 2	Cellular respiration	OXPHOS	complex I	NaN	NaN	NaN	NaN	NaN	0.11	NaN	0.01	19.7616	19.5867	19.5306	19.7207	19.6261	19.1912	19.9539	20.1367	15.9862	15.4544	19.3225	14.6351	20.5589	19.5359	16.8373	15.9648	19.7344	19.3822	19.7976	19.7263	54718	50576	53135	54626	58002	49728
1.02361e-05	0.000600516	6.83649e-05	0.00174478	4.78702e-05	3.3442	+	2.31736	+	up in Pst	AT3G52870.1	Q9LFA4	IQ calmodulin-binding motif family protein	Not assigned	not assigned	not assigned	NaN	0.82	NaN	-1.41	NaN	1.07	NaN	0.91	15.4932	16.1816	15.5853	16.0016	20.372	20.5077	19.9131	19.8079	16.5264	16.9503	16.8789	16.8682	18.9576	18.9427	18.1802	18.5548	16.2167	15.9842	16.6723	16.4927	396.25	297.47	67.102	702.56	26106	21745
7.37711e-05	0.00360505	0.000319173	0.00924851	0.000521136	3.32728		2.59845			AT1G58100.2	Q9C518-2	TCP family transcription factor	RNA	RNA biosynthesis	transcriptional activation	NaN	NaN	NaN	NaN	NaN	0.59	NaN	0.36	16.72	15.1377	17.1233	16.1794	20.7511	15.6419	20.6061	19.2656	15.305	16.41	16.3215	14.9191	17.4895	21.6185	21.1095	21.6657	19.2704	15.9452	19.7674	16.5063	1667.8	5286.9	0	3442	140490	174900
0.000606013	0.00254381	0.000600088	0.00267657	0.000791838	3.32617	+	2.40751	+	up in Pst	AT4G23150.1	Q8L7G3	cysteine-rich RLK (RECEPTOR-like protein kinase) 7	Protein metabolism	protein modification	protein phosphorylation	NaN	NaN	6.16	4.55	NaN	3.8	NaN	1.31	18.1728	18.2744	18.8784	17.631	20.9882	20.9029	20.645	21.0478	16.4849	17.0538	19.1206	17.6198	20.4536	20.5398	20.1519	20.5742	18.4695	17.9018	17.4581	18.26	20205	21415	27514	16947	106760	89325
1.23813e-05	0.00267944	9.96265e-05	0.00831106	0.000115958	3.29191	+	4.33605	+	up in Pst	AT1G14870.1	Q9LQU4	PLANT CADMIUM RESISTANCE 2	Not assigned	not assigned	not assigned	0.71	NaN	6.66	3.24	NaN	2.57	NaN	2.38	14.7612	14.9376	15.1655	16.1127	18.3485	18.6845	18.0969	18.7887	15.376	14.5079	15.4293	15.4378	19.715	19.9076	19.7421	19.8559	15.387	15.7948	15.4258	15.2688	0	0	0	1825.5	108300	107360
0.000213649	0.00292141	0.000295078	0.00364071	0.00033449	3.28334	+	3.56819	+	up in Pst	AT5G61900.1	Q941L3	Calcium-dependent phospholipid-binding Copine family protein	Not assigned	not assigned	not assigned	NaN	NaN	2.37	1.71	NaN	0.2	NaN	-0.18	16.5346	16.3691	15.324	15.1899	19.8084	19.5252	19.7672	19.0544	14.8314	17.039	16.8119	16.3396	20.3167	19.8714	19.7898	19.7223	16.8549	15.7584	16.3805	16.4337	7088.5	11128	7440	4478.6	137410	78502
0.000506682	0.00100726	0.000967992	0.00265296	8.26044e-05	3.2767	+	4.3592	+	up in Pst	AT1G51890.1	C0LGG6-1	Leucine-rich repeat protein kinase family protein	Not assigned	transferase transferring phosphorus-containing group	not assigned transferase transferring phosphorus-containing group	NaN	NaN	3.82	3.98	NaN	3.85	NaN	2.45	16.4745	15.6873	16.2702	17.4225	20.3059	20.0748	20.2957	19.954	16.6282	16.5821	17.381	16.9324	21.3197	21.1612	21.6794	20.874	16.9192	16.2083	17.0291	17.4409	1614.6	61339	1479.2	5697.4	34591	29136
0.00182043	0.0252093	0.00177216	0.0485464	0.00248857	3.26763	+	3.67253	+	up in Pst	AT5G48180.1	Q93XW5	nitrile-specifier protein 5	Not assigned	not assigned	not assigned	0.69	NaN	NaN	NaN	1.59	1.03	NaN	1	18.8331	18.9867	18.778	18.712	21.9813	22.0107	22.0264	22.5552	18.8546	18.6043	18.9395	19.1045	22.8946	22.8494	22.789	22.8933	19.074	19.5078	19.0812	19.0732	52495	86018	53490	66060	882560	791840
1.93617e-05	0.000890682	3.59585e-05	0.00253895	6.66042e-05	3.26591	+	5.62821	+	up in Pst	AT4G37370.1	Q9SZT7	cytochrome P450, family 81, subfamily D, polypeptide 8	Not assigned	oxidoreductase acting on paired donor with incorporation or reduction of molecular oxygen	not assigned oxidoreductase acting on paired donor with incorporation or reduction of molecular oxygen	1.47	NaN	3.97	2.88	NaN	3.34	NaN	2.26	16.1987	16.1588	14.3581	13.3465	18.5916	18.5072	18.1633	16.1894	14.3893	13.9638	15.4143	14.6205	20.5888	19.8531	19.741	19.7691	14.5658	14.7056	14.2861	13.8817	754.28	181.84	1079.2	761.1	42481	35633
3.55036e-05	0.000863217	7.3368e-06	0.00233615	2.19104e-05	3.20942	+	3.90622	+	up in Pst	AT1G32960.1	Q9MAP5	Subtilase family protein	Protein metabolism	protein degradation	peptidase families	NaN	NaN	2.23	NaN	NaN	1.9	NaN	2.11	16.1852	15.8032	15.0847	16.1338	18.6381	18.5749	18.0723	17.5066	14.4178	14.3307	15.5316	15.6742	19.8407	19.2418	19.6661	19.4668	14.0048	15.6906	16.7811	16.1141	1176.9	0	823.94	3149.4	43563	30149
0.000333442	0.00231385	0.000335284	0.00287235	0.00034943	3.17564	+	2.9585	+	up in Pst	AT1G27100.1	A0A5S9W2L6	Actin cross-linking protein	Cell	misc. cell proteins	misc. cell proteins	NaN	-1.13	NaN	NaN	NaN	0.6	NaN	0.23	16.2846	16.4033	15.6063	16.8352	19.7329	19.6711	19.4874	19.7991	16.9094	16.2344	16.2392	16.605	20.0798	19.2071	19.4418	19.5258	16.4431	16.1044	17.36	16.5132	7912.4	8948.2	11025	19951	104120	61994
0.000954966	0.00124908	0.000311539	0.00271189	0.000459535	3.17324	+	5.00661	+	up in Pst	AT3G21230.1	Q9LU36	4-coumarate:CoA ligase 5	Secondary metabolism	phenylpropanoids	p-coumaroyl-CoA synthesis	NaN	NaN	NaN	NaN	1.04	2.38	NaN	1.07	16.4833	15.0183	17.8668	17.4176	20.1796	18.5577	20.2048	20.0548	17.8498	16.0299	15.9067	16.5175	20.7325	20.864	20.9474	21.1542	15.7381	15.9286	16.0567	15.9482	37367	28734	34586	35180	79985	25641
0.000101043	0.00170286	0.000180677	0.00379355	0.000186409	3.16507	+	4.55266	+	up in Pst	AT5G65110.1	O65201-1	acyl-CoA oxidase 2	Lipid metabolism	lipid degradation	fatty acid degradation	0.71	NaN	NaN	NaN	1.95	0.68	NaN	0.57	14.8714	15.155	15.183	15.2948	19.2114	18.948	19.0506	19.4279	15.9923	15.6805	15.4808	16.824	20.6236	20.1897	20.1487	20.2835	16.0424	15.6774	15.4288	15.8863	3558.6	5067.2	3355	2276.8	57305	73357
8.7283e-06	0.0015907	3.20897e-05	0.00889936	6.22673e-05	3.14554	+	6.77916	+	up in Pst	AT5G03610.1	Q9LZS7	GDSL-like Lipase/Acylhydrolase superfamily protein	Lipid metabolism	lipid handling	GDSL-motif lipase	NaN	NaN	NaN	NaN	-0.72	1.02	NaN	0.65	15.0493	10.1743	13.0199	15.3959	15.9419	17.174	16.0704	15.3616	11.6014	12.027	15.2914	13.046	19.4554	21.4346	21.1405	20.3883	13.1518	16.0396	12.7871	13.3236	379.82	375.22	108.96	371.55	61343	62444
0.000125572	0.00339398	0.000212252	0.00585253	0.000283315	3.12523	+	3.3894	+	up in Pst	AT3G03470.1	Q9SRQ1	cytochrome P450, family 87, subfamily A, polypeptide 9	Coenzyme metabolism	tetrapyrrole	chlorophyll metabolism	0.9	NaN	NaN	NaN	4.21	-0.02	NaN	0.51	16.0495	15.712	16.5619	16.8783	20.7326	20.6067	20.7628	20.5915	17.3919	17.1694	17.4827	18.1486	21.6823	21.3454	21.3184	21.454	17.7881	18.6021	17.6108	18.2415	3141.9	2198.6	6169.1	6540.8	109960	112860
0.000484851	0.00507616	0.00100117	0.0136389	0.000489244	3.09306	+	5.6796	+	up in Pst	AT5G26340.1	Q94AZ2	Major facilitator superfamily protein	Transport	carrier-mediated transport	MFS superfamily	NaN	2.05	2.76	1.56	3.35	2.75	NaN	1.86	16.7118	15.6424	15.9604	16.2953	20.1144	20.0177	20.5519	20.7193	16.5385	16.5978	18.2872	17.6075	21.5801	21.1291	21.4106	21.2418	15.1468	14.8368	16.146	16.5135	29108	11316	12467	15844	187080	94869
1.32859e-05	0.00113465	1.44805e-05	0.00514621	5.93327e-05	3.08777	+	6.19533	+	up in Pst	AT4G37520.1	Q43731-1	Peroxidase superfamily protein	Not assigned	not assigned	not assigned	NaN	NaN	NaN	NaN	NaN	1.96	NaN	1.87	14.8794	15.4609	12.7284	14.7351	16.7056	17.4498	16.5139	18.0394	13.1878	14.528	15.3542	13.2875	20.1944	20.0336	19.4493	21.0137	15.4817	13.6843	13.0272	13.7164	766.25	0	460.76	678.42	45141	39456
0.000105638	0.00056659	9.29826e-05	0.000714043	8.81325e-05	3.07341	+	3.60737	+	up in Pst	AT5G47070.1	Q9LTC0	Protein kinase superfamily protein	Protein metabolism	protein modification	protein phosphorylation	NaN	NaN	2.89	2.21	NaN	0.93	NaN	0.75	16.2892	16.1705	16.1535	16.2204	18.4172	18.4428	18.5448	18.628	15.6578	15.4466	15.2194	15.4152	19.3008	18.7439	18.9369	18.7797	15.8928	15.226	14.9577	15.2554	3979.1	3935.8	6504.4	510.98	16650	20657
0.000369567	0.00206975	1.97741e-05	0.020308	6.32112e-05	3.06148		10.5583	+		AT1G26390.1	Q9FZC5	FAD-binding Berberine family protein	Not assigned	oxidoreductase acting on CH-OH group of donor	not assigned oxidoreductase acting on CH-OH group of donor	NaN	NaN	NaN	NaN	NaN	0.98	NaN	1.31	15.7406	14.998	16.595	15.7608	17.5255	15.8692	17.009	19.5542	10.9058	15.0266	15.6353	16.1442	22.0019	21.8224	22.0572	21.9766	10.373	11.1741	11.2214	12.8564	0	50200	632.63	0	57278	43305
0.000208357	0.000719718	0.000185852	0.000712315	0.000228303	3.0578	+	3.14489	+	up in Pst	AT4G25880.1	Q9C5E7-1	pumilio 6	Not assigned	not assigned	not assigned	NaN	NaN	NaN	NaN	NaN	0.02	NaN	-0.25	17.9433	16.9328	17.5606	17.6122	20.3815	20.4586	20.5781	20.0319	17.7691	17.6748	16.1919	17.5831	20.7158	20.1307	20.2887	20.4001	17.6693	17.0232	17.2839	16.9794	8826.4	1698.7	6016	13426	35292	27241
1.48732e-06	0.0016678	7.44957e-06	0.0242307	3.35213e-05	3.02173	+	7.05702	+	up in Pst	AT4G37990.1	Q02972	elicitor-activated gene 3-2	Not assigned	oxidoreductase acting on CH-OH group of donor	not assigned oxidoreductase acting on CH-OH group of donor	NaN	NaN	NaN	NaN	NaN	2.24	NaN	1.96	15.206	15.8615	15.0586	16.117	18.9004	19.2002	18.4794	17.583	15.7686	17.6852	14.2047	14.4175	21.9292	22.4307	21.9805	23.0312	15.6682	15.7689	15.2187	14.4877	0	0	215.01	0	43650	34225
0.000992995	0.0216875	0.00183829	0.035432	0.00185169	3.01479	+	3.25518	+	up in Pst	AT5G25260.1	Q4V3D6	SPFH/Band 7/PHB domain-containing membrane-associated protein family	Vesicle trafficking	cell vesicle transport	Flotillin-like protein	NaN	NaN	NaN	3.79	NaN	3.39	2.06	1.81	18.0255	16.9856	17.6867	18.798	21.9988	22.2352	22.0291	22.6813	19.0488	19.1013	19.184	19.5513	22.5549	22.5127	22.4867	22.6484	19.3505	19.2386	19.0854	19.5075	38718	14619	28278	60931	952310	604900
0.000290691	0.00257172	0.000570379	0.00811208	0.000490266	3.0054	+	4.54926	+	up in Pst	AT3G17790.1	Q9SCX8	purple acid phosphatase 17	Not assigned	not assigned	not assigned	NaN	NaN	NaN	NaN	1.64	-0.07	NaN	0.63	15.8314	15.4751	16.351	17.3965	19.2122	19.1801	19.3403	19.9628	17.1737	15.8131	15.7455	16.9415	21.2445	20.3654	20.4635	20.5474	15.4889	16.4818	16.1077	16.3454	7378.6	5236	16601	12507	110580	94864
0.00342018	0.0834835	0.00892821	0.0749265	0.00496488	2.99178	+	3.28133	+	up in Pst	AT2G41100.4	P25071-1	Calcium-binding EF hand family protein	Not assigned	not assigned	not assigned	-0.49	NaN	3.36	3.15	NaN	1.94	NaN	1.78	18.9882	19.7891	19.2717	19.6231	23.2804	23.3318	23.3419	23.8458	20.1893	20.427	20.7102	20.5064	23.3781	22.9202	23.0324	22.9439	19.7699	19.5236	19.77	20.0856	66492	187380	93093	138010	2761000	2885700
7.59523e-05	0.000400801	0.00011318	0.000518672	5.18814e-05	2.98446	+	3.42379	+	up in Pst	AT3G21560.1	Q9LVF0	UDP-Glycosyltransferase superfamily protein	Not assigned	glycosyltransferase	not assigned glycosyltransferase	NaN	NaN	NaN	NaN	NaN	0.29	NaN	0.01	14.7634	13.8586	13.3991	13.1639	17.9644	16.6573	17.5874	16.1428	14.0486	14.3414	13.7426	14.2815	17.7173	17.7534	18.0327	17.4838	13.7571	13.2606	16.4163	13.8581	6027.3	163.95	2622.3	1972.5	26463	5973.5
7.19728e-05	0.00109533	6.49458e-05	0.00125244	8.99442e-05	2.97068	+	3.15632	+	up in Pst	AT5G14420.4	Q9LY87	RING domain ligase2	Protein metabolism	protein degradation	peptide tagging	NaN	NaN	NaN	NaN	NaN	0.11	NaN	0.13	14.0555	15.3005	14.6232	15.8338	18.2985	18.6083	18.7049	17.8305	15.6892	14.9594	15.4186	15.4923	18.6548	18.3286	18.8241	18.5532	15.1623	14.9832	15.2982	16.2917	2312.8	2298.8	3098.5	2539.4	18891	39843
6.80559e-06	0.00180544	9.92967e-05	0.0100271	5.36261e-05	2.94687	+	5.07808	+	up in Pst	AT1G68620.1	Q9SX25	alpha/beta-Hydrolases superfamily protein	Not assigned	not assigned	not assigned	NaN	NaN	NaN	NaN	4.99	1.69	NaN	1.73	15.8713	14.7204	14.9636	15.9259	18.6484	18.4041	18.6042	18.8912	16.0635	16.0346	15.424	15.2383	21.6203	21.1319	20.788	20.9199	14.7373	15.9317	15.7117	17.767	0	303.63	664.52	0	42272	38272
0.000570683	0.0197004	0.0021291	0.0313606	0.00254258	2.92617	+	3.03587	+	up in Pst	AT2G04450.1	Q9SJC4	Nudix hydrolase 6	Stress	biotic stress	systemic acquired resistance (SAR)	NaN	NaN	5.28	4.49	NaN	-0.06	NaN	-0.08	15.9655	15.4611	16.013	16.6318	20.8745	20.8761	20.9157	21.3089	17.7231	18.1323	18.1358	18.2792	21.8103	21.3206	21.2758	21.3238	18.4859	18.3451	18.0078	18.7482	13911	15911	23901	27984	708480	614740
0.00209945	0.0239444	0.00260492	0.0319553	0.0015829	2.89171	+	3.55541	+	up in Pst	AT5G51070.1	P42762	Clp ATPase	Stress	abiotic stress	temperature stress	NaN	1.15	1.67	NaN	1.51	1.55	NaN	1.31	19.3295	18.8751	19.2456	19.326	22.2426	22.2949	22.3457	22.0782	19.2698	19.1886	19.4647	19.4714	22.5026	22.3872	22.4504	22.3344	18.7675	18.9223	18.7992	18.9641	80504	70066	72287	75510	904900	809000
0.000266034	0.00200862	0.000612033	0.00420295	0.000445863	2.88574	+	3.92567	+	up in Pst	AT5G46180.1	Q9FNK4	Ornithine aminotransferase	Amino acid metabolism	amino acid degradation	Arg/Pro degradation	0.4	NaN	NaN	NaN	NaN	0.28	NaN	0.64	15.4714	16.2038	15.6474	17.5307	19.4859	19.7673	19.8935	19.0846	16.6792	16.4045	17.0544	16.5503	20.5517	20.5409	20.7848	20.9251	17.2107	16.5064	16.3088	17.0739	3399.8	10484	3200.1	21119	69596	69712
9.21416e-06	0.00018393	1.8009e-05	0.000211322	4.81061e-05	2.87085	+	2.25376	+	up in Pst	AT5G41750.2	Q9LSX5	Disease resistance protein (TIR-NBS-LRR class) family	Stress	biotic stress	pathogen effector	NaN	NaN	NaN	2.99	NaN	1.76	NaN	1.7	15.2775	14.4855	16.111	15.2449	18.1707	18.3871	18.3813	16.9027	14.6384	15.8934	15.0626	14.7639	18.3018	17.7297	17.6259	17.5295	15.1246	15.4875	14.9614	16.5984	108.81	324.1	849.44	29.466	8913.1	4205.2
4.91667e-05	0.00382884	5.69279e-05	0.0236111	0.000236464	2.8636	+	9.06661	+	up in Pst	AT3G55970.1	Q9LY48	jasmonate-regulated gene 21	Not assigned	oxidoreductase acting on paired donor with incorporation or reduction of molecular oxygen	not assigned oxidoreductase acting on paired donor with incorporation or reduction of molecular oxygen	NaN	5.13	NaN	NaN	NaN	0.56	NaN	0.9	10.4888	15.0379	11.1214	10.9549	17.6936	17.2837	17.955	17.3574	16.4684	15.7537	14.5805	12.0327	22.3279	21.9647	21.9597	21.96	11.2477	13.8274	14.1129	12.7578	2450.1	0	2611	1994.5	150510	136840
0.000415446	0.000565806	2.77542e-05	0.00101805	0.000331652	2.8494	+	2.06724	+	up in Pst	AT1G30270.1	Q93VD3	CBL-interacting protein kinase 23	Protein metabolism	protein modification	protein phosphorylation	NaN	NaN	NaN	NaN	NaN	1.02	NaN	0.74	17.3739	15.3587	14.7302	18.2036	18.2773	18.2483	18.6792	19.6597	15.2078	15.8877	14.6109	17.7605	18.5773	19.1295	19.1063	17.0822	15.9583	19.0128	15.3187	15.3366	1566.6	40457	1644.9	14525	22357	9778.8
1.29396e-05	0.000522652	4.76176e-05	0.00135684	4.41269e-05	2.84064	+	3.0717	+	up in Pst	AT1G67800.4	Q8LB88-1	Copine (Calcium-dependent phospholipid-binding protein) family	Protein metabolism	protein degradation	peptide tagging	NaN	NaN	1.96	1.34	NaN	1.26	NaN	1.2	15.8407	14.7996	15.9008	16.0773	18.8131	19.0825	18.8967	18.468	16.2699	15.7384	15.724	16.1656	18.8211	18.6474	19.4523	18.8978	15.3649	15.8645	16.0771	16.2253	436.58	0	769.67	661.02	12079	9295.4
6.61867e-05	0.00184903	0.000276711	0.00080808	0.000112496	2.8137	+	3.19745	+	up in Pst	AT1G77760.1	P11832	nitrate reductase 1	Nutrient uptake	nitrogen assimilation	nitrate assimilation	NaN	NaN	NaN	1.18	-1.23	0.33	NaN	0.74	13.4159	14.5668	13.78	14.4661	19.6209	19.1677	19.3235	19.9762	16.9408	16.6949	16.5071	16.6907	18.5402	18.018	17.7379	18.2082	14.4366	14.8499	14.7813	15.6467	1934.4	3022.1	2086.9	2342.5	68017	54379
0.000128839	0.00117563	0.000170179	0.00170314	0.000169596	2.80529	+	3.51367	+	up in Pst	AT5G63490.1	Q9FMV3	CBS / octicosapeptide/Phox/Bemp1 (PB1) domains-containing protein	Not assigned	not assigned	not assigned	NaN	1.05	NaN	NaN	NaN	0.98	NaN	0.66	15.4828	15.668	15.584	16.8114	18.0976	18.764	18.4971	19.6349	16.1887	15.9491	15.9444	15.6902	19.9123	18.9855	18.4267	19.3697	15.4416	15.7213	15.6337	15.8428	4158.9	5553.3	5220.2	3316.3	33843	40588
0.000693277	0.00439321	0.000638084	0.0192569	0.00043948	2.77828	+	4.16686	+	up in Pst	AT2G39030.1	Q9ZV05	Acyl-CoA N-acyltransferases (NAT) superfamily protein	Not assigned	not assigned	not assigned	NaN	5.7	NaN	NaN	2.75	0.97	NaN	1.42	15.2277	16.6972	17.933	16.3853	20.6497	20.2954	20.6438	20.2797	17.8602	17.9728	18.0049	16.9175	22.7827	21.7267	21.1953	21.3039	16.383	18.0198	18.0516	17.8868	17551	22019	23227	36345	268950	129010
3.93387e-05	0.0021153	5.57001e-05	0.00391253	1.2431e-06	2.76421	+	4.2405	+	up in Pst	AT1G33950.1	Q9C8V2-1	Avirulence induced gene (AIG1) family protein	Not assigned	not assigned	not assigned	NaN	NaN	NaN	NaN	NaN	0.25	NaN	0.45	15.4183	15.0124	15.9925	15.2269	18.6629	18.1705	18.7444	19.1649	15.9699	16.3481	15.7755	15.5923	19.5863	19.9662	20.0521	19.0904	15.5137	14.9672	16.2559	14.9962	0	3698	1797.9	0	116390	51602
4.72631e-05	0.00044323	2.3935e-05	0.000758362	2.97739e-05	2.75838	+	2.42433	+	up in Pst	AT2G39400.1	A0A654F089	alpha/beta-Hydrolases superfamily protein	Lipid metabolism	lipid degradation	triacylglycerol lipase activities	NaN	NaN	NaN	1.21	0.91	2.11	NaN	0.81	15.0831	15.1946	14.9901	15.611	18.0128	18.1692	17.6993	16.0049	15.5487	13.5628	13.4718	16.2694	17.8278	18.2132	17.5986	17.9489	14.7465	16.1817	16.1828	14.7802	2007.8	1073.3	1841.4	1815.4	20659	18173
7.84922e-05	0.000708455	0.000100097	0.00245381	0.000127468	2.75615	+	4.02314	+	up in Pst	AT5G53970.1	Q9FN30	Tyrosine aminotransferase	Amino acid metabolism	amino acid degradation	Trp/Phe/Tyr degradation	NaN	NaN	NaN	NaN	3.06	0.76	NaN	0.94	14.9737	15.2745	13.6627	13.7646	18.377	17.9708	18.0657	14.578	14.4248	14.4679	14.7194	14.3549	19.2684	18.9083	18.7801	19.2027	16.0996	14.4834	14.7896	14.6943	5157.4	4519.1	685.73	571	36805	38318
0.000145056	0.000571609	0.000258442	0.000752294	0.000167622	2.75245	+	3.77257	+	up in Pst	AT1G66880.1	#N/A	Protein kinase superfamily protein	Protein metabolism	protein modification	protein phosphorylation	NaN	NaN	3.22	3.67	NaN	2.05	NaN	1.45	16.3154	15.5752	16.0649	16.8477	19.5691	20.0372	19.7687	19.8225	16.3405	16.7192	17.8476	17.2805	19.6225	19.6553	20.1278	20.0966	15.6762	16.7471	15.7951	16.1935	7544.5	2183.8	3886	7100.9	22912	22048
0.00429566	0.00665062	0.00474341	0.00721794	0.00483251	2.75154		5.65348	+		AT4G18430.1	O49513	RAB GTPase homolog A1E	Vesicle trafficking	regulation of membrane tethering and fusion	RAB-GTPase activities	NaN	NaN	NaN	2.3	-0.45	2.12	NaN	1.28	16.3467	14.843	19.7252	20.8664	21.2487	21.2512	15.6737	21.2854	15.6448	16.2289	20.8072	15.772	21.5375	22.4191	22.6413	22.5878	15.3265	15.2195	21.168	14.8579	157240	159800	140080	152760	221380	201060
0.00129626	0.00153925	0.000942234	0.00143016	0.00108753	2.74958	+	0.979303		up in Pst	AT5G40580.1	Q7DLS1-1	20S proteasome beta subunit PBB2	Protein metabolism	protein degradation	26S proteasome	NaN	NaN	NaN	NaN	NaN	0.41	NaN	0.26	19.19	17.8643	19.141	19.4253	19.3225	19.166	18.2417	19.88	15.6935	18.7726	16.5909	14.5549	19.4546	15.877	17.6101	19.1301	19.1067	16.2569	16.4853	16.3056	48360	36474	47243	52661	49620	43621
4.49059e-05	0.000269622	6.80256e-05	0.000386474	2.61205e-05	2.73915	+	2.93696	+	up in Pst	AT2G20010.2	A0A654EVY9	unkown protein (DUF810)	Not assigned	not assigned	not assigned	NaN	NaN	NaN	NaN	NaN	1.21	NaN	0.58	14.4166	15.332	15.0831	15.0353	17.4015	17.0003	17.9496	18.6358	15.6913	14.2383	15.2212	14.8798	18.1429	18.2404	17.1573	17.7933	14.1059	15.1176	14.7061	15.6564	1752.4	749.1	2416.1	1499.6	4562.6	6158.7
0.00164111	0.00904021	0.00139564	0.00840597	0.00139651	2.73493	+	2.60343	+	up in Pst	AT5G54940.2	A0A384LMK5	Translation initiation factor SUI1 family protein	Protein metabolism	protein synthesis	translation initiation	NaN	NaN	NaN	NaN	NaN	0.48	NaN	0.68	17.7029	17.9282	17.9738	17.9685	20.1741	20.3359	20.2173	20.3797	17.2295	17.4111	17.9002	17.6266	20.3939	19.7652	20.102	19.7821	17.4868	17.5631	17.5194	17.0602	52032	59030	60618	61788	313980	341560
0.0059095	0.00589602	0.005679	0.003753	0.00548194	2.71927		-0.694963			AT1G79810.2	F4HQB1	Pex2/Pex12 N-terminal domain-containing protein / zinc finger (C3HC4-type RING finger) family protein	Protein metabolism	protein translocation	protein translocation peroxisome	NaN	NaN	NaN	NaN	NaN	NaN	NaN	NaN	22.1217	21.8568	22.0493	22.2054	21.6918	21.6753	21.9187	21.4423	15.3572	15.4559	23.0033	22.0346	20.7162	21.1396	15.8313	21.6856	22.4901	22.5559	22.3848	14.7218	208900	209360	225100	196190	192000	212380
0.00373397	0.0146021	0.00452284	0.0185845	0.00235078	2.7134	+	3.0308	+	up in Pst	AT5G02490.1	P22954	Heat shock protein 70 (Hsp 70) family protein	Stress	abiotic stress	temperature stress	NaN	NaN	3.86	2.35	NaN	2.37	2.04	2.05	18.3383	17.934	18.328	18.6221	22.5737	22.5813	22.5675	23.2763	19.8625	19.8459	20.3115	20.1253	23.2807	23.0059	22.9662	23.0085	20.0868	20.0107	19.6737	20.3668	208120	16635	252290	55237	478030	425540
1.259e-05	0.000781559	5.94942e-05	0.00173474	7.4327e-05	2.70898	+	3.11487	+	up in Pst	AT2G43320.2	A0A654F1H9	S-adenosyl-L-methionine-dependent methyltransferases superfamily protein	Not assigned	not assigned	not assigned	NaN	NaN	NaN	NaN	NaN	0.86	NaN	0.77	16.0894	14.4255	15.7227	15.7298	17.4741	17.5975	17.8564	18.0528	15.051	14.2831	15.5695	15.2414	19.5138	19.3826	18.7274	18.6052	16.1406	15.1401	16.4053	16.0835	384.37	851.3	526.13	0	24774	22230
1.7357e-05	0.000529377	1.28567e-05	0.00100442	1.31064e-05	2.70057	+	3.51015	+	up in Pst	AT1G19250.1	Q9LMA1	Flavin monooxigenase	Stress	biotic stress	Lys to pipecolic acid	NaN	NaN	3.59	NaN	NaN	1.51	NaN	0.95	14.8637	15.9744	14.7527	14.7968	18.1444	18.3399	17.8198	17.7416	15.1544	15.6446	14.7777	15.6667	18.5693	18.7238	18.4255	18.6141	15.3269	15.233	15.4519	14.2804	1464.2	941.94	0	0	24505	11485
6.63716e-05	0.00116278	9.73544e-05	0.00233561	7.59663e-05	2.67222	+	4.66513	+	up in Pst	AT5G01210.1	A0A178UHM4	HXXXD-type acyl-transferase family protein	Not assigned	not assigned	not assigned	NaN	NaN	NaN	NaN	NaN	0.28	NaN	0.39	16.172	15.6148	16.0862	17.8477	19.1034	19.3676	19.649	17.2568	14.889	15.9528	15.8279	18.0184	20.7201	19.6921	20.2842	20.3443	15.7057	15.1584	15.6388	15.8774	3186.8	2107.3	3335	753.26	55163	45950
1.60296e-05	0.000403952	2.86073e-05	0.000565227	2.89049e-05	2.66615	+	3.33343	+	up in Pst	AT1G21240.1	Q9LMN8	wall associated kinase 3	Protein metabolism	protein modification	protein phosphorylation	NaN	NaN	NaN	4.48	NaN	2.2	3.02	2.08	16.1822	16.3378	15.8244	14.8106	18.2507	17.6919	17.8721	16.1592	14.7566	15.0132	14.4285	15.111	18.6542	17.4927	18.0045	17.5684	15.0681	14.1805	14.7778	14.3597	1323.4	0	431.41	523.54	17711	12547
0.000586512	0.0010544	0.000536552	0.0015035	0.000606439	2.65786	+	3.38429	+	up in Pst	AT4G10960.1	Q9SN58	UDP-D-glucose/UDP-D-galactose 4-epimerase 5	Carbohydrate metabolism	nucleotide sugar biosynthesis	UDP-D-glucose 4-epimerase	NaN	NaN	NaN	NaN	NaN	0.96	NaN	0.36	17.3655	16.819	15.6501	16.8811	20.9183	20.829	20.8775	19.5684	18.2629	16.9576	18.3599	17.9813	21.1756	21.4123	21.1729	21.2429	17.9101	17.8024	17.7747	17.9794	19542	2358.4	28718	33985	49911	21521
2.28699e-05	0.00143531	0.000157521	0.00662163	0.000191656	2.63412	+	5.47641	+	up in Pst	AT5G05340.1	Q9FLC0	Peroxidase superfamily protein	Not assigned	peroxidases	not assigned peroxidases	NaN	NaN	NaN	NaN	NaN	3.79	NaN	3.7	16.3323	15.1281	14.9401	15.3452	17.8233	17.6057	16.0071	16.882	13.7028	15.1099	12.7949	16.1741	20.1613	20.2403	19.6648	20.057	14.8286	14.8187	14.7139	13.8565	511.43	1440.4	0	1286	52188	42897
0.00399237	0.00562071	0.00356656	0.00474036	0.00440404	2.62725		0.424744			AT3G62790.1	Q9LZI6	NADH-ubiquinone oxidoreductase-related	Cellular respiration	OXPHOS	complex I	NaN	NaN	NaN	NaN	NaN	-0.02	NaN	-0.14	18.9042	19.4186	19.3806	16.3822	19.5736	19.1235	19.277	14.2527	15.7689	14.5524	15.5909	15.8056	16.583	19.8096	19.0735	18.9342	19.2809	15.9368	17.94	19.5436	97864	161470	157580	151210	221690	164220
6.92973e-05	0.00142428	0.000363097	0.00206855	0.000199717	2.62389	+	3.05725	+	up in Pst	AT1G01560.2	Q9LMM5-1	MAP kinase 11	Cell	cell cycle	phragmoplast disassembly	NaN	NaN	4.61	3.05	NaN	2.49	NaN	1.82	16.0262	14.5017	15.0036	15.2024	18.5881	19.1739	18.8852	18.8971	15.4337	16.5806	16.9094	16.1251	19.2542	18.669	19.3241	19.2987	16.5551	15.829	15.7433	16.1895	824.62	1349.2	1968.6	5890	55581	48229
0.000148351	0.000757457	0.00031713	0.00085566	0.000433627	2.62171	+	3.74243	+	up in Pst	AT5G38710.1	Q6NKX1	Proline dehydrogenase 2	Amino acid metabolism	amino acid degradation	Arg/Pro degradation	NaN	NaN	NaN	3.4	NaN	1.44	NaN	0.88	16.3705	15.1748	14.6422	15.589	18.4222	18.2164	18.1614	19.2361	14.2218	18.0784	15.9583	15.2907	19.4582	19.0837	19.0111	18.9413	15.2923	14.6591	15.6723	15.9009	2260	383.2	1131.7	17917	24821	26723
0.00130111	0.00147981	0.00140548	0.0015813	0.0013716	2.61901		-0.575611			AT2G20950.2	F4IFM1	Arabidopsis phospholipase-like protein (PEARLI 4) family	Not assigned	not assigned	not assigned	NaN	NaN	NaN	NaN	NaN	0.83	NaN	0.81	16.2784	20.2392	20.6823	14.7798	20.7702	21.3637	20.4998	15.5087	16.9068	20.7356	14.9321	15.0917	20.9657	16.4939	15.4919	20.9596	19.6834	15.3145	20.5145	20.7013	39203	41346	51967	53019	57389	50980
0.000251066	0.00452928	0.000942614	0.00696802	0.00015076	2.6157		3.84125	+		AT4G21980.1	Q8LEM4-1	Autophagy-related protein 8a	Vesicle trafficking	autophagosome formation	ATG8/ATG12 conjugation system	NaN	NaN	NaN	NaN	1.41	0.75	NaN	0.62	15.3588	15.1892	15.6761	14.9435	18.4721	19.24	19.9644	19.1053	18.4425	15.5015	18.196	14.1789	18.375	19.5826	20.2063	20.7459	16.3872	15.5718	16.1729	15.413	6654	27950	0	0	130170	192410
2.0458e-05	0.00179638	0.000209366	0.00775309	2.71096e-05	2.61121	+	5.46294	+	up in Pst	AT5G07010.1	Q8L5A7	Cytosolic sulfotransferase 15	Not assigned	sulfotransferases	not assigned sulfotransferases	NaN	3.46	NaN	NaN	NaN	1.09	NaN	1.74	15.4838	15.2704	14.7262	17.2962	18.648	17.6168	18.2242	19.0238	17.5484	15.8727	14.5	15.147	20.9425	20.7383	21.0129	21.039	17.0057	15.1126	15.8891	13.8735	883.45	0	894.04	1170	54131	14522
6.3367e-06	0.00156203	3.54216e-06	0.000604915	7.21553e-06	2.59602	+	1.77756	+	up in Pst	AT5G24210.1	Q9FNG1	alpha/beta-Hydrolases superfamily protein	Not assigned	not assigned	not assigned	NaN	NaN	3.02	3.36	NaN	1.95	NaN	2.06	15.273	15.5406	16.3219	15.3774	19.1114	18.2074	18.7741	19.0411	16.1696	16.0185	16.1057	16.4561	17.1026	17.4264	17.2022	17.5337	15.3204	15.1092	15.7533	15.9718	472.46	405.12	0	0	61434	24311
0.000518915	0.00837208	0.0011784	0.0115725	0.00109522	2.59444	+	2.71521	+	up in Pst	AT2G23810.1	Q8S8Q6	tetraspanin8	Cell	misc. cell proteins	misc. cell proteins	NaN	NaN	2.31	2.26	NaN	1.46	NaN	1.1	17.3691	17.2903	16.8105	15.5024	20.4697	20.4398	20.3519	20.8069	17.7607	17.9354	18.6606	17.3338	21.3006	20.7385	20.8438	20.724	18.0405	18.2678	17.9738	18.464	29027	18008	15053	11137	266380	253680
6.28834e-05	0.00135914	0.000286586	0.00354352	0.000251204	2.57574	+	4.50006	+	up in Pst	AT3G48850.1	Q9M2Z8	phosphate transporter 3;2	Transport	carrier-mediated transport	MC-type solute transporter	NaN	NaN	2.04	NaN	NaN	3.77	NaN	3.01	15.6145	17.2157	16.2315	15.3538	17.9491	18.1837	18.6273	19.1459	16.2208	15.8902	14.9833	16.5086	20.0109	19.2352	20.2326	20.0743	15.6588	15.702	14.9744	15.2175	0	8644.1	0	0	68349	30349
0.00226833	0.0285332	0.00600145	0.0400941	0.00451634	2.56408	+	3.33609	+	up in Pst	AT3G60420.1	F4JBT8	Phosphoglycerate mutase family protein	Not assigned	not assigned	not assigned	NaN	NaN	5.06	3.2	NaN	1.87	2.09	2.63	18.4227	18.2095	18.0824	18.53	22.3374	22.372	22.3056	21.9657	19.5417	19.702	19.737	19.7437	22.8939	22.6923	22.7559	22.7309	19.4487	19.4652	19.2413	19.5735	98339	87495	54586	80903	1075600	940050
1.56098e-05	0.00304564	2.43063e-05	0.00944408	4.09396e-05	2.55792	+	4.24869	+	up in Pst	AT3G21520.1	Q9LVF4	DUF679 domain membrane protein 1	Not assigned	not assigned	not assigned	NaN	NaN	2.2	2.36	NaN	1.5	NaN	1.37	15.0903	16.1016	16.2236	15.4251	18.1254	17.2484	17.7255	17.6328	15.0848	15.753	15.6216	14.0411	20.143	19.3378	19.3651	19.2432	14.4448	14.7687	16.4252	15.4558	794.42	1362.3	0	0	129180	112990
8.93632e-05	0.00088147	7.48541e-05	0.00167482	7.87775e-05	2.5377	+	3.38526	+	up in Pst	AT5G54870.1	Q9FFU3	unknown protein	Not assigned	not assigned	not assigned	NaN	NaN	NaN	NaN	1.08	0.44	NaN	0.16	16.0434	16.0145	15.2472	15.835	18.232	18.2125	18.4028	17.8248	15.0071	15.9704	15.4925	16.0512	19.3507	19.0037	18.9096	19.0342	15.6345	15.2522	15.48	16.3905	2309	2615.1	5650.9	2165	27177	51161
0.000695839	0.00158358	0.000827293	0.00241602	0.000789245	2.51536	+	2.56382	+	up in Pst	AT5G53870.1	Q9FN39	early nodulin-like protein 1	Not assigned	plastocyanin-like	not assigned plastocyanin-like	NaN	NaN	NaN	NaN	NaN	-0.27	NaN	0.08	17.4408	17.4003	16.3819	17.7242	18.9292	17.4841	18.9371	20.0364	15.7713	16.0301	15.5741	17.9497	19.4827	19.4982	19.2784	19.5245	17.0322	17.5635	15.2348	17.6982	21710	29752	19770	27555	73299	25696
2.19455e-05	0.00224298	0.000145667	0.0030795	2.12946e-05	2.51409	+	3.57241	+	up in Pst	AT3G46280.1	A0A654FD87	protein kinase-related	Signalling	receptor kinases	receptor kinases misc.	NaN	-1	NaN	NaN	NaN	3.08	1.85	2.11	14.8423	14.4482	15.0906	15.4141	18.5658	18.1848	18.904	19.0946	16.1481	16.1377	15.7713	16.6358	19.3078	19.1361	18.6176	18.8577	15.2756	14.9263	15.233	16.1947	0	0	3172.5	0	72314	50040
0.000441922	0.00333981	0.000684724	0.00815146	0.000598053	2.50492	+	3.50618	+	up in Pst	AT2G37760.2	O80944-1	NAD(P)-linked oxidoreductase superfamily protein	Not assigned	oxidoreductase acting on CH-OH group of donor	not assigned oxidoreductase acting on CH-OH group of donor	NaN	NaN	NaN	NaN	NaN	0.79	NaN	1.18	16.044	17.3893	16.6998	16.5114	19.0906	19.3861	19.5544	19.7866	16.9037	16.8449	17.6321	16.4173	20.8517	20.5278	20.4498	20.5632	17.0839	17.6763	15.9369	17.6707	10168	22333	15246	14898	108290	102880
0.00045273	0.0171295	0.00248279	0.0222364	0.0014924	2.47949	+	4.00665	+	up in Pst	AT3G52400.1	Q9SVC2	syntaxin of plants 122	Vesicle trafficking	SNARE target membrane recognition and fusion complexes	Qa-type SNARE components	NaN	NaN	2.42	3.12	NaN	2.25	NaN	1.36	15.4968	16.8944	16.9074	16.1594	21.5249	21.4155	21.2567	21.7194	18.8262	18.8628	19.3069	19.0028	22.1965	21.6217	21.7201	21.704	18.4713	18.2674	18.1494	16.3277	2522.5	26550	21660	13514	633140	542970
0.000179487	0.00187503	0.000228825	0.00182617	0.000572998	2.47928	+	1.61628	+	up in Pst	AT2G38790.1	A0A7G2EFI2	unknown protein	Not assigned	not assigned	not assigned	NaN	NaN	NaN	NaN	0.88	-0.7	NaN	-0.83	16.5262	15.9884	17.1862	17.3315	18.3626	18.1148	17.885	19.3973	14.2334	16.7412	15.7348	17.1331	18.5248	18.4149	18.0423	18.8601	17.2356	16.5562	16.4295	17.1557	4480.4	4155.5	7999.3	9108.7	57199	65332
0.000245819	0.0142399	0.00238723	0.017344	0.00139146	2.47664	+	3.58634	+	up in Pst	AT5G64120.1	Q43387	Peroxidase superfamily protein	Not assigned	not assigned	not assigned	NaN	NaN	NaN	NaN	-0.74	2.65	1.92	2.24	14.8109	15.5136	14.8376	14.8678	20.8617	20.7951	21.1958	21.4902	18.5186	17.9819	18.3213	19.6145	21.2336	21.3109	21.4084	21.2419	17.5234	17.9406	16.9681	18.4174	8870.9	14236	5132.1	6356.5	458530	371340
0.00102754	0.00503793	0.00193382	0.00727078	0.00270708	2.46806		2.33069			AT4G12340.1	Q9STH7	copper ion binding	Not assigned	not assigned	not assigned	NaN	NaN	NaN	NaN	NaN	0.4	NaN	0.24	16.6217	15.0462	15.5749	15.9379	20.5451	20.0307	16.0715	20.2464	15.7236	15.6373	20.0062	15.6543	21.0048	15.0235	20.8039	20.6372	15.5346	20.6133	15.7603	16.2385	19523	40881	42967	43179	267870	236750
0.000131418	0.000279081	2.59356e-05	0.000356599	0.00013338	2.46216	+	0.691665		up in Pst	AT2G42400.1	Q9SLB9	vascular plant one zinc finger protein 2	RNA	RNA biosynthesis	transcriptional activation	NaN	NaN	NaN	NaN	NaN	0.25	NaN	0.14	16.5469	17.3365	15.018	15.4605	18.0018	17.1623	17.4297	16.5855	14.8928	14.3338	14.9805	15.1237	16.0013	16.7703	17.7085	17.5692	15.5379	17.0998	15.4596	17.1853	2660.2	12207	1845.1	1587.5	13061	7573.7
2.1148e-05	0.000537419	6.12127e-05	0.000404135	4.05748e-05	2.44414	+	3.03904	+	up in Pst	AT1G30620.3	A8MR41	NAD(P)-binding Rossmann-fold superfamily protein	Carbohydrate metabolism	nucleotide sugar biosynthesis	UDP-L-arabinose synthesis	NaN	NaN	NaN	1.05	1.19	2.56	NaN	1.61	15.9672	16.259	16.8126	16.588	18.4997	19.703	17.7655	18.6186	17.0383	15.8606	15.4303	16.481	18.1271	18.9062	18.9522	17.9319	15.3541	14.7239	15.5743	16.1091	782.82	0	0	2290	13111	21436
7.8816e-05	0.00101964	1.35116e-05	0.0045253	0	2.43141	+	4.55712	+	up in Pst	AT5G46960.1	Q9FJR5	pectin methylesterase inhibitor superfamily	Not assigned	not assigned	not assigned	NaN	NaN	NaN	NaN	NaN	NaN	NaN	NaN	15.6452	15.3954	15.6568	16.9022	18.3521	18.3563	15.2841	17.9642	14.4213	15.7829	15.2891	14.7377	19.403	19.6122	19.9734	19.9474	15.1116	16.5819	15.1051	13.9088	6747.3	1772.8	0	2582	58472	41894
0.001134	0.000348665	0.00851545	0.000338488	0.00298389	2.41399		4.34319	+		AT1G53440.1	C0LGG9-1	Leucine-rich repeat transmembrane protein kinase	Protein metabolism	protein modification	protein phosphorylation	NaN	NaN	NaN	NaN	NaN	0.16	NaN	0.41	23.3931	22.5907	15.7844	15.3552	22.2371	22.3764	22.5768	23.4046	15.4869	23.4885	21.1577	20.8058	22.1562	21.0956	21.1969	22.4162	15.5198	16.333	14.8046	22.8347	47298	70125	40655	486.3	6611.2	2729.4
1.43796e-05	0.000830486	1.2088e-05	0.00127453	6.46284e-06	2.39642	+	3.82694	+	up in Pst	AT5G40010.1	Q9FLD5	AAA-ATPase 1	Protein metabolism	protein degradation	AAA type protease	NaN	NaN	NaN	NaN	NaN	0.39	NaN	0.62	14.5869	15.3333	14.5466	15.5986	17.8138	17.6691	17.8568	18.5422	15.7079	15.7008	17.0469	13.8405	18.6873	19.0609	19.0431	18.9787	14.4889	15.0261	15.133	15.8141	0	618.69	1428.1	0	20682	17008
0.000127634	5.32723e-05	0.000118942	0.000170607	2.62134e-05	2.39		1.29166			AT1G24560.1	Q8LPK7	unknown protein	Vesicle trafficking	regulation of membrane tethering and fusion	RAB-GTPase guanine nucleotide exchange factor (RAB-GEF) activities	NaN	NaN	NaN	NaN	NaN	0.38	NaN	0.17	15.9726	19.1703	16.1669	19.2069	18.9553	18.9637	19.1809	18.746	15.001	16.6603	19.0604	15.5642	19.2746	16.8886	19.4338	19.4975	19.241	15.3448	19.0665	16.2754	12597	1946.2	1080.6	2304	2388.1	827.33
0	0.000363724	1.10946e-05	0.00021384	4.41276e-06	2.38876	+	2.06413	+	up in Pst	AT1G10340.2	F4I4B0	Ankyrin repeat family protein	Not assigned	not assigned	not assigned	NaN	-1.11	4.37	3.8	NaN	1.2	NaN	1.23	15.3653	15.2186	15.268	16.1131	18.0473	17.6809	17.9058	18.2138	15.7456	15.9453	14.6356	15.9662	17.8028	17.0596	17.4265	17.1398	15.3496	14.4842	15.9673	15.3711	0	0	0	0	12240	9729.4
0.0031188	0.0035018	0.00278329	0.00312315	0.000908463	2.38427		2.44107	+		AT5G20570.1	Q940X7-1	RING-box 1	Protein metabolism	protein degradation	peptide tagging	NaN	NaN	NaN	NaN	NaN	0.33	NaN	0.22	18.2874	16.5529	17.0039	17.2228	18.6273	17.8328	19.7844	16.369	17.2628	16.0362	15.1003	14.6772	17.4315	16.5592	18.8163	19.7045	15.0015	16.0331	16.0233	15.6893	150500	94067	44117	154750	172100	110430
0.000177273	0.00413903	0.000765976	0.00621451	0.000409544	2.38202	+	3.29831	+	up in Pst	AT3G01830.1	Q9SGI8-1	Calcium-binding EF-hand family protein	Not assigned	not assigned	not assigned	NaN	NaN	6.05	4.55	NaN	2.59	NaN	1.3	16.0459	15.9352	15.7972	15.5693	18.9105	18.8889	18.9779	18.6888	16.3583	16.2726	16.5107	16.7964	19.2999	18.7607	18.98	18.9424	16.0995	15.8826	14.2994	16.5082	0	2509.8	19608	3446.8	190310	156360
0.000350104	0.00194489	0.00068514	0.00278156	0.000512943	2.37227	+	2.69057	+	up in Pst	AT1G15860.1	A0A654EC77	unkown protein (DUF298)	Not assigned	not assigned	not assigned	NaN	NaN	NaN	NaN	NaN	0.49	NaN	0.38	17.8599	17.4868	15.3126	15.1701	18.5326	18.6309	18.5307	19.1037	17.4314	17.3804	14.9656	15.5315	19.7637	18.9125	18.9029	19.1747	17.4362	16.6367	14.5101	17.4085	13968	25313	9504.7	0	80326	73800
0.000126601	0.000314431	0.000165465	0.000490097	0.000136056	2.37187	+	3.47294	+	up in Pst	AT3G13080.2	Q9LK64-2	multidrug resistance-associated protein 3	Transport	primary active transport	ABC superfamily	0.68	NaN	NaN	2.47	NaN	1.19	NaN	1.23	16.5916	14.8748	18.9848	17.8129	19.7152	20.4584	20.5171	20.497	18.1624	18.0865	17.6239	17.8276	21.0869	20.5904	20.816	20.4224	16.479	16.941	17.4722	18.1317	4064.5	3480.8	5606.1	4915.5	8816.5	10983
4.54335e-05	0.00141784	0.00020142	0.00213783	4.04847e-05	2.36397	+	4.28968	+	up in Pst	AT4G20110.1	Q8L7E3-1	VACUOLAR SORTING RECEPTOR 7	Vesicle trafficking	endomembrane trafficking	vacuolar sorting	NaN	NaN	3.68	2.39	NaN	1.38	NaN	1.02	15.6641	15.9281	16.0322	16.0888	18.7746	18.2771	20.049	19.6912	16.0914	17.2138	16.278	17.7526	20.1777	20.0555	20.0567	20.1225	16.2009	16.2846	15.8191	14.9491	0	1515.4	3382	1624	43581	33195
0	0.000458802	4.1833e-06	0.000110488	4.0087e-06	2.36224	+	0.596235		up in Pst	AT1G73805.1	Q9C9T2	Calmodulin binding protein-like	Signalling	calcium signalling	calcium signalling misc.	NaN	NaN	NaN	3.6	NaN	1.79	NaN	1.97	16.5242	14.7536	16.2218	14.6569	18.0872	17.9342	17.8842	18.5135	15.1766	16.0883	15.7382	15.967	15.1751	15.6546	16.2301	16.4005	14.1842	15.5673	15.8038	15.5201	0	0	0	0	16167	13032
0.000207193	0.000958128	0.000148269	0.000574839	0.00031858	2.36082	+	0.907323		up in Pst	AT3G07090.1	Q9SFT9	PPPDE putative thiol peptidase family protein	Protein metabolism	protein degradation	peptidase families	NaN	NaN	NaN	NaN	NaN	1.09	NaN	0.62	16.391	16.7618	15.8331	16.6618	18.9872	18.5581	18.9924	16.9451	16.0655	16.6499	15.0484	16.2757	15.5814	19.7564	17.8083	15.6809	17.1485	16.6972	15.6913	15.6606	7846.3	10180	2269.9	9014.9	50442	22903
1.08309e-05	0.0018636	1.01534e-05	0.00318541	3.85309e-05	2.35888	+	4.20901	+	up in Pst	AT3G09270.1	Q9SR36	Glutathione-S-transferase U8	Protein metabolism	protein modification	protein S-glutathionylation and deglutathionylation	1.57	NaN	NaN	NaN	-1.11	0.52	NaN	0.39	16.6152	15.134	16.0253	15.255	18.4202	18.8916	18.4552	18.1705	14.148	16.9589	17.6053	15.7898	19.5621	18.9771	19.1034	19.0925	15.3702	15.4571	14.3966	14.6752	0	0	0	1596.9	75162	44722
1.39245e-05	0.000146593	1.05631e-05	0.000794006	2.07725e-05	2.35086		3.70645	+		AT3G04740.1	Q9SR02	RNA polymerase II transcription mediators	RNA	RNA biosynthesis	RNA polymerase II-dependent transcription	NaN	NaN	NaN	NaN	-0.42	0.06	NaN	0.03	15.13	14.3696	14.5516	18.9785	19.5587	18.9223	19.3226	15.3112	15.958	15.3116	16.26	16.1817	16.7263	20.1765	19.4699	20.8086	14.3915	15.256	18.3109	14.3971	391.68	482.21	0	1121.5	9472.6	3583.1
8.26821e-06	0.000192695	8.49779e-05	0.00013344	3.5842e-05	2.34628		0.790141			AT2G44200.1	O64855	CBF1-interacting co-repressor CIR, N-terminal;Pre-mRNA splicing factor	Not assigned	not assigned	not assigned	NaN	NaN	NaN	NaN	NaN	0.69	NaN	0.31	15.2938	16.1707	15.0009	15.9434	19.9307	19.9337	15.6466	19.9159	16.1964	15.1435	15.1565	19.5454	21.205	15.7942	15.2929	17.0115	15.7443	14.9949	15.8233	19.5805	331.88	483.4	115.61	231.61	7279	7673
0.000684273	0.00402912	0.000932537	0.00558724	0.000465952	2.32487	+	3.43062	+	up in Pst	AT1G23440.1	A0A654ECG0	Peptidase C15, pyroglutamyl peptidase I-like	Protein metabolism	protein degradation	peptidase families	1.25	1.13	NaN	NaN	1.52	1.2	NaN	1.11	17.0058	16.9069	17.4991	17.5237	19.4524	19.1486	19.19	19.8257	17.4323	14.9149	18.31	17.66	20.2332	19.9931	19.962	19.9944	15.3019	16.0657	17.2679	17.8246	28544	19503	25635	23632	116430	103220
0.000766665	0.00228897	0.000987017	0.00487409	0.00102589	2.30355	+	2.95705	+	up in Pst	AT3G09940.1	Q9SR59-1	monodehydroascorbate reductase	Redox	hydrogen peroxide removal	ascorbate-glutathione cycle	NaN	NaN	NaN	2.23	NaN	1.03	NaN	1.72	16.2671	16.2082	16.5735	17.4475	19.9528	20.1038	19.6191	20.9982	17.9808	17.751	17.629	18.0989	20.5764	20.359	20.7483	20.7146	17.1401	17.0013	17.2046	19.2241	28262	20879	32132	27976	65669	78062
1.16482e-05	0.00157313	0	0.00297545	6.47426e-07	2.29343	+	2.77627	+	up in Pst	AT1G65690.1	Q8LD98	Late embryogenesis abundant (LEA) hydroxyproline-rich glycoprotein family	Cell	LEA proteins	late embryogenesis abundant	NaN	NaN	NaN	3.73	1.91	3.13	NaN	1.93	16.2999	14.6357	15.1721	16.3036	17.6612	18.0306	17.9314	19.9037	16.5558	15.7887	16.2952	15.7134	19.3288	18.5205	19.0266	18.9319	16.3615	16.0063	15.819	16.516	1623.6	0	0	0	55135	36212
0.000192531	0.000267549	9.95676e-05	0.000820167	0.00102273	2.26903		1.00227			AT5G05100.1	Q93YN3	Single-stranded nucleic acid binding R3H protein	Not assigned	not assigned	not assigned	NaN	NaN	NaN	NaN	0.4	0.7	NaN	0.37	17.2938	17.4314	19.8166	19.97	19.3327	21.1476	15.7568	20.0929	14.967	17.8629	18.7211	15.7028	17.5789	18.7336	18.6272	15.8095	15.9883	15.8116	15.5662	19.3741	1044.5	2928.4	14389	9465.5	10627	14301
0.0013644	0.0031787	0.00355482	0.00179961	0.0032027	2.2675		6.15364	+		AT3G21500.1	F4IXL7	DXS-like 1, 1-deoxy-D-xylulose 5-phosphate synthase 1, 1-deoxy-D-xylulose 5-phosphate (DXP) synthase 2	Secondary metabolism	terpenoids	methylerythritol phosphate pathway	NaN	NaN	NaN	NaN	NaN	0.3	NaN	2.04	14.7812	14.5331	15.408	16.0352	15.2301	20.7254	20.8579	14.7947	14.3037	15.1574	16.8667	16.2103	21.5812	21.5974	21.074	21.3841	14.874	14.5736	16.5657	15.0089	0	2739.5	194360	0	163640	118570
5.6088e-05	0.00169196	0.000306639	0.00254059	0.000345176	2.26399	+	3.0667	+	up in Pst	AT4G10500.1	Q9ZSA8	DMR6-LIKE OXYGENASE 1	Hormone metabolism	salicylic acid	salicylic acid conjugation and degradation	NaN	NaN	7.02	5.92	2.69	0.84	NaN	1.75	15.632	16.2244	15.1936	15.2627	18.6946	19.3857	19.1328	19.2333	16.7946	16.5884	16.8587	17.1488	18.5155	19.8238	20.2397	20.0499	16.0935	16.0182	16.0203	18.2301	1238.8	970.1	2070.6	3806.9	48616	59499
0.00401547	0.028731	0.00460548	0.062312	0.00539433	2.25882	+	3.15923	+	up in Pst	AT3G51660.1	Q8LG92	Tautomerase/MIF superfamily protein	Not assigned	not assigned	not assigned	NaN	NaN	2.09	1.67	1.29	1.71	NaN	0.62	19.5761	18.8628	19.2871	19.4703	21.7704	21.6132	21.7645	21.7084	19.6048	19.3805	19.19	19.646	22.661	22.6905	22.4764	22.7535	19.4757	19.563	19.4798	19.426	146850	119880	174560	130090	1143900	962140
0.000625836	0.00590012	0.00141083	0.0221617	0.00120575	2.25593	+	4.84641	+	up in Pst	AT5G05600.1	Q9FFF6	JASMONATE-INDUCED OXYGENASE2, Jasmonic Acid Oxidase 2	Secondary metabolism	flavonoids	anthocyanins	NaN	4.22	NaN	NaN	NaN	0.86	NaN	1.01	14.8692	15.7135	15.9052	15.4589	20.6629	20.6341	20.7026	19.5288	18.3983	17.5018	17.9383	18.6664	22.5085	22.2233	22.0611	22.0908	17.091	17.2146	16.6259	18.5666	19349	22979	25189	21469	203140	242850
0.00278575	0.00587756	0.0029294	0.0290614	0.00294294	2.25108		5.28752	+		AT3G44300.1	P32962	nitrilase 2	Secondary metabolism	glucosinolates	glucosinolate degradation	2.72	NaN	NaN	NaN	NaN	-0.05	NaN	0.44	19.4893	14.9621	16.0458	15.0002	20.74	21.0152	20.7568	19.83	15.3019	19.3474	19.1573	19.531	23.7464	23.1251	23.3729	23.5838	18.7246	18.4038	16.5523	18.9974	109170	151580	128370	1745.9	240590	206270
0.0181605	0.0178744	0.017452	0.0148885	0.0158232	2.24692		1.78724			AT1G03130.1	Q9SA56	photosystem I subunit D-2	Photosynthesis	photophosphorylation	photosystem I	NaN	NaN	NaN	-1.16	NaN	-1.79	NaN	-1.69	23.4082	23.761	15.6035	22.4949	22.5069	23.1671	22.9516	22.9674	15.3537	22.2135	22.8165	22.2217	24.243	22.3847	15.7614	22.2999	23.1954	23.3419	15.3371	15.6656	590200	666380	678020	647020	607860	577820
0.000453173	0.00220457	0.000436336	0.0213376	0.000710892	2.2381	+	7.29762	+	up in Pst	AT4G16260.1	Q8VZJ2	Glycosyl hydrolase superfamily protein	Carbohydrate metabolism	carbohydrate handling	beta 1,3 glucan hydrolases	NaN	NaN	NaN	NaN	NaN	0.6	NaN	0.59	13.916	13.4329	14.1924	13.6388	15.1853	16.2773	14.9798	17.2718	12.9167	13.9059	13.8717	14.0675	21.8122	21.4007	21.2689	21.7732	14.5521	14.1012	14.6662	13.745	16344	10355	18277	19780	39079	137400
0.000167289	0.000462215	3.53197e-05	0.00102443	8.54651e-05	2.23633	+	2.74978	+	up in Pst	AT5G19230.1	Q8GUL8	Glycoprotein membrane precursor GPI-anchored	Not assigned	not assigned	not assigned	NaN	NaN	NaN	NaN	NaN	2.68	NaN	2.28	15.5538	15.7543	16.8089	14.953	18.5824	18.8016	18.787	17.3749	16.1303	15.4861	16.334	16.6503	18.2537	17.0044	20.9332	19.1593	17.7183	14.7374	15.1066	16.7892	0	22996	0	0	20439	17716
0.00152636	0.00589847	0.00141136	0.0110993	0.00136656	2.22855	+	2.21329	+	up in Pst	AT1G48320.1	Q9SX65	Thioesterase superfamily protein	Coenzyme metabolism	phylloquinone	1,4-dihydroxy-2-naphthoyl-CoA thioesterase	NaN	NaN	3.22	1.89	1.99	1.25	NaN	1.32	19.0611	18.4344	17.9087	18.8882	20.4903	20.4447	20.6159	20.9326	18.8867	18.4324	17.0381	19.2122	21.6311	21.2233	21.3237	21.3026	19.1132	19.2323	18.927	19.3551	69722	46446	36003	64759	193960	192050
6.45998e-05	0.00111492	8.31734e-05	0.00567787	1.56468e-05	2.22784	+	5.53359	+	up in Pst	AT4G08770.1	Q9LDN9	Peroxidase superfamily protein	Not assigned	not assigned	not assigned	NaN	NaN	NaN	NaN	-1.79	2.14	NaN	1.7	15.0619	16.2418	15.1373	15.5996	18.4404	18.5991	18.4969	18.004	16.4044	15.1766	15.7025	17.3454	20.5561	20.4835	21.5545	20.7095	16.187	15.198	14.6188	15.1655	3083.3	5839.3	0	0	36247	50574
9.0164e-05	0.000389231	0.000198146	0.00106532	0.000217916	2.22755	+	3.42152	+	up in Pst	AT4G38540.1	O81816	FAD/NAD(P)-binding oxidoreductase family protein	Not assigned	oxidases - copper, flavone etc	not assigned oxidases - copper, flavone etc	0.65	NaN	NaN	1.65	NaN	2	NaN	1.76	14.3957	14.3087	15.3876	15.0161	17.5901	17.6259	17.659	16.4491	15.1892	14.9647	15.3172	14.9429	18.9834	18.8368	18.6917	18.8821	15.2796	15.5499	15.5115	15.3669	3892	3758.5	2652.3	2440.5	15623	10470
0.000931739	0.00566338	0.00126088	0.00812156	0.00100188	2.20993	+	2.46658	+	up in Pst	AT5G25250.1	Q501E6	SPFH/Band 7/PHB domain-containing membrane-associated protein family	Vesicle trafficking	cell vesicle transport	Flotillin-like protein	NaN	NaN	NaN	NaN	NaN	3.12	NaN	2.6	18.3434	17.0839	18.3447	17.8185	21.267	21.1998	21.1777	22.0871	19.2657	18.7101	19.435	19.4811	21.666	21.4794	21.6688	21.6985	19.2119	18.9527	19.0701	19.4116	34438	6500.6	50709	42257	122770	125590
0.000174674	0.00102888	0.000337603	0.000538988	0.000186746	2.20351	+	0.45727		up in Pst	AT2G41250.1	Q9ZVB6	Haloacid dehalogenase-like hydrolase (HAD) superfamily protein	Cell	misc. cell proteins	misc. cell proteins	NaN	NaN	NaN	NaN	0.62	-0.15	NaN	-0.06	15.7766	15.9164	15.008	16.7922	18.6448	18.7489	18.9491	18.4662	16.6639	17.088	14.7755	17.4675	16.6075	17.4893	17.451	17.2434	16.9339	16.9516	16.4525	16.624	4606.1	5695.2	4925.4	9749.6	35345	32214
3.07973e-05	0.000225003	5.13605e-05	0.000154554	4.89978e-05	2.20218	+	0.396246		up in Pst	AT1G70530.1	Q9CAL2	cysteine-rich RLK (RECEPTOR-like protein kinase) 3	Protein metabolism	protein modification	protein phosphorylation	NaN	NaN	1.79	NaN	NaN	1.82	NaN	0.84	15.9882	14.9466	15.4541	15.8447	17.8975	17.1927	18.0512	17.7422	16.9443	14.9109	15.4784	14.7412	16.328	16.578	17.7297	16.8763	15.785	16.0244	17.087	17.0306	1594.6	924.85	1825.7	0	11543	6274.7
0.000126306	0.000452799	0.000103658	0.000862838	3.02841e-05	2.18784	+	3.59007	+	up in Pst	AT4G23270.1	Q8GWJ7-1	cysteine-rich RLK (RECEPTOR-like protein kinase) 19	Protein metabolism	protein modification	protein phosphorylation	NaN	NaN	NaN	NaN	-1.58	1.61	NaN	0.77	16.2835	15.5431	14.5193	16.0096	18.5268	17.6212	17.5158	18.1142	15.591	15.9823	16.8736	14.5798	18.8916	19.0332	19.4304	19.1976	14.9301	16.6811	15.2725	15.3088	6212.5	4765	243.03	6692.4	19774	13328
8.46977e-05	0.00131775	0.000116023	0.000664942	3.78152e-05	2.18776	+	1.43783	+	up in Pst	AT1G09932.2	A8MQJ6	Phosphoglycerate mutase family protein	Not assigned	not assigned	not assigned	NaN	NaN	NaN	NaN	NaN	2.72	NaN	2.17	15.966	15.6253	15.5642	16.2724	18.4717	18.1487	18.1754	18.9838	15.7079	16.4492	16.5716	16.2999	16.958	16.9883	17.1002	17.1968	15.6368	15.3894	15.857	15.6087	4122.9	0	1622.6	6471.8	50066	33739
7.14436e-05	0.00119288	0.000192351	0.00307322	0.000209427	2.18529	+	4.09078	+	up in Pst	AT2G39420.1	A0A178W2E2	alpha/beta-Hydrolases superfamily protein	Lipid metabolism	lipid degradation	triacylglycerol lipase activities	NaN	NaN	NaN	NaN	NaN	1.36	NaN	0.49	14.4337	14.9953	14.0555	15.0572	18.1492	18.5536	18.1809	16.9135	15.1463	15.9402	16.2148	15.7547	19.38	20.0245	20.521	19.8522	16.6677	16.2788	14.4542	16.0138	1104.4	5275.3	1930.5	1738.3	55601	51840
1.53934e-05	0.000590648	6.73209e-05	0.000651812	0.000136489	2.1823	+	2.15961	+	up in Pst	AT5G48657.2	F4K366	defense protein-related	Not assigned	not assigned	not assigned	NaN	NaN	NaN	NaN	NaN	2.77	2.2	2	16.0494	15.7247	15.0457	14.8563	17.8482	17.575	16.513	18.0707	14.9646	14.9709	15.2009	16.1413	16.9153	17.6738	17.648	17.474	15.2143	16.5924	13.5522	15.7138	0	0	587.31	1670.6	13736	27200
0.000192981	0.00108499	0.000177422	0.0016197	0.000361055	2.15506	+	2.06304	+	up in Pst	AT5G22530.1	Q9FK86	unknown protein	Not assigned	not assigned	not assigned	NaN	NaN	5.15	1.92	NaN	2.54	NaN	2.03	15.5031	14.8865	14.7514	15.3877	17.3353	17.7955	17.4807	16.8149	14.6807	15.3822	15.2936	15.4497	19.026	17.5673	17.5168	17.6811	16.1826	15.692	15.8685	15.7961	15297	0	11474	569.93	42674	59200
0.000185711	0.000469154	0.000173282	0.000452972	0.000174549	2.15256	+	1.26043		up in Pst	AT5G58350.1	Q9LVL5	with no lysine (K) kinase 4	Protein metabolism	protein modification	protein phosphorylation	NaN	NaN	NaN	1.58	NaN	2.71	NaN	2.49	16.0351	15.6515	14.695	16.4622	18.0656	17.7676	17.9703	17.8971	16.534	15.205	15.8304	15.5209	19.3732	17.416	15.7867	15.7538	16.0028	14.8701	14.9727	17.4423	6057.5	7214.4	6558.8	6546.3	16266	20466
0.000433734	0.00144711	0.000427885	0.00339772	0.000603841	2.14655	+	2.58811	+	up in Pst	AT3G51670.1	Q9SCU1	SEC14 cytosolic factor family protein / phosphoglyceride transfer family protein	Not assigned	not assigned	not assigned	NaN	NaN	NaN	NaN	NaN	-0.01	NaN	0.14	16.6118	16.5938	16.4005	16.6241	18.5918	18.66	18.6751	18.4644	16.5912	17.1487	16.1359	15.9294	19.2786	18.8832	19.3979	19.3655	16.63	16.4016	16.6971	16.844	14482	22016	10546	14261	46850	61642
0.000988389	0.00116739	0.000140519	0.00153306	0.000281932	2.14504	+	2.99452	+	up in Pst	AT5G37070.1	A0A178UQN1	unkown protein, DUF538	Not assigned	not assigned	not assigned	NaN	NaN	2.01	1.02	NaN	0.6	NaN	0.5	16.273	15.4883	16.3827	15.6315	18.9648	18.2625	18.9277	17.0629	16.9259	15.5606	16.3987	15.7525	19.1295	19.1249	18.421	18.963	15.5494	15.3196	16.4789	16.3124	8620.7	2369.2	123510	8099.7	29859	46631
0.000418341	0.00335585	0.000751112	0.00536834	0.000607682	2.11754	+	3.02998	+	up in Pst	AT3G55470.2	A8MRW6	Calcium-dependent lipid-binding (CaLB domain) family protein	Not assigned	not assigned	not assigned	NaN	NaN	2.17	1.84	NaN	2.05	NaN	1.24	16.1188	15.7063	16.0312	16.2235	19.1534	18.8989	18.8029	18.069	16.6618	16.3524	16.935	16.5049	19.1866	19.6847	19.5952	19.6754	16.7922	16.5863	16.0971	16.5464	8199.2	11164	19136	21516	125670	94340
3.8722e-05	0.00182016	0.000182753	0.00142218	0.000135259	2.11247	+	1.79373	+	up in Pst	AT5G52760.1	Q9LTE1	Copper transport protein family	Not assigned	not assigned	not assigned	NaN	NaN	5.94	6.05	NaN	2.05	2.09	1.84	16.5706	15.2968	15.6877	16.197	17.9367	17.9038	18.232	16.6514	16.087	15.9653	14.6221	15.5997	17.9699	15.949	17.9143	17.4607	15.0855	16.034	15.8217	15.1778	0	2687.4	0	2826.7	90056	77904
0.000209451	0.00052177	0.000109478	0.00063484	0.000147423	2.11029	+	2.47888	+	up in Pst	AT2G20900.3	Q9C5E5-2	diacylglycerol kinase 5	Lipid metabolism	lipid synthesis	glycerolipid synthesis	NaN	NaN	NaN	NaN	NaN	1.07	NaN	1.04	16.2825	15.5463	16.1311	15.2883	18.1215	18.1554	18.2145	18.2446	15.723	15.7665	15.8697	16.9357	18.5607	18.4277	18.3931	18.6607	15.267	16.0664	16.443	16.3504	7324	7497.5	8995.5	5918	25572	6440
2.91509e-06	0.000335336	1.27586e-05	0.000287417	1.03915e-05	2.10653	+	2.46968	+	up in Pst	AT4G04500.1	Q9XEC7	cysteine-rich RLK (RECEPTOR-like protein kinase) 37	Protein metabolism	protein modification	protein phosphorylation	NaN	NaN	5.91	3.95	NaN	0.5	NaN	0.25	15.0236	16.1629	14.8285	15.467	18.1945	18.3273	18.3309	18.6025	15.7427	16.4699	15.9125	16.9041	15.8251	18.0189	17.6836	17.8163	14.2204	15.1142	14.863	15.2676	0	0	0	429.8	10495	4579.1
0.000133084	0.000187479	0.000131925	0.000258882	0.000147917	2.10187		0.865407			AT3G45740.1	A0A5S9XI54	hydrolase family protein / HAD-superfamily protein	Not assigned	not assigned	not assigned	NaN	NaN	NaN	NaN	-0.37	0.05	NaN	0.06	21.187	21.3263	15.6727	15.6641	21.0219	21.3219	20.8415	25.5306	21.4008	21.1627	16.5467	21.1981	23.3129	21.3843	21.6127	21.6063	21.2993	21.606	21.4335	20.1158	4784.3	4590	6568.2	2939	4901.5	5143.9
1.31333e-05	0.000194409	4.31876e-06	0.000223202	4.72425e-06	2.08208	+	2.27753	+	up in Pst	AT4G29950.1	Q9SZR5	Ypt/Rab-GAP domain of gyp1p superfamily protein	Vesicle trafficking	regulation of membrane tethering and fusion	RAB-GTPase-activating protein (RAB-GAP)	NaN	NaN	NaN	1.4	1.59	0.69	NaN	0.59	14.4149	15.3471	13.6539	13.9516	16.6184	16.7642	17.7579	16.6847	13.5704	15.3312	15.3512	15.2441	17.5334	17.2738	17.521	17.41	15.6073	14.4954	15.6125	14.9129	125.85	651.53	617.39	474.75	5438.5	5524.9
0.000152459	0.00247602	0.000572507	0.00338579	0.000681772	2.07949	+	2.25031	+	up in Pst	AT3G50930.1	Q8VZG2	cytochrome BC1 synthesis	Not assigned	not assigned	not assigned	1.68	NaN	3.57	4.09	NaN	1.71	NaN	1.51	14.5223	15.0344	14.9182	14.0678	19.3945	19.1015	19.0638	19.3113	16.7856	17.3353	17.3382	17.094	19.4512	19.5777	19.5266	19.5225	17.4483	17.1091	17.0077	17.5118	7839.5	3488.7	6230.6	4089.5	100770	62480
0.000273479	0.0015778	0.000667938	0.00333652	0.000655108	2.07249	+	2.66137	+	up in Pst	AT4G20860.1	Q9SUC6	FAD-binding Berberine family protein	Not assigned	oxidoreductase acting on CH-OH group of donor	not assigned oxidoreductase acting on CH-OH group of donor	1	NaN	NaN	NaN	NaN	2.81	NaN	1.97	16.5522	15.1902	16.4017	16.1794	19.0688	18.7928	19.2684	19.626	17.545	16.4201	16.8704	17.6304	19.8921	19.6111	19.792	19.7847	17.3709	16.6184	17.1314	17.3135	9820.7	6356.2	9328.4	13602	66005	43940
0.000205304	0.000528978	0.000204461	0.000730567	0.00019306	2.07117	+	2.17158	+	up in Pst	AT5G58430.1	Q9FGH9	exocyst subunit exo70 family protein B1	Vesicle trafficking	target membrane tethering	Exocyst complex	-0.34	NaN	NaN	1.1	NaN	0.37	NaN	0.18	16.3176	16.2273	16.2057	16.0271	17.788	17.881	18.1035	17.2516	15.7014	16.337	14.6455	16.0554	18.7228	17.9704	18.4187	18.4151	16.1356	16.1221	16.3796	16.2034	6169.3	10085	7385.9	5394.4	14733	18093
0	0.000577503	1.06972e-06	0.00117473	0	2.05874	+	0.576183		up in Pst	AT1G61800.1	Q94B38	ARABIDOPSIS GLUCOSE-6-PHOSPHATE/PHOSPHATE TRANSLOCATOR 2, glucose-6-phosphate/phosphate translocator 2	Transport	carrier-mediated transport	DMT superfamily	NaN	NaN	NaN	1.74	NaN	1.37	NaN	0.86	16.0974	15.902	17.1192	14.8284	17.7089	18.4465	17.6879	18.8482	15.7369	17.3567	15.8239	15.539	15.6822	14.8695	15.7462	18.522	15.6358	15.6218	15.6149	15.6426	0	0	0	0	17006	19208
0.000304518	0.00329708	0.000810808	0.004255	0.000602462	2.05115	+	2.95482	+	up in Pst	AT5G52640.1	P27323	Heat-shock protein HSP90-1	Stress	biotic stress	systemic acquired resistance (SAR)	0.41	NaN	4.9	1.51	NaN	3.26	2.75	2.41	15.7507	14.3863	15.0894	15.5404	19.5203	19.6666	19.8746	20.2086	17.9318	17.5073	17.1014	18.525	20.0903	19.8595	19.6088	19.8941	17.6063	16.3157	16.5758	17.1356	11419	9424.5	13672	8766.7	114870	95765
0.000593529	0.00318974	0.000527095	0.00827935	0.000534565	2.04603	+	3.47167	+	up in Pst	AT3G22370.1	Q39219	alternative oxidase 1A	Cellular respiration	OXPHOS	OXPHOS AOX	2.66	NaN	NaN	NaN	2.53	2.15	NaN	1.5	18.0208	17.3491	17.4053	17.5971	19.6812	19.8408	19.7276	19.7689	17.969	17.5501	17.6313	17.6838	21.0457	20.6712	20.7601	20.5033	17.0635	17.1186	17.5479	17.3636	20136	15093	23761	25788	111510	94142
0.00137573	0.00960913	0.00196529	0.0267694	0.00191281	2.04029	+	3.33735	+	up in Pst	AT1G51760.1	O04373	peptidase M20/M25/M40 family protein	Protein metabolism	protein degradation	peptidase families	1.07	NaN	NaN	1.6	NaN	2.19	NaN	2.04	17.5366	17.3453	17.1155	17.6474	20.5177	20.4636	20.5171	20.3562	18.3733	18.2715	18.4253	18.6233	21.5452	21.6442	21.4524	21.5965	18.3731	18.0982	18.004	18.4136	56110	30584	49418	60280	370390	327480
0.0136168	0.119894	0.0249014	0.269434	0.0259819	2.03893	+	2.94552	+	up in Pst	AT1G45145.1	Q39241	thioredoxin H-type 5	Protein metabolism	protein modification	protein S-nitrosylation and denitrosylation	NaN	NaN	2.54	2.61	NaN	1.47	NaN	1.43	19.9336	19.3325	20.128	20.2871	23.0619	22.9189	23.0483	22.1833	20.7993	20.5911	20.7426	20.9237	23.8264	23.8493	23.9582	23.9348	20.9017	20.9821	20.698	21.2048	416910	296900	493350	745040	4927600	4366200
0.000295775	0.00115883	0.000458862	0.00249852	0.000318326	2.03353	+	3.24802	+	up in Pst	AT3G51130.1	Q9SD33-1	unknown protein	Not assigned	not assigned	not assigned	NaN	NaN	NaN	NaN	1.36	0.92	NaN	0.83	16.9464	16.5462	16.018	16.5461	17.8078	18.3435	18.4094	18.489	16.1442	15.9476	16.484	16.3396	19.7442	18.7666	19.039	19.0195	15.9726	14.9012	16.2153	16.4881	14702	6538.5	5753.9	15176	46492	48913
0.000401535	0.00333822	0.000711167	0.00384487	0.000651882	2.02642	+	2.17741	+	up in Pst	AT3G10640.1	Q9LPN5-1	SNF7 family protein	Vesicle trafficking	endomembrane trafficking	ESCRT (Endosomal Sorting Complex Required for Transport) complexes	NaN	NaN	NaN	1.57	0.91	1.03	NaN	0.89	17.108	16.4347	16.8468	17.0695	19.3257	19.411	18.9163	18.2071	17.2672	17.4647	17.7982	15.2245	19.1609	19.1282	19.4617	19.4076	16.9887	17.1644	17.8947	16.401	21235	12409	7321.9	15963	106280	96858
0.000177595	0.00182643	0.000391949	0.00312775	0.000289689	2.02326	+	3.63562	+	up in Pst	AT1G75170.1	Q9FRK8	Sec14p-like phosphatidylinositol transfer family protein	Protein metabolism	protein translocation	protein targeting	NaN	NaN	2.6	1.95	2.57	1.92	NaN	1.62	14.5381	16.2032	14.873	16.8889	18.3527	18.3393	18.0415	18.0624	15.2742	16.1267	16.981	16.3208	18.7568	18.8789	19.5667	18.6096	15.6881	15.2269	15.505	14.8495	11343	869.47	136.93	13114	71740	70824
0.00138174	0.00433326	0.00226182	0.0163569	0.00203674	2.00872		3.01275	+		AT3G04720.1	P43082	pathogenesis-related 4	Stress	biotic stress	biotic stress misc.	NaN	NaN	NaN	NaN	-0.13	0.59	NaN	0.63	19.6629	18.4415	18.7177	15.8248	19.8266	19.6288	19.2971	21.6019	19.2526	18.4526	19.6998	14.9143	21.7342	21.6004	21.8796	21.753	16.9773	19.9296	19.2453	18.7638	37854	49384	14616	95807	77509	61033
4.35697e-05	0.00222965	1.02184e-05	0.00606648	6.91246e-06	2.00511	+	4.4265	+	up in Pst	AT4G10860.1	O81627	unknown protein	Not assigned	not assigned	not assigned	NaN	NaN	NaN	NaN	NaN	0.02	NaN	0.01	16.0113	15.4545	14.0709	14.8461	18.1411	18.1188	18.1383	18.0787	16.5342	15.7814	15.7588	16.382	19.606	19.6039	19.5082	19.8741	15.5179	16.3175	15.2802	13.7707	0	5989.2	0	0	65068	46021
2.132e-06	0.000304193	0	0.000237843	4.04836e-06	1.99568	+	2.24377	+	up in Pst	AT2G42890.3	A0A654F2L7	MEI2-like 2	Not assigned	not assigned	not assigned	NaN	NaN	NaN	NaN	1.45	0.29	NaN	0.68	16.2044	16.2794	15.1687	13.377	17.7612	17.1519	17.928	17.9561	15.1332	16.7964	15.5405	15.3445	18.2172	17.6742	17.7684	16.4182	14.6147	16.5677	15.2302	14.6903	0	293.07	0	0	7297.9	6071.8
9.35838e-05	0.000496807	0.000134906	0.00089726	0.000125263	1.99376	+	2.68602	+	up in Pst	AT2G47000.1	O80725	ATP binding cassette subfamily B4	Transport	primary active transport	ABC superfamily	1.25	NaN	NaN	1.8	NaN	0.86	NaN	0.42	16.2077	15.9907	16.1431	15.9855	18.2667	18.5667	18.5954	19.079	16.5275	16.8026	16.5516	16.651	19.102	19.4201	19.3595	19.2191	16.6057	17.0973	16.286	16.3676	2560	2923.8	3770.8	4108.2	14053	12603
1.68936e-05	0.00134423	0.000369575	0.00148743	1.09491e-05	1.99374	+	3.59374	+	up in Pst	AT2G41410.1	P30188	Calcium-binding EF-hand family protein	Signalling	calcium signalling	calcium signalling misc.	NaN	NaN	2.05	2.87	0.82	0.72	NaN	1.11	15.9502	15.4104	15.5422	15.4757	19.1312	19.0279	19.0385	19.3013	17.343	16.8588	17.4497	16.8724	18.5518	18.7511	18.5519	18.8211	15.9988	15.1148	14.4587	14.7286	347.41	875	0	1184.8	76615	30911
0.000471789	0.00519169	0.00087183	0.00385796	0.000875463	1.98794	+	1.46249	+	up in Pst	AT3G52430.1	Q9S745	Lipase-like PAD4	Stress	biotic stress	systemic acquired resistance (SAR)	NaN	NaN	3.76	3.66	NaN	0.29	NaN	0.33	17.4662	17.1054	17.1529	17.6412	19.8627	19.7235	19.7749	20.3971	17.7883	17.8962	18.0876	18.0343	19.9042	19.1747	19.3132	19.1467	18.0088	17.7979	17.8194	18.0628	14833	17375	14991	19945	199210	156380
0.00292029	0.000884988	0.00027966	0.00110883	0.00013997	1.9841		3.64862	+		AT4G16444.1	Q1H5D2	unknown protein	Protein metabolism	protein translocation	protein translocation endoplasmic reticulum	NaN	NaN	NaN	NaN	NaN	0.43	NaN	0.39	17.6421	14.465	15.7294	15.6621	15.7223	18.6109	18.7035	16.2042	15.9441	15.4757	15.3398	14.5448	18.8685	18.4316	19.159	19.1026	15.6383	14.7031	15.6585	14.9672	5271.4	9634.3	189780	221100	11118	33976
0.0008577	0.00137697	0.000899609	0.00174447	0.000905397	1.97009	+	3.15932	+	up in Pst	AT4G22920.1	O82741	non-yellowing 1	Coenzyme metabolism	tetrapyrrole	chlorophyll metabolism	NaN	NaN	NaN	NaN	2.65	0.8	NaN	1.05	17.0367	15.2164	14.9071	15.8055	18.3064	18.4262	18.3951	17.1202	15.8938	15.582	17.3482	15.5437	18.5345	19.0432	19.241	18.7554	15.4879	15.3771	15.6423	16.4296	30046	35137	28828	27588	60469	56442
0.00013184	0.00105611	0.000235703	0.00251488	0.000293158	1.96826	+	1.7838	+	up in Pst	AT5G15870.1	Q9LFT3	glycosyl hydrolase family 81 protein	Not assigned	not assigned	not assigned	NaN	NaN	NaN	1.7	NaN	1.37	NaN	0.6	16.0374	16.1239	15.5695	17.2634	19.2166	19.0668	19.2283	19.1798	16.2457	17.2705	17.8378	17.4644	19.5242	19.5863	19.7588	19.5935	17.7657	17.8235	17.8083	17.9301	5540	2957.4	4415.8	5902.7	49426	28424
5.49964e-06	0.0010296	1.2986e-06	0.00207181	5.59454e-06	1.96676	+	2.7372	+	up in Pst	AT1G44130.1	A0A654EL64	Eukaryotic aspartyl protease family protein	Protein metabolism	protein degradation	peptidase families	NaN	NaN	NaN	NaN	NaN	1.88	NaN	1.38	16.1475	15.1419	14.8134	15.5155	17.9042	17.6097	17.7957	18.6303	16.0767	15.6902	16.1685	16.1374	19.1944	18.5071	18.5879	18.5633	15.657	16.1168	16.807	15.3232	277.7	0	507.03	0	41543	32173
0.000123437	0.000736248	0.000274362	0.000678236	0.000285744	1.96609	+	1.49915	+	up in Pst	AT3G17420.1	Q9LRP3	glyoxysomal protein kinase 1	Protein metabolism	protein modification	protein phosphorylation	NaN	NaN	NaN	1.49	NaN	0.75	NaN	0.68	16.4898	17.407	17.1616	15.4544	18.7053	18.8668	18.9821	18.959	16.0075	17.2325	17.0821	17.3268	18.6406	18.1799	19.4514	18.9281	16.7383	17.299	17.6352	17.5309	1703.6	6661.6	6262.5	2865.3	16255	27038
5.87354e-05	0.000867151	0.000196207	0.00112079	0.000153177	1.9635	+	2.94672	+	up in Pst	AT1G51800.1	Q9C8I6	Leucine-rich repeat protein kinase family protein	Not assigned	transferase transferring phosphorus-containing group	not assigned transferase transferring phosphorus-containing group	NaN	NaN	NaN	1.16	NaN	2.76	1.7	1.73	15.6804	14.9231	17.1305	15.7123	19.0776	19.0173	19.392	17.3979	16.7498	16.74	17.0227	16.5183	19.7218	19.5071	19.1216	19.1	16.4263	16.2403	16.3095	16.6874	3206.2	248.85	2556	2394.7	32797	30808
0.000289456	0.00141401	0.000603081	0.00214117	0.000561421	1.96193	+	2.10561	+	up in Pst	AT3G51330.1	A0A384KQ53	Eukaryotic aspartyl protease family protein	Protein metabolism	protein degradation	peptidase families	NaN	NaN	1.66	2.9	-0.53	2.25	NaN	0.85	15.8905	15.4263	15.8299	15.9703	18.7001	18.8427	19.1163	18.6493	16.9056	16.5785	16.5213	17.4553	19.1442	18.9752	19.0386	19.0943	16.8801	16.6709	17.0594	17.2194	7226.3	6574.1	12221	15518	58132	41667
0.000263037	0.000329604	0.000134112	0.000137228	0.00015754	1.95307	+	0.357873		up in Pst	AT5G66920.1	Q8LPS9	SKU5 similar 17	Not assigned	oxidoreductase acting on diphenol or related substance as donor	not assigned oxidoreductase acting on diphenol or related substance as donor	NaN	-0.51	NaN	NaN	-0.32	-0.34	NaN	-0.65	16.315	17.2494	15.627	16.5135	17.5685	17.1415	16.6828	18.6611	15.5402	16.0963	15.4677	15.1375	17.6651	15.8144	15.4297	16.3279	14.4803	16.2949	16.0391	16.9914	3783.6	24842	6016.6	1998.4	8464.9	94.829
0.00184618	0.00179079	0.00161106	0.00326178	0.00296024	1.94107	+	-0.175414		up in Pst	AT5G55710.1	Q9FM67	Uncharacterised conserved protein ycf60	Not assigned	not assigned	not assigned	NaN	NaN	NaN	NaN	NaN	-1.09	NaN	-0.84	15.539	18.1134	16.2111	14.8385	17.4882	16.3351	16.6887	18.8175	16.1918	14.9306	14.7619	15.6808	19.7018	19.8434	15.6301	19.678	20.0626	15.5858	19.9093	19.9973	72106	56226	66551	67746	57659	52974
2.75275e-06	0.000106893	1.10902e-05	0.000298127	8.38326e-06	1.94094	+	3.12624	+	up in Pst	AT3G25610.1	Q9LI83	ATPase E1-E2 type family protein / haloacid dehalogenase-like hydrolase family protein	Lipid metabolism	lipid transport	phospholipid transverse translocation	NaN	NaN	2.26	1.65	NaN	2.22	NaN	1.6	16.1536	16.5281	16.1139	13.2736	15.7244	16.0289	15.3089	16.0396	13.8847	14.1003	12.8786	14.4745	18.374	17.9427	17.6899	17.0639	14.5883	14.0655	14.988	14.9238	249.32	43.731	0	95.234	4000	5125.5
0.000170389	0.00181941	0.000351854	0.00298829	0.000282954	1.93941	+	2.90898	+	up in Pst	AT1G13990.1	A0A178WMB0	unknown protein	Not assigned	not assigned	not assigned	NaN	NaN	2.21	NaN	1.77	1.34	NaN	1.16	15.5305	16.9052	15.6661	16.3911	19.2438	19.1776	19.4721	18.9328	17.5124	17.1459	17.1845	17.226	19.9638	19.4725	19.7843	19.7563	17.0517	17.3717	15.7881	17.1295	1720.9	5423.7	4897.9	12489	74075	66737
0.0589839	0.0354085	0.0322162	0.025308	0.0511805	1.93258		-1.48998			ATCG01020.1	A0A1B1W4Y9	ribosomal protein L32	Protein metabolism	protein synthesis	organelle protein translation machineries	NaN	NaN	NaN	NaN	NaN	NaN	NaN	NaN	16.4052	22.3335	22.4445	22.7646	22.0377	18.8238	19.4983	21.8644	14.916	19.8175	20.3262	19.4342	21.414	21.5914	20.9989	17.1172	22.5525	19.2075	22.6996	22.6219	1881300	2220200	1986400	2299300	1793800	911410
0.00663069	0.00253915	0.00301099	0.00322198	0.00621207	1.92626		2.69927			AT5G62000.3	Q94JM3-1	auxin response factor 2	RNA	RNA biosynthesis	transcriptional activation	NaN	NaN	NaN	NaN	0.68	0.07	NaN	-0.06	15.4397	22.8381	23.0861	22.6202	23.1411	22.7336	23.7175	21.3256	22.7602	22.1517	16.1033	22.1976	23.0459	23.4681	23.3159	23.6082	22.6404	22.8856	22.0313	15.0837	241950	207680	261470	232270	170810	4930.7
5.74086e-05	0.000659028	5.05278e-05	0.00165458	7.83958e-05	1.92502	+	2.73072	+	up in Pst	AT1G64065.1	Q6DST1	Late embryogenesis abundant (LEA) hydroxyproline-rich glycoprotein family	Cell	LEA proteins	late embryogenesis abundant	NaN	NaN	NaN	NaN	NaN	1.33	NaN	1.16	14.8292	16.1728	14.8365	14.8606	17.8947	16.9527	16.7735	15.9099	15.0595	14.8232	15.3373	14.6108	18.127	18.2626	17.8454	18.1519	15.575	15.1801	15.2908	15.4181	1388.4	2227	1550.2	3026	33527	26997
0.00629174	0.0404338	0.00968422	0.053435	0.0102188	1.91968	+	2.08531	+	up in Pst	AT4G12720.3	Q9SU14-1	MutT/nudix family protein	Not assigned	not assigned	not assigned	NaN	NaN	2.78	2.66	NaN	0.89	NaN	0.89	20.3275	19.9474	19.9965	20.3597	22.6797	22.7016	22.735	22.9067	20.6974	20.8228	20.7779	21.0463	23.0639	22.8484	23.0734	22.8703	20.8402	20.9095	20.7003	21.0647	255260	218350	185710	234040	1298800	1311900
0.000409314	0.00117995	0.000351821	0.00335751	0.000524295	1.91822	+	2.41871	+	up in Pst	AT1G06570.1	P93836-1	4-hydroxyphenylpyruvate dioxygenase	Amino acid metabolism	amino acid degradation	Trp/Phe/Tyr degradation	NaN	NaN	NaN	NaN	3.03	0.71	NaN	0.79	17.3004	16.9712	16.5739	17.0974	18.6102	18.5237	18.6176	19.026	16.8829	15.4982	17.3307	17.3929	20.0442	19.4776	19.1983	19.3517	16.8584	17.2628	17.1022	17.1736	10645	22418	7947.8	16938	34358	42249
0.000666014	0.000572528	0.000284866	0.000291824	0.000636908	1.91743		-0.588177			AT2G21340.1	Q8W4G3-1	MATE efflux family protein	Hormone metabolism	salicylic acid	salicylic acid transport	NaN	NaN	NaN	NaN	NaN	-0.65	NaN	-0.51	19.1004	17.9147	15.6591	18.641	18.376	17.6168	16.6117	15.8318	15.4035	15.97	16.0953	13.2977	18.0347	17.8083	16.0557	15.3858	17.6713	18.6178	18.0059	15.3421	31345	17557	10584	35415	24005	25219
9.50924e-05	0.000369677	0.000102078	0.000544364	7.4855e-05	1.91585	+	2.90026	+	up in Pst	AT2G47800.1	Q7DM58	multidrug resistance-associated protein 4	Transport	primary active transport	ABC superfamily	NaN	NaN	2.02	2.61	1	1.6	2.01	1.31	16.0111	15.5843	15.6939	15.3642	17.9061	18.229	18.0498	18.2407	15.9999	16.52	16.4074	15.8348	19.1811	18.494	18.4972	18.4945	16.0784	15.3297	15.6219	16.0358	3268.6	4021.8	4528.7	1630.4	14861	12127
0.000343081	0.00132215	0.000465802	0.00769582	0.000439074	1.91319	+	4.58898	+	up in Pst	AT2G34810.1	O64745	FAD-binding Berberine family protein	Not assigned	oxidoreductase acting on CH-OH group of donor	not assigned oxidoreductase acting on CH-OH group of donor	NaN	4.52	NaN	-1.03	3.3	0.41	NaN	0.43	15.9904	16.2434	16.9763	14.8495	18.4432	18.0823	18.224	19.3978	17.0154	16.5773	15.9901	16.9117	21.0262	20.8016	20.6894	20.7478	16.2177	16.3955	15.9233	16.3727	15530	13271	13190	6469.8	36076	48192
0.000180094	0.000536561	0.000334407	0.000733305	0.000288126	1.91241	+	1.33725	+	up in Pst	AT2G29990.1	O80874	alternative NAD(P)H dehydrogenase 2	Cellular respiration	OXPHOS	OXPHOS altNDH	NaN	NaN	2.51	2.09	0.8	1.76	NaN	1.64	17.4286	16.7505	16.4451	16.1492	17.9721	17.8025	17.9947	19.8836	16.7349	16.3494	16.4626	16.4563	19.4564	18.2219	18.591	18.7458	17.5973	17.2829	17.4426	17.3434	8867.3	4934.2	6024.9	5736.3	17146	18874
0.000485698	0.00116231	0.000425595	0.00304817	0.000508908	1.90785	+	2.60816	+	up in Pst	AT4G12910.1	Q8L7B2	serine carboxypeptidase-like 20	Protein metabolism	protein degradation	peptidase families	NaN	NaN	NaN	NaN	NaN	-0.37	NaN	-0.39	17.9863	17.9369	16.4893	17.1288	19.0598	18.776	18.7913	19.2627	17.2242	17.2412	16.815	16.9779	19.526	19.7527	19.9724	19.8258	17.4133	16.9818	17.3866	16.8625	17832	23793	12105	14883	58707	37388
8.78002e-05	0.00366854	4.1129e-05	0.0119078	3.88846e-05	1.90369		6.34561	+		AT2G29460.1	Q9ZW27	Glutathione S transferase 22	Redox	glutathione S transferases	glutathione S transferases misc.	NaN	NaN	4.77	4.03	3.8	3.76	3.21	3.76	14.7742	14.103	15.2968	13.8142	19.0193	19.8675	18.127	16.0114	15.0641	16.5398	16.8389	16.9676	19.3011	21.0978	20.7369	21.7734	12.5277	16.2195	15.4943	13.2853	1894.7	797.07	5081.9	4903.1	148410	155050
0.00128325	0.00375905	0.000853415	0.0025483	0.000563306	1.90327	+	1.73912	+	up in Pst	AT5G22630.1	Q9FNJ8	Arogenate dehydratase	Amino acid metabolism	amino acid synthesis	Phe synthesis	NaN	0.81	NaN	NaN	1.55	0.44	NaN	0.68	18.2401	18.8046	18.6895	18.2878	20.5425	20.3404	20.4061	20.534	18.3901	18.5913	18.7249	18.5036	19.9106	19.2903	19.6451	19.2651	16.5688	18.4828	17.901	18.2018	19474	110950	39006	9817.2	149380	119800
0.000785907	0.000868461	0.00046206	0.000571263	0.00045992	1.8987	+	0.161366		up in Pst	AT1G29260.1	Q9XF57	peroxin 7	Protein metabolism	protein translocation	protein translocation peroxisome	NaN	NaN	NaN	NaN	NaN	0.16	NaN	0.12	17.7466	14.5264	17.6393	17.9231	18.2933	17.5287	18.1291	17.4816	14.7564	16.2404	15.1423	17.6989	17.6158	17.6771	17.2246	18.1943	17.8767	17.9903	17.3788	16.8205	26838	25173	27842	32089	25817	24495
0.000335001	0.00241382	0.000456263	0.00495473	0.000293282	1.89381	+	3.6161	+	up in Pst	AT1G71100.1	Q9C998	Ribose 5-phosphate isomerase, type A protein	Carbohydrate metabolism	ox.PPP	non-oxidative phase	NaN	0.65	NaN	1.64	NaN	0.26	NaN	0.29	16.1382	14.2941	15.6186	15.9815	18.6423	16.7908	18.5209	17.0406	15.8729	16.0245	15.6059	15.9161	19.1258	19.3932	19.4078	19.3348	15.9366	15.9001	15.3079	15.6526	15965	6381.6	14033	11348	108690	59409
0.000580973	0.00685318	0.00142019	0.00798107	0.000759367	1.89373	+	2.88925	+	up in Pst	AT5G61210.1	Q9S7P9	soluble N-ethylmaleimide-sensitive factor adaptor protein 33	Vesicle trafficking	SNARE target membrane recognition and fusion complexes	Qbc-type SNARE components	NaN	NaN	2.68	1.98	NaN	1.51	NaN	0.99	16.163	17.9827	17.3186	16.8403	20.6132	20.5083	20.3977	20.9618	18.9412	18.7855	18.5977	18.5817	20.7772	20.5281	20.3153	20.6515	17.6882	17.7545	17.1753	18.097	4318.3	32353	22834	23101	244890	247400
0.00041997	0.0224064	0.00604772	0.0287589	0.00609903	1.89288	+	2.15609	+	up in Pst	AT2G43620.1	O22841	Chitinase family protein	Not assigned	not assigned	not assigned	NaN	NaN	NaN	NaN	NaN	2.52	2.02	1.86	16.4012	15.5314	15.8712	15.9373	22.0513	22.1287	22.2178	22.0601	20.2028	19.8588	20.1542	20.6706	22.2049	22.09	22.5966	22.4463	20.1387	20.2286	20.2864	20.0599	24890	6862.8	19219	8629.8	774390	808930
8.47722e-07	0.000251241	7.89528e-06	0.00425884	2.72945e-06	1.88615		6.70664	+		AT1G07620.1	F4HSD5	GTP-binding protein Obg/CgtA	Not assigned	not assigned	not assigned	NaN	NaN	NaN	NaN	NaN	2.72	NaN	1.95	15.404	15.7287	15.4151	15.9967	19.3809	16.0155	18.3172	15.7655	16.2372	15.078	16.1744	14.4449	22.0875	21.7364	21.8917	21.4092	14.0651	16.5059	14.9199	14.8074	0	116.53	0	0	2276	2058.9
0.000191934	0.000916648	0.000289925	0.00173995	0.000394485	1.88604	+	2.58523	+	up in Pst	AT3G62770.3	F4IZI7	Autophagy-related protein 18a	Vesicle trafficking	autophagosome formation	ATG9-2-18 membrane shuttling complex	NaN	NaN	NaN	NaN	0.43	0.65	NaN	0.46	16.3698	16.6086	16.0079	16.6549	18.8679	18.7049	18.7451	17.6928	16.5078	16.7378	16.1433	17.0775	19.1295	19.3365	19.3647	19.2891	16.8324	16.4736	16.8522	16.6206	6534.4	3042.1	7822.2	10146	39214	40731
9.83348e-05	0.000886925	0.000263818	0.00228782	0.000217026	1.87841	+	3.33124	+	up in Pst	AT5G27600.1	Q8LKS5	long-chain acyl-CoA synthetase 7	Lipid metabolism	lipid degradation	fatty acid degradation	0.75	NaN	1.72	1.07	0.75	1.48	NaN	1.29	16.8487	15.6786	15.9639	17.0607	18.1414	19.2795	19.4678	18.7765	17.0559	17.042	16.9505	17.1032	20.4561	20.2991	20.0003	20.111	17.0291	17.2439	16.2891	16.9795	5936.5	400.54	379.59	7402.2	34183	27085
9.03825e-06	0.00101494	0.000350164	0.00473288	0.000461488	1.85641	+	4.63009	+	up in Pst	AT3G57520.1	Q94A08-1	seed imbibition 2	Carbohydrate metabolism	carbohydrate synthesis	raffinose synthesis	NaN	NaN	NaN	NaN	NaN	-0.49	NaN	-0.23	15.8943	15.0695	15.2502	14.8758	18.2281	18.0842	19.3533	18.468	17.239	15.7935	17.237	16.4384	21.1068	20.7794	20.6984	20.7035	17.0823	17.0268	14.2785	16.3801	848.84	0	426.23	0	32293	32935
5.88095e-05	0.00115188	7.91915e-05	0.00218842	7.92654e-05	1.84365	+	2.21234	+	up in Pst	AT5G39520.1	Q0WW43	unkown protein (DUF1997)	Not assigned	not assigned	not assigned	NaN	NaN	NaN	NaN	4.93	-0.53	NaN	0.46	15.4835	16.9781	16.2373	15.1004	17.9946	17.2795	18.6852	17.1782	15.8005	17.3383	15.1463	15.4777	19.2255	18.1233	18.2722	18.0924	14.6653	16.6496	16.7534	16.7957	2687.7	0	2781.7	2990.8	86059	4139.8
2.07636e-05	0.000562328	8.63982e-06	0.00311285	7.6389e-05	1.81738	+	3.85653	+	up in Pst	AT1G32350.1	Q8LEE7	alternative oxidase 1D	Cellular respiration	OXPHOS	OXPHOS AOX	NaN	NaN	NaN	NaN	NaN	1.89	NaN	2.03	14.8622	15.3602	16.3463	15.6377	17.344	17.5806	17.3386	16.1656	13.8889	15.0433	15.7702	16.4569	20.2688	19.5524	20.393	19.4015	15.8566	16.5446	15.848	15.9403	1532.1	192.12	916.82	299.62	6039.6	31630
5.00565e-06	0.0017852	9.4488e-05	0.00567828	6.64102e-05	1.81705	+	3.51374	+	up in Pst	AT3G13950.1	B9DG91	unknown protein	Not assigned	not assigned	not assigned	NaN	NaN	2.14	3.6	NaN	3.75	NaN	2.63	14.4772	14.6069	15.9101	15.2178	17.2857	17.8896	17.1858	17.1626	15.9461	15.9879	15.3584	14.9631	20.109	18.2856	18.7681	18.6531	15.2763	16.1889	15.6553	14.6404	697.72	0	0	0	63030	83524
9.86065e-05	0.00190189	0.000531249	0.00433507	0.000429768	1.81606	+	2.75749	+	up in Pst	AT3G28540.1	Q9LH82-1	P-loop containing nucleoside triphosphate hydrolases superfamily protein	Not assigned	not assigned	not assigned	NaN	NaN	3.36	3.32	NaN	0.66	NaN	0.91	13.9171	13.9183	14.0517	14.6281	18.6967	19.1038	19.2991	18.663	17.1748	16.9791	17.0303	17.3141	19.6971	19.86	19.8213	19.8421	17.1181	17.028	16.1444	17.9001	216.35	2842.5	5097.7	6061.7	61047	61239
0.00011161	0.00231676	0.000310731	0.0027831	0.000168883	1.81451	+	3.33013	+	up in Pst	AT3G03640.1	O82772	beta glucosidase 25	Not assigned	glycosylase	not assigned glycosylase	NaN	NaN	NaN	NaN	NaN	-0.52	NaN	-0.32	15.5482	15.3489	15.3157	14.9088	19.5879	19.2675	19.6419	19.4559	17.6613	17.7219	17.6066	17.7054	19.955	19.6089	19.5503	19.5986	16.6628	16.4465	15.979	16.3041	2965.3	3953.8	7161.4	1774.4	83342	66339
0.0130949	0.0369113	0.0139371	0.0523402	0.0142179	1.81324	+	2.1619	+	up in Pst	AT1G09560.1	P94014	germin-like protein 5	Storage proteins	cupin superfamily	germin	NaN	NaN	1.74	1.64	NaN	2.49	NaN	1.29	20.9897	20.6158	21.0687	21.0782	22.408	22.2294	22.4701	23.1856	20.5061	20.9246	20.5163	21.0931	23.4389	23.0409	22.7157	23.0765	20.6626	21.1564	20.5793	21.2261	442030	415230	528800	478440	1130100	1041100
0.00025203	0.00206266	0.000416383	0.00244888	0.000325329	1.80944	+	2.44426	+	up in Pst	AT1G76040.2	#N/A	AtCPK29	Protein metabolism	protein modification	CAMK kinase superfamily	NaN	NaN	3.75	2.51	NaN	1.39	NaN	1.86	17.1143	16.6766	16.7064	16.8837	19.2418	19.2323	18.9773	19.7481	17.4616	17.6094	17.4062	17.4844	20.2572	19.7014	19.6232	19.8198	17.4612	17.1732	17.2664	17.7238	7600.4	8250.9	12019	8011.8	59990	97331
0.00140506	0.0074639	0.00172366	0.0118263	0.00152676	1.79904	+	2.42463	+	up in Pst	AT5G05730.1	P32068-1	Anthranilate synthase alpha	Amino acid metabolism	amino acid synthesis	Trp synthesis	NaN	NaN	NaN	1.32	NaN	2.48	NaN	2.18	18.4468	18.6827	18.484	18.6665	20.3994	20.466	20.3908	21.0802	18.6624	18.7685	18.8878	18.8216	21.363	21.0254	21.0497	21.0376	18.6241	18.6993	18.6457	18.8082	47417	52375	53337	46430	254230	244290
0.000140752	0.000386415	0.000169712	0.000819297	0.000198691	1.79533	+	2.30049	+	up in Pst	AT5G24810.1	Q93YN5	ABC1 family protein	Protein metabolism	protein modification	protein phosphorylation	NaN	0.45	1.65	1.58	0.76	1.39	NaN	1.22	16.188	16.9587	17.025	17.6002	18.8669	19.0813	18.8429	19.182	17.1425	17.1536	17.2328	17.2629	19.9347	19.1638	19.2839	19.4199	17.0832	17.2925	17.2971	16.9278	2992.5	855.72	9462.6	7018.3	24012	7070
0.000593114	0.00669646	0.0015542	0.0120795	0.00133605	1.79188	+	2.64087	+	up in Pst	AT5G39050.1	Q940Z5	HXXXD-type acyl-transferase family protein	Secondary metabolism	flavonoids	anthocyanins	1.81	NaN	NaN	2.21	NaN	1.98	NaN	1.96	17.353	17.0777	16.9679	17.165	20.0246	19.9858	20.0147	20.2918	18.3265	18.3957	17.9985	18.4287	20.9508	20.6948	20.7462	20.6997	17.9977	18.3505	17.9828	18.1971	20343	17280	20955	26024	238740	243260
0.000225727	0.000514292	0.000289863	0.000803011	0.000169305	1.79081	+	2.28419	+	up in Pst	AT5G04930.1	P98204	aminophospholipid ATPase 1	Lipid metabolism	lipid transport	phospholipid transverse translocation	NaN	NaN	2.3	1.94	NaN	1.23	NaN	0.89	15.9012	16.2738	16.3742	16.2364	18.6052	18.5482	18.5104	18.712	16.6873	16.8062	16.6771	17.0419	19.2748	18.7703	18.85	18.8473	16.4022	16.4813	16.5154	17.2068	3565.1	2820.2	21078	4987.6	17442	19186
0.000130238	0.000540922	0.000167462	0.000748737	9.4078e-05	1.78686	+	1.57038	+	up in Pst	AT4G21380.1	O81905	receptor kinase 3	Protein metabolism	protein modification	protein phosphorylation	NaN	NaN	2.38	1.58	NaN	2.9	2	1.87	17.8138	17.4041	14.608	18.0889	18.9963	19.6099	19.3085	19.8893	17.0336	17.8505	17.8277	17.9448	19.4472	19.4177	18.6577	19.3318	17.6478	17.9726	17.914	17.0384	6009.4	5174.9	3040.1	4194.5	17553	17292
8.83613e-05	0.000152503	0.000131287	0.00021771	8.62695e-05	1.78663	+	0.277994		up in Pst	AT3G55960.1	A0A654FG71	Haloacid dehalogenase-like hydrolase (HAD) superfamily protein	Protein metabolism	protein translocation	protein targeting	NaN	NaN	NaN	1.01	NaN	0.7	NaN	0.39	15.2524	15.3654	15.4694	15.3453	16.5693	17.5366	17.3453	17.2624	14.5743	14.4851	15.7274	16.7803	14.9377	16.817	15.7365	16.7052	16.1603	15.6339	16.1596	15.1308	1540.5	3246.6	3884.7	3954.2	2377.2	6725.2
5.08892e-05	0.000325299	2.39784e-05	0.0003695	8.71813e-06	1.78178		1.94391	+		AT4G26080.1	P49597	Protein phosphatase 2C family protein	Hormone metabolism	abscisic acid	ABA perception and signalling	NaN	NaN	NaN	NaN	3.94	0.5	NaN	0.75	14.6346	15.754	14.6569	15.2239	16.399	15.765	17.7197	16.1926	13.8108	15.7454	15.5157	13.8773	15.8037	18.0988	18.3351	15.9123	16.0221	15.5094	13.7644	15.0786	2309.3	808.31	2511.8	1631.6	13260	7912.5
0.000374481	0.000820186	0.00042735	0.00174885	0.000442506	1.78069	+	2.57199	+	up in Pst	AT5G36220.1	Q9FG65	cytochrome p450 81d1	Not assigned	oxidoreductase acting on paired donor with incorporation or reduction of molecular oxygen	not assigned oxidoreductase acting on paired donor with incorporation or reduction of molecular oxygen	NaN	3.14	NaN	NaN	NaN	0.78	NaN	1.06	20.0882	19.4824	19.9215	20.1365	22.2846	21.8268	22.5173	22.3406	21.0873	19.7673	20.4928	20.4991	23.2406	22.9394	22.6621	22.9738	20.2973	20.632	20.0924	20.5063	22654	2363.9	22585	5680.5	51373	18241
0.000526061	0.000752671	0.000380622	0.000949142	0.000485891	1.77794		1.72703	+		AT1G19140.1	Q9LMB2	unknown protein	Coenzyme metabolism	phylloquinone	phylloquinone accessory proteins	NaN	NaN	NaN	NaN	-0.03	-0.22	NaN	0.12	15.9308	17.6843	17.6859	17.6872	16.1676	17.3708	15.7766	19.799	15.4587	15.5599	15.4818	15.5018	19.4944	17.6431	18.1509	18.7196	16.7875	16.8748	17.5328	15.9049	12179	21819	19896	20985	11935	17351
0.000277218	0.000314486	0.00023897	0.000195824	0.000344694	1.77481	+	-0.371745		up in Pst	AT5G39340.1	Q9SAZ5	histidine-containing phosphotransmitter 3	Hormone metabolism	cytokinin	cytokinin perception and signal transduction	NaN	NaN	NaN	NaN	NaN	0.26	NaN	0.16	15.5902	14.488	15.7807	14.7596	16.4198	17.0892	16.4061	17.1592	15.1227	13.4858	14.9218	16.4447	15.9574	16.4627	15.6346	16.0692	16.0096	16.5537	16.8132	16.2343	10079	11016	9285.4	8925.8	16226	17097
6.41652e-05	0.000227231	7.66533e-05	0.000566929	7.38596e-05	1.77331	+	3.0762	+	up in Pst	AT1G17340.1	Q8RW97	Phosphoinositide phosphatase family protein	Not assigned	not assigned	not assigned	NaN	NaN	NaN	NaN	NaN	-0.06	NaN	-0.17	15.5433	15.4202	14.8679	15.7244	17.7128	17.6083	17.5948	16.7813	16.3282	15.5131	15.3723	15.3905	18.7012	18.2659	18.4969	18.0078	15.0873	15.382	15.8875	14.8101	3216.4	2324.7	2016.7	1508	10736	7558.2
5.67685e-05	0.00100532	0.000166638	0.00158889	0.0002614	1.76956	+	2.54524	+	up in Pst	AT4G22530.1	A0A384KVM0	S-adenosyl-L-methionine-dependent methyltransferases superfamily protein	Not assigned	not assigned	not assigned	NaN	NaN	3.97	1.97	1.5	2.31	NaN	2.07	15.6334	14.2913	15.7896	15.8008	18.4199	18.6546	18.3883	16.3211	16.0152	16.3421	15.8414	16.507	18.8357	18.7853	18.4704	18.6439	16.4289	16.2072	14.9462	16.9719	0	2686.8	2513	2925.1	41342	28113
3.06503e-05	0.000173793	1.96761e-05	0.000125544	1.42376e-05	1.76713	+	0.968527	+	up in Pst	AT1G76360.1	A0A178W3E3	Protein kinase superfamily protein	Protein metabolism	protein modification	protein phosphorylation	NaN	NaN	NaN	NaN	NaN	0.16	NaN	0.09	16.0664	15.6601	15.6985	15.6549	17.6042	16.6976	17.981	16.9018	15.5715	15.5119	15.2509	15.7819	15.6001	16.4152	16.6997	16.1901	15.6633	15.987	14.4474	14.9332	558.68	1278.1	1273.2	1258.7	7669	2621.4
0.000124896	0.000470283	9.23367e-05	8.33839e-05	9.26077e-05	1.75146	+	0.340515		up in Pst	AT4G27745.1	Q9T096	Yippee family putative zinc-binding protein	Not assigned	not assigned	not assigned	NaN	NaN	NaN	NaN	NaN	0.57	NaN	0.49	15.8658	15.695	15.2888	16.2827	17.9465	16.9938	16.8946	15.8612	15.9082	14.4664	15.1623	15.1533	17.3142	15.8511	15.3804	15.7622	15.653	15.7661	15.3004	16.2263	5813.8	0	6749.6	5381	32626	16967
0.000291745	0.00271151	0.000694394	0.00206154	0.000390641	1.74276	+	2.05793	+	up in Pst	AT3G52470.1	A0A384L6P1	Late embryogenesis abundant (LEA) hydroxyproline-rich glycoprotein family	Cell	LEA proteins	late embryogenesis abundant	NaN	NaN	NaN	NaN	0.34	0.89	NaN	0.86	17.0377	16.7523	16.1448	16.3492	19.1675	19.3104	19.1539	19.5266	17.6409	17.407	17.801	17.3385	19.0361	18.8357	18.5507	18.6252	15.5849	17.1632	17.3111	16.7568	9433.5	13962	11277	6559.4	99420	90057
6.16327e-05	0.000124229	8.34463e-05	0.000145734	0.000100474	1.72926	+	1.51139	+	up in Pst	AT5G27410.2	F4K4A7	Branched-chain-amino-acid aminotransferase-like protein 2	Amino acid metabolism	amino acid synthesis & degradation	BCAA synthesis & degradation	NaN	NaN	NaN	NaN	NaN	-0.07	NaN	-0.03	15.985	16.2042	15.6088	15.7004	17.1863	16.2668	17.183	17.5037	15.103	15.6486	14.9082	15.5628	16.7264	16.1971	17.5669	17.7792	14.325	15.8718	15.8845	16.1426	1679.5	2714.1	2757.5	1587.1	3802.2	4396.3
0.00026666	0.00108902	0.000337741	0.00106006	0.000275107	1.72748	+	1.65733	+	up in Pst	AT3G12580.1	Q9LHA8	Heat-shock protein HSP70-4	Stress	biotic stress	systemic acquired resistance (SAR)	0.32	NaN	3.65	NaN	2.74	2.26	2.26	1.64	16.9244	16.7437	17.0745	16.8984	18.9828	18.6772	18.6007	19.7164	17.3343	17.5422	17.3411	16.8496	19.5699	18.3688	18.7561	18.0508	16.5534	17.4834	16.6942	17.3852	11080	5631.7	11238	10094	38817	21092
0.00191257	0.0041701	0.00156675	0.00585527	0.00160724	1.72311	+	1.92671	+	up in Pst	AT1G02360.1	A0A178WGG8	Chitinase family protein	Not assigned	not assigned	not assigned	NaN	-1.6	NaN	1.37	NaN	2.39	NaN	1.84	17.4814	17.7236	18.212	18.2368	19.3238	18.8717	18.8956	19.9131	16.4902	17.714	17.8454	18.0622	19.6816	19.0756	19.4618	19.218	16.9238	17.8931	17.0157	17.8976	47782	66729	72418	86014	168260	99820
0.00021896	0.000702366	0.00019113	0.000793301	0.000211533	1.72245		1.89425	+		AT1G25211.1	A0A178W943	F-box family protein	Not assigned	not assigned	not assigned	NaN	NaN	NaN	NaN	NaN	0.33	NaN	0.19	15.658	16.7782	16.958	17.3989	19.0726	18.6024	18.1569	18.4444	17.0662	18.3017	14.7537	17.265	17.9092	18.3099	18.6158	18.3095	17.1747	17.0152	15.7246	15.6529	8521.2	3699.9	7942.4	11201	26933	24685
5.26296e-06	0.000269972	2.24648e-05	0.000350062	7.23453e-06	1.7165	+	2.31189	+	up in Pst	AT5G17760.1	Q9FN75-1	P-loop containing nucleoside triphosphate hydrolases superfamily protein	Protein metabolism	protein degradation	AAA type protease	NaN	NaN	NaN	1.99	2.01	0.76	NaN	1.25	15.2491	15.3812	15.717	14.0784	18.2631	17.6106	17.7708	17.5239	15.8207	16.1868	17.1608	15.1339	17.9796	17.8777	17.3367	18.7049	16.1395	15.2682	16.2127	15.0308	0	723.46	0	0	14985	5772.8
0.00708463	0.00829381	0.00558851	0.00995143	0.00723045	1.71568		0.425116	+		AT4G30220.1	Q9SUM2-1	small nuclear ribonucleoprotein F	RNA	RNA processing	RNA splicing	NaN	NaN	NaN	NaN	NaN	-0.18	NaN	-0.29	18.7164	19.5373	16.5859	19.4289	19.4214	19.4977	19.706	17.6914	19.0881	19.2264	16.1037	15.0355	19.8679	19.112	19.3015	19.782	19.1023	19.2084	18.9031	19.1491	270710	379310	91473	258070	398270	327820
0.00146065	0.00343908	0.00120276	0.00726639	0.00112706	1.71456		4.11539	+		AT1G18720.1	Q9M9U3	unkown protein (DUF962)	Not assigned	not assigned	not assigned	NaN	NaN	NaN	NaN	NaN	0.07	NaN	-0.06	16.4329	15.8098	18.1341	15.6822	15.7052	18.3861	18.85	18.7154	16.6035	14.9624	15.5027	17.7299	20.6095	20.4648	19.9836	20.174	15.3079	17.9848	15.7668	15.7108	56336	42903	58748	49833	107120	82697
0	0.000162913	0	0.00088902	0	1.71375	+	2.55518	+	up in Pst	AT3G53150.1	#N/A	UDP-glucosyl transferase 73D1	Not assigned	glycosyltransferase	not assigned glycosyltransferase	NaN	NaN	1.88	1.32	NaN	1.64	NaN	1.5	16.2264	14.4132	15.948	15.2668	17.3807	16.8902	16.5011	16.102	14.0968	16.019	15.0956	14.8076	19.0133	17.6789	18.2177	17.7368	15.5009	15.1726	16.5086	15.2439	0	0	0	0	10294	6051.5
0.00151686	0.00843112	0.00226198	0.0105279	0.0024438	1.71313	+	1.75249	+	up in Pst	AT2G47130.1	O80713	Short-chain dehydrogenase reductase 3	Stress	biotic stress	systemic acquired resistance (SAR)	NaN	NaN	3.26	3.03	NaN	1.34	NaN	0.96	18.3025	17.8664	18.2226	18.8634	20.5509	20.5508	20.4699	20.7322	18.7844	18.7547	19.0903	18.822	20.7049	20.6978	20.6673	20.7214	18.9842	18.7684	18.8912	19.1377	40718	36172	52243	88494	366110	322420
0.00301544	0.00310732	0.00452386	0.00640844	0.00677459	1.70982		1.9691			AT3G15160.1	A0A384LHD3	unknown protein	Vesicle trafficking	endomembrane trafficking	endosomal protein recycling	NaN	NaN	NaN	NaN	NaN	-0.2	NaN	-0.13	21.2548	22.1451	22.3841	22.0123	22.3343	21.9591	22.2699	21.6987	21.3709	22.2559	15.4606	22.3352	22.6041	22.0866	22.4519	22.5254	22.0952	15.1749	22.3345	22.1869	88785	108590	136500	94993	121140	114370
0.0013	0.00717282	0.00207831	0.00869515	0.00210637	1.70625	+	1.94187	+	up in Pst	AT5G35735.1	Q9FKH6	Auxin-responsive family protein	Hormone metabolism	auxin	auxin associated protein	NaN	NaN	3.43	NaN	-1.47	1.22	NaN	0.45	18.7383	18.3355	18.7312	18.5726	21.0858	20.891	20.8737	21.2483	19.2778	19.1749	19.4255	19.3955	21.6493	21.1306	21.17	21.212	19.3817	19.2779	19.3297	19.4052	49848	39104	45722	50370	282210	232940
0.00047078	0.000188259	0.000521807	0.000536698	0.000285667	1.69859	+	3.71425	+	up in Pst	AT5G39090.1	A0A654G6E4	HXXXD-type acyl-transferase family protein	Secondary metabolism	flavonoids	anthocyanins	NaN	NaN	NaN	1.08	NaN	0.72	NaN	1.46	18.6093	15.4266	15.0812	15.8388	17.9243	17.2729	17.6622	18.4803	16.6771	15.3113	16.3228	16.2342	19.2849	18.5086	19.2743	18.3862	15.253	14.9513	14.974	15.4187	27335	12361	15183	11754	9298.8	1001.5
0.0137723	0.059707	0.0156429	0.140023	0.0171594	1.69101	+	2.62486	+	up in Pst	AT3G49120.1	Q9SMU8	peroxidase CB	Cell	cell wall	cell wall misc.	NaN	NaN	NaN	NaN	NaN	1.18	NaN	0.94	21.8066	21.6974	21.8716	21.9118	23.4077	23.3627	23.4175	23.9449	21.7245	21.8615	21.8945	21.8882	24.8297	24.5677	24.6872	24.6933	22.0159	22.1695	21.8499	22.2431	463890	446000	507950	543460	1795800	1626900
0.00036412	0.00064539	0.000213619	0.000360835	0.000190741	1.68719	+	-0.028801		up in Pst	AT2G16060.1	O24520	hemoglobin 1	Redox	Redox	Redox misc.	0.42	NaN	NaN	1.08	NaN	0.12	NaN	0.19	17.5921	18.2648	16.9935	17.6003	17.9625	18.2239	17.9305	17.0322	17.3496	15.5757	15.5067	15.9683	16.1309	17.8611	15.5513	15.5218	16.8567	15.2276	15.8893	17.2067	10287	16807	11931	12609	23622	28881
0.000480773	0.00108731	0.000482437	0.00204935	0.000442004	1.68428	+	2.782	+	up in Pst	AT4G09750.1	Q9SZ91	NAD(P)-binding Rossmann-fold superfamily protein	Not assigned	not assigned	not assigned	NaN	NaN	NaN	NaN	NaN	0.28	NaN	0.52	16.2603	16.0227	16.0093	17.3281	18.4552	18.3401	18.5216	17.9904	17.4512	15.2311	16.8792	17.0086	19.4519	19.1421	19.7345	19.2067	16.613	16.6498	15.7755	17.3691	15396	21623	12917	18233	40302	32140
0.000208926	0.000266776	0.000178097	0.000521936	0.000265438	1.68184		1.9552	+		AT3G03060.1	Q0WVF7	P-loop containing nucleoside triphosphate hydrolases superfamily protein	Not assigned	not assigned	not assigned	NaN	NaN	NaN	NaN	NaN	-0.65	NaN	-0.61	17.2374	17.8669	17.8093	16.2208	18.1589	17.2378	17.9295	18.0203	17.6328	15.8329	14.7625	16.3908	17.6855	18.2035	17.9817	18.0287	18.127	15.278	15.5055	15.1681	6101.8	11545	5454.5	6403.7	16904	7506.9
0.00130557	0.00015433	0.00116102	0.000307158	0.00392734	1.6725		3.96178	+		AT5G65380.1	A0A5S9YHF1	MATE efflux family protein	Transport	carrier-mediated transport	MOP superfamily	NaN	1.98	NaN	NaN	NaN	-0.23	NaN	0.33	16.8416	15.8588	16.9131	16.742	18.7274	18.5439	20.5318	18.5871	19.8285	17.4088	15.3162	17.1468	21.3897	21.397	21.3576	21.441	16.094	19.9193	16.8272	16.8977	4589.6	3548.7	177040	3267.6	1871.2	997.59
0.00100033	0.000577281	0.000728206	0.000847677	0.000787819	1.66847		-1.60557			AT3G52590.1	Q42202	ubiquitin extension protein 1	Protein metabolism	protein synthesis	ribosomal protein	NaN	NaN	NaN	NaN	NaN	-0.14	NaN	-0.13	15.2367	20.3825	20.0085	20.3402	19.2754	18.1055	20.1212	15.983	15.8515	15.5285	15.3412	20.0902	17.059	16.2107	19.5583	19.4392	19.2872	19.9252	20.0089	19.4681	14034	46352	39990	42142	32143	4998.4
4.80493e-05	0.00130317	0.000158419	0.00186995	0.000194395	1.66834	+	1.65851	+	up in Pst	AT1G34750.1	Q9S9Z7	Protein phosphatase 2C family protein	Protein metabolism	protein modification	protein dephosphorylation	NaN	NaN	2.46	2.1	NaN	1.65	NaN	1.14	16.2229	15.9854	15.7686	16.0703	18.4616	18.4922	18.5967	18.8746	16.5417	16.6362	17.0768	17.497	18.9446	18.6764	18.9443	18.7167	17.4076	17.0948	16.8568	17.2889	951.94	2428.7	2695.1	723.72	27441	41257
0.0006562	0.00100035	0.000477126	0.00140036	0.00059683	1.66676		1.22935	+		AT1G16700.1	Q9FX83	Alpha-helical ferredoxin	Cellular respiration	OXPHOS	complex I	NaN	NaN	NaN	NaN	NaN	0.18	NaN	0.14	18.0777	16.0539	17.5841	17.5815	18.1347	18.3094	17.5095	18.6926	17.7132	17.9596	14.131	16.1754	18.9154	18.1382	17.9588	18.6875	17.8854	15.7849	17.0712	18.0409	26608	10571	23484	33315	41809	34450
0.000529574	0.000633531	0.00083065	0.00122726	0.000797865	1.66668		-0.401			AT3G47430.1	Q9STY0	peroxin 11B	Cell	cell organisation	cell organisation misc.	NaN	-1.38	NaN	NaN	0.47	-0.86	NaN	0.19	18.8628	17.7181	18.4892	15.7345	18.3097	18.773	18.3445	19.0707	17.5834	16.0415	18.4654	15.741	19.02	19.1672	15.992	18.5847	18.618	18.5146	18.7528	18.4826	19622	702.52	19547	36635	22130	18092
0.000560449	0.00138034	0.00044467	0.00434486	0.000520836	1.66537	+	2.79716	+	up in Pst	AT1G54570.1	Q9ZVN2	Esterase/lipase/thioesterase family protein	Not assigned	not assigned	not assigned	NaN	NaN	NaN	NaN	NaN	0.25	NaN	0.34	17.8991	17.5754	17.5	17.7073	18.9878	18.964	18.6114	17.2612	16.3808	17.2952	15.9782	17.5087	20.344	19.7884	19.6269	19.7874	17.3516	17.3449	16.6101	17.0514	18364	11921	29550	20283	56553	57940
3.38451e-05	0.000478394	0.000211678	0.000511948	0.00012899	1.66354	+	2.21326	+	up in Pst	AT1G30900.1	Q9FYH7	VACUOLAR SORTING RECEPTOR 6	Vesicle trafficking	endomembrane trafficking	vacuolar sorting	NaN	NaN	4.29	3.64	NaN	1.83	NaN	0.87	16.1793	14.0433	14.7455	14.7824	18.1854	18.0829	17.7613	17.8198	15.9179	15.9025	16.4439	16.931	18.2359	17.8114	18.0225	18.4467	15.0337	16.0488	16.2926	16.2884	796.33	837.8	1153.7	2072.5	23181	17264
2.54559e-05	0.000169935	0	0.000211406	1.43879e-05	1.6512	+	2.9981	+	up in Pst	AT3G13100.1	Q9LK62	multidrug resistance-associated protein 7	Transport	primary active transport	ABC superfamily	NaN	NaN	2.05	1.71	NaN	1.71	NaN	1.32	15.4512	15.7876	15.6562	15.7362	17.9861	18.0392	17.9865	18.11	15.4662	16.0369	16.783	17.231	18.2146	17.8452	18.078	17.9625	15.7173	14.1127	14.7418	15.5361	1628.1	1893.6	0	0	5599.6	7038
0.00111922	0.00282367	0.000167728	0.00312302	0.00100653	1.65035		1.88378	+		AT5G59890.1	Q9ZSK3-1	actin depolymerizing factor 4	Cell	cytoskeleton	microfilament network	NaN	NaN	NaN	NaN	NaN	0.27	NaN	0.11	17.8332	17.7265	17.2935	15.834	18.9722	18.7449	18.388	15.88	16.8153	16.0993	16.9053	15.5638	18.723	18.8028	18.4336	19.0065	17.8531	15.4281	17.9609	16.1887	41396	62803	48554	4347.9	128250	135690
0.000509692	0.00154772	0.000620589	0.00217884	0.000641849	1.6476	+	1.22917	+	up in Pst	AT5G02290.2	P43293	Protein kinase superfamily protein	Stress	biotic stress	pathogen-associated molecular pattern (PAMP)	NaN	NaN	2.13	1.64	NaN	1.12	NaN	0.73	18.9194	17.3805	18.8172	18.6184	20.3142	20.1094	20.2797	20.023	17.3926	18.8828	19.3425	18.518	20.4994	20.0776	19.9797	20.3014	19.2675	18.7481	19.0045	18.9212	22085	5771.1	26771	18294	57782	43299
3.48639e-05	0.000221849	9.81535e-05	0.000336379	1.22283e-05	1.64219	+	1.06208	+	up in Pst	AT5G44200.2	Q9XFD1	CAP-binding protein 20	RNA	RNA processing	RNA 5'-end cap adding	NaN	NaN	NaN	NaN	NaN	0.02	NaN	0.03	16.2261	15.0188	14.5492	15.6047	17.12	17.0206	17.0602	17.2578	16.3959	14.3912	15.054	16.0488	18.4559	16.8478	16.794	17.1228	16.6059	15.9302	16.2755	16.1606	0	3729.9	578.2	549.99	1185.5	449.22
0.000144464	0.000136097	0.000110349	0.000181192	0.000159126	1.64003		0.21428			AT5G49020.2	A3KPF2-2	protein arginine methyltransferase 4A	DNA	histone	histone modifications	NaN	NaN	NaN	NaN	NaN	-0.29	NaN	-0.28	16.9361	16.8812	16.1175	16.389	16.1986	16.5667	16.8238	17.1614	13.3821	16.8134	15.7881	14.2067	16.4298	16.5981	16.7513	15.8201	15.9567	16.1226	16.6051	16.0578	4842.1	6640.3	3915.4	5062.3	7679.3	6584.6
0.000250921	0.000338616	0.000216583	0.000325617	0.000162784	1.63906	+	0.957073	+	up in Pst	AT1G77810.1	A0A384KKT7	Galactosyltransferase family protein	Cell	cell wall	hydroxyproline-rich glycoproteins	NaN	NaN	NaN	1.42	NaN	1.08	NaN	0.67	16.5201	16.3708	15.6442	16.053	18.5666	17.6999	18.1979	17.3333	16.2726	16.713	15.9645	16.2913	16.4382	16.8585	18.188	17.8904	16.1957	16.4331	16.5853	16.3327	8979.4	7494.3	9951.4	9309.8	14465	6294.2
0.00981083	0.0600444	0.0180133	0.0933292	0.0198061	1.63587	+	1.74649	+	up in Pst	AT1G14880.1	Q9LQU2	PLANT CADMIUM RESISTANCE 1	Not assigned	not assigned	not assigned	NaN	NaN	NaN	NaN	NaN	0.63	NaN	0.86	20.7794	20.1789	20.5274	20.758	23.0219	23.0181	22.9827	23.4394	21.3355	21.3771	21.5292	21.6768	23.4881	23.4302	23.4555	23.4624	21.7636	21.5788	21.4337	22.0741	380350	249520	321560	448590	2219700	2005000
9.81999e-05	0.000474851	7.21618e-05	0.0007057	0.000110187	1.62918	+	1.7802	+	up in Pst	AT1G14540.1	Q9LE15	Peroxidase superfamily protein	Not assigned	not assigned	not assigned	NaN	NaN	NaN	NaN	NaN	3.92	NaN	3.01	16.3928	15.3824	15.7845	15.3875	17.7453	16.5709	16.4414	17.1048	15.8178	15.6188	15.1695	14.7396	17.1746	17.6396	16.7219	17.9066	15.399	16.089	15.7164	15.1174	2885	4607.7	2670.2	3761.4	6904.7	12039
0.000498684	0.00343529	0.000997991	0.00296389	0.00091171	1.62761	+	1.31785	+	up in Pst	AT5G47120.1	Q9LD45	BAX inhibitor 1	Stress	biotic stress	biotic stress misc.	NaN	NaN	2.12	1.28	0.84	1.75	NaN	1.22	16.9002	16.9206	15.9796	15.2399	18.6691	18.586	18.8434	18.5642	17.028	17.356	16.7721	16.9962	18.1725	17.9988	18.3638	18.432	17.2997	16.755	16.6928	16.9481	18220	31316	9616.8	10856	157360	117600
0.000197821	0.00766394	0.000291337	0.00209868	0.000632373	1.6224		4.89159	+		AT5G19890.1	Q39034	Peroxidase superfamily protein	Not assigned	peroxidases	not assigned peroxidases	NaN	NaN	NaN	NaN	-1.69	0.61	NaN	0.05	15.7828	15.647	15.904	14.9854	19.4787	19.5791	16.7284	22.1856	20.2034	19.3475	16.6163	15.315	22.4047	22.0424	22.3611	21.8366	15.6542	18.6112	15.706	19.107	0	6843	0	21827	16667	2724.2
0.000268306	0.00125829	0.000379165	0.00294515	0.000514446	1.6216	+	2.25784	+	up in Pst	AT1G70810.1	Q9SSL1	Calcium-dependent lipid-binding (CaLB domain) family protein	Hormone metabolism	abscisic acid	ABA perception and signalling	NaN	1.58	NaN	NaN	NaN	1.21	NaN	1.13	17.6109	17.4921	17.3737	17.1194	19.7295	19.5042	19.6446	20.6586	18.3306	18.0203	18.0989	18.6006	21.1525	20.6241	21.0011	20.8815	18.6954	18.885	18.4725	18.5749	12088	7229.1	6622	12265	53256	45789
9.87496e-06	1.30741e-05	7.4177e-06	2.21921e-05	8.22545e-06	1.61538		0.917606			AT5G64090.1	A0A178UFA2	unknown protein	Not assigned	not assigned	not assigned	NaN	NaN	NaN	NaN	NaN	0.65	NaN	0.13	15.5979	19.7438	16.5489	15.6208	18.2314	16.1995	18.0352	16.3308	15.9737	15.587	16.2164	14.5583	14.9705	18.1692	18.3203	17.8373	18.0427	15.7476	16.4705	15.3661	386.47	976.3	0	0	799.32	0
0.000412658	0.00235102	0.000945647	0.00310703	0.000981403	1.61062		2.09813	+		AT5G03905.1	Q8LCY2	Iron-sulfur assembly protein IscA-like 2	Coenzyme metabolism	FeS clusters	mito. FeS assembly	NaN	NaN	NaN	NaN	NaN	0.2	NaN	0.41	15.3183	14.8995	17.3563	15.7801	18.8293	19.4321	16.1826	18.484	17.3556	16.6879	14.6459	17.7961	19.1866	19.2472	19.3634	19.2396	16.5884	18.0217	15.7178	18.3164	9740.3	13817	24028	11213	70806	107450
0.00115861	0.00857418	0.00240948	0.0256637	0.00310769	1.6	+	2.5292	+	up in Pst	AT5G01600.1	Q39101	ferretin 1	Nutrient uptake	iron uptake	Fe storage	1.14	NaN	NaN	NaN	2.1	-0.55	NaN	-0.51	17.068	17.6452	17.3856	17.6431	20.3811	20.3936	20.4278	18.9803	18.3573	18.3696	18.3889	18.667	20.4613	21.6729	21.6771	21.7068	18.7953	19.0562	18.7843	18.7656	29101	32091	45400	59319	376580	335040
0.0244922	0.0206579	0.0249294	0.0339691	0.0442525	1.59833		-1.7882			ATCG00560.1	A0A1B1W4W0	photosystem II reaction center protein L	Photosynthesis	photophosphorylation	photosystem II	NaN	NaN	NaN	NaN	NaN	NaN	NaN	NaN	20.748	21.0587	21.0713	21.0323	20.9306	20.1375	16.3913	17.8097	21.1183	16.4249	15.0461	16.2863	17.0118	20.7701	15.0923	20.9493	21.5291	15.3503	21.5883	22.5087	632150	1067700	863240	916840	988660	939380
1.89254e-05	0.000164691	5.50701e-05	0.00037221	7.18493e-05	1.59645	+	3.36468	+	up in Pst	AT5G42830.1	Q9FMN6	HXXXD-type acyl-transferase family protein	Not assigned	acyltransferases	not assigned acyltransferases	1.91	NaN	2.23	1.64	NaN	3.14	NaN	2.52	16.2371	13.8405	15.058	15.037	15.9937	17.2263	15.9976	16.9373	14.4131	15.6481	15.2092	14.4987	17.9169	18.0897	18.2519	18.0468	14.6991	15.1243	14.6476	14.3757	490.53	1208.4	0	975.37	8419.7	6743.3
0.000247246	0.00114745	0.000268825	0.00107828	0.000205349	1.58529	+	1.97164	+	up in Pst	AT3G46510.1	Q9SNC6	plant U-box 13	Protein metabolism	protein degradation	peptide tagging	NaN	NaN	NaN	NaN	NaN	0.37	NaN	0.34	16.7951	16.8995	16.8997	16.9959	18.6961	18.5449	18.6024	18.9038	16.7525	17.3823	16.9657	17.3056	19.1007	18.2016	18.494	18.4507	16.8994	16.411	16.063	16.9872	6404.6	9190.6	12330	7246.2	42317	38851
0.000169207	0.000402019	0.000173869	0.00149453	0.000183648	1.58341	+	3.67717	+	up in Pst	AT2G18700.1	Q9ZV48-1	trehalose phosphatase/synthase 11	Carbohydrate metabolism	minor CHO metabolism	trehalose metabolism	NaN	NaN	NaN	1.45	2.18	0.39	-0.15	0.1	15.4308	15.7384	16.0629	15.8976	17.4759	16.7581	17.4829	16.9572	16.2672	15.1179	15.3264	15.6289	19.7514	19.4379	19.489	19.3563	15.7201	14.8661	16.3794	16.3604	6822.1	5387.2	7240.8	4568.4	22191	18716
0.00225245	0.0022837	0.00164751	0.00351598	0.00288813	1.58265		0.934922			AT5G14105.1	A0A178UG59	unknown protein	Not assigned	not assigned	not assigned	NaN	NaN	NaN	NaN	-0.53	-0.16	NaN	-0.08	15.3013	17.8601	18.1797	18.2455	18.3176	17.277	18.1729	16.5696	18.213	15.4931	14.4068	15.8937	16.4062	18.4114	16.7048	19.0718	18.1727	14.9076	17.9716	15.8026	25747	65773	110020	122110	141310	53275
8.41149e-05	0.00072203	9.60669e-06	0.00613541	0.000152122	1.5813		6.92701	+		AT2G30750.1	O49340	cytochrome P450, family 71, subfamily A, polypeptide 12	Not assigned	oxidoreductase acting on paired donor with incorporation or reduction of molecular oxygen	not assigned oxidoreductase acting on paired donor with incorporation or reduction of molecular oxygen	NaN	NaN	NaN	NaN	NaN	3.48	NaN	2.7	16.4781	15.2562	16.0019	15.8113	16.7691	16.2969	17.6498	15.5394	16.0013	15.0135	13.7496	15.1657	21.2383	20.3193	20.6948	20.5524	13.3871	13.5488	13.9593	14.2016	722.83	6523.1	3898.2	664.94	23164	32452
1.76014e-05	0.000235587	2.3301e-05	0.000335477	7.90804e-05	1.58003		2.45501	+		AT4G15420.1	A0A654FPR4	Ubiquitin fusion degradation UFD1 family protein	Not assigned	not assigned	not assigned	NaN	NaN	NaN	NaN	0.52	0.88	NaN	0.47	15.8784	15.6839	16.1948	15.9616	17.0437	18.0586	17.1141	16.1561	14.2003	15.5488	15.6378	16.6655	18.3633	18.5715	18.6529	18.111	15.9759	15.8457	15.5414	16.5157	0	1750.7	703.37	0	14881	5042.7
0.000449964	0.000760412	0.000221362	0.00090196	0.000495501	1.57799		0.283509	+		AT5G19980.1	Q84L08	golgi nucleotide sugar transporter 4	Transport	carrier-mediated transport	DMT superfamily	NaN	NaN	NaN	NaN	-0.86	0.79	NaN	0.38	17.9399	17.8102	17.0258	18.0182	17.9597	18.2004	18.1123	17.9733	17.7267	14.7827	15.7345	17.69	18.079	18.0366	18.1558	18.0216	17.6944	17.8504	17.8118	17.8023	18406	18370	11497	15444	28117	29856
0.00107298	0.00579712	0.00188524	0.00785871	0.00184696	1.57387	+	1.87656	+	up in Pst	AT3G60450.1	A0A384KBT8	Phosphoglycerate mutase family protein	Not assigned	not assigned	not assigned	NaN	NaN	3.31	2.4	NaN	0.72	NaN	0.75	18.2527	18.3741	18.2447	18.3751	20.3742	20.255	20.3386	20.4627	18.8492	18.9531	18.7611	18.5717	20.7856	20.5294	20.5742	20.5354	18.6795	18.7492	18.7261	18.7634	36467	51476	30961	32836	245350	201740
0.000856086	0.00401252	0.000786009	0.00863204	0.000929061	1.57229	+	2.16065	+	up in Pst	AT1G72680.1	Q9CAI3	cinnamyl-alcohol dehydrogenase	Secondary metabolism	phenylpropanoids	lignin synthesis	1.03	NaN	2.97	2.07	1.49	0.95	NaN	0.96	17.9766	17.8266	17.9331	18.1389	19.7924	19.6418	19.5835	19.7367	17.9708	18.0696	18.1705	18.2543	20.6909	20.4119	20.2402	20.2848	18.394	18.3241	18.0663	18.2008	29423	31307	30887	30017	140700	109810
7.81853e-05	0.00104398	0.000414559	0.000305421	0.000679502	1.57141		0.778467	+		AT5G50200.3	Q9FGS5	nitrate transmembrane transporters	Nutrient uptake	nitrogen assimilation	nitrate uptake	NaN	-0.97	4.73	2.92	NaN	2.53	NaN	1.49	15.6963	14.2717	15.139	14.8326	19.6275	19.2984	19.5334	17.473	15.9513	18.2181	18.5986	16.8787	16.6611	17.052	17.0223	17.0715	16.5151	16.2628	15.8986	16.0164	1716.7	5933.7	351.85	2988.5	19018	62144
9.09811e-06	0.000514132	4.39083e-05	0.00088198	3.4975e-05	1.56823	+	2.47524	+	up in Pst	AT5G18490.1	Q940K1	Plant unkown protein (DUF946)	Not assigned	not assigned	not assigned	NaN	NaN	NaN	1.76	0.38	0.99	NaN	0.5	14.8245	15.8872	15.8063	16.0084	18.2153	18.1311	16.9403	17.2257	16.8915	15.0844	16.366	15.8976	18.6418	18.3141	18.7933	18.5496	16.5174	15.5625	16.1136	16.2043	686.93	573.2	0	0	25769	21488
0.000108103	0.000437013	0.000126947	0.0006848	9.36473e-05	1.56793	+	2.28289	+	up in Pst	AT3G29400.1	Q9LIA2	exocyst subunit exo70 family protein E1	Vesicle trafficking	target membrane tethering	Exocyst complex	NaN	NaN	NaN	NaN	NaN	1.28	NaN	0.49	15.8843	15.6785	15.8844	15.303	17.3819	17.3539	17.2838	17.2985	15.4652	15.5319	16.1862	15.8632	18.226	17.7508	17.747	17.6812	15.5742	15.5148	15.8784	15.3061	4972.5	3300.7	5059.9	1978	16245	17530
2.80306e-05	0.000172016	1.71866e-05	0.000410546	7.19327e-05	1.56049	+	2.02642	+	up in Pst	AT1G14370.1	O49839	protein kinase 2A	Protein metabolism	protein modification	protein phosphorylation	NaN	NaN	1.93	1.84	NaN	1.63	NaN	1.22	16.1153	15.6458	15.6255	16.2202	17.5385	17.0592	16.9735	16.3608	15.192	16.2784	15.3088	14.9109	17.2767	15.7611	17.945	18.5638	14.8109	15.0815	16.4792	15.0692	2151.9	721.49	339.97	736	13900	5101.3
0.000889155	0.00620663	0.00187303	0.00785883	0.0026482	1.55973		1.91768	+		AT1G52200.1	Q9M815	PLAC8 family protein	Not assigned	not assigned	not assigned	NaN	NaN	4.09	2.54	-2.24	2.52	NaN	1.5	17.7826	14.9646	14.8914	17.7753	19.295	18.9706	19.1499	18.5106	15.6958	18.0895	17.3836	18.5183	18.7553	20.432	20.3219	20.5557	18.1951	18.1964	18.0682	17.9345	47608	0	28493	51678	278860	205860
0.00033657	0.000476479	0.000316449	0.00611542	0.000281353	1.55752		4.15441	+		AT1G18630.1	Q9FZ84	glycine-rich RNA-binding protein 6	Not assigned	not assigned	not assigned	NaN	NaN	NaN	NaN	NaN	-0.3	NaN	-0.16	15.6687	15.9255	17.0924	15.4908	15.6173	19.7781	16.6031	16.6304	15.5036	15.8542	15.6496	15.3914	20.3583	20.2476	20.5715	21.1701	19.3569	15.4379	15.3878	15.5474	9835.5	14014	12302	11642	10121	25713
7.32591e-06	0.000109541	7.4595e-06	0.000190239	1.67914e-05	1.55653	+	2.05336	+	up in Pst	AT4G30790.1	Q9SUG7	Autophagy-related protein 11	Vesicle trafficking	autophagosome formation	ATG1-13 autophagosome assembly control complex	NaN	NaN	NaN	NaN	0.58	-0.13	NaN	0.01	14.3811	15.7043	15.3497	14.8641	17.0286	16.5499	17.0817	17.0288	14.59	16.3962	15.1338	15.3429	17.4106	17.8142	18.317	17.0022	15.6677	16.1898	15.0842	15.3888	551.25	148.9	330.74	0	4277.5	1857.9
0.00127942	0.00365449	0.00225423	0.0034782	0.0011641	1.55451		4.22679	+		AT5G46230.1	A0A654G9E8	unkown protein, DUF538	Not assigned	not assigned	not assigned	NaN	NaN	4.02	2.91	-0.53	1.18	NaN	0.62	15.7338	15.5954	15.9362	15.6168	20.0539	19.3792	15.849	19.0642	15.5375	16.4114	16.7894	19.3901	19.6628	19.2192	19.7262	19.8412	15.0748	16.4721	14.8531	15.1422	69558	73409	0	36324	230850	85509
0.000415474	0.00118037	0.000455536	0.00121039	0.000464013	1.55308	+	1.45868	+	up in Pst	AT3G20250.1	A0A2H1ZEI5	pumilio 5	Not assigned	not assigned	not assigned	NaN	NaN	NaN	1.09	NaN	0.74	NaN	0.62	17.0326	17.4069	17.0839	17.9155	19.1666	18.9599	19.3247	19.5099	17.9566	17.4736	17.4381	17.8805	19.6686	19.241	19.3614	19.2244	17.6925	17.9191	17.6745	18.3747	7400.9	20405	10645	20686	33133	30382
2.46374e-05	0.000109576	4.31567e-05	0.00018559	3.90213e-05	1.54985	+	1.59981	+	up in Pst	AT3G59660.1	Q8W4D4	C2 domain-containing protein / GRAM domain-containing protein	Not assigned	not assigned	not assigned	NaN	NaN	1.92	1.33	NaN	1.52	NaN	1.02	16.449	15.4535	14.5097	15.1474	17.7007	16.9698	17.2654	15.7435	16.1936	15.3909	14.5736	15.322	16.9759	17.1496	15.7127	17.6146	15.4353	14.7647	15.6439	15.2096	463.83	0	669.97	2458.6	6796.3	4060.5
2.05391e-05	6.41563e-05	3.997e-05	0.000238642	8.13415e-05	1.53043	+	2.10851	+	up in Pst	AT5G20960.2	Q7G193	aldehyde oxidase 1	Hormone metabolism	abscisic acid	ABA synthesis	0.5	NaN	NaN	1.53	NaN	1.28	NaN	0.94	15.8323	15.8784	16.2212	16.7213	17.4207	16.6828	16.9974	16.9362	16.1277	15.718	14.9652	15.1045	18.8223	17.3486	18.3676	18.3327	16.8177	15.6369	16.5389	15.4437	126.27	483.46	2329.8	0	3249.2	761.12
1.49097e-05	0.000224835	3.23895e-05	0.000610602	1.20131e-05	1.52846		1.93024	+		AT3G03310.1	Q93V61	lecithin:cholesterol acyltransferase 3	Lipid metabolism	misc. lipid pathaways	steroids and squalene	NaN	NaN	NaN	NaN	1.52	0.65	NaN	0.58	14.9757	15.0688	13.7511	13.8337	15.3067	16.542	16.3297	17.7444	16.4328	14.3784	13.4893	15.5084	18.1892	16.1424	17.9869	16.651	15.9988	14.3461	15.2228	15.6808	383.83	0	825.2	950.65	11131	4896.6
0.00024806	0.000862266	0.000283257	0.00284065	0.000312804	1.52206	+	2.23024	+	up in Pst	AT2G39050.1	Q945P1	hydroxyproline-rich glycoprotein family protein	Not assigned	not assigned	not assigned	NaN	1.41	NaN	NaN	2.97	0.23	NaN	-0.11	17.3777	16.8419	17.0073	17.494	18.5987	18.3559	18.791	18.1523	16.5389	15.7057	17.8956	17.6695	20.0915	19.5275	19.5101	19.5697	17.1788	18.0333	17.0062	17.5594	4948.6	612.89	18487	11827	27886	21591
2.33392e-05	0.000115004	1.38629e-05	0.000120333	2.17168e-05	1.522	+	2.10477	+	up in Pst	AT1G51850.1	F4IB69	Leucine-rich repeat protein kinase family protein	Not assigned	transferase transferring phosphorus-containing group	not assigned transferase transferring phosphorus-containing group	NaN	NaN	NaN	NaN	-1.47	2.59	1.45	1.58	14.7656	15.2932	14.6598	15.9886	16.3848	16.0143	17.9726	16.6857	15.1295	15.3886	15.1302	15.3211	15.94	17.8898	18.0965	17.8339	15.3871	15.2711	15.0612	15.6217	0	1848.4	1430.1	0	5739.4	632.88
0.000350163	0.000281789	0.000489236	0.000541445	0.000315176	1.51553		2.05922	+		AT3G22850.1	A0A384LGT1	Aluminium induced protein with YGL and LRDR motifs	Hormone metabolism	auxin	auxin associated protein	NaN	NaN	NaN	NaN	NaN	0.14	NaN	0.01	15.2544	18.9001	18.9611	19.0443	19.1335	18.8888	19.0187	18.3316	18.7573	16.935	14.6526	18.9656	18.3828	19.8896	19.968	20.1945	14.7332	18.2378	18.5823	18.6446	30156	5913.5	6675.2	6578.9	6549.5	13616
0.0020344	0.00199029	0.0017571	0.00200974	0.00122825	1.51296		1.42857			AT1G32790.1	Q9LPI5-1	CTC-interacting domain 11	Not assigned	not assigned	not assigned	NaN	NaN	NaN	NaN	NaN	0.84	NaN	0.7	19.169	19.4733	19.2425	19.2928	19.4836	18.9785	19.3486	19.6987	19.2765	19.4467	14.5545	18.1799	19.7024	19.0981	20.1225	18.7503	19.1651	15.017	18.7654	19.0113	78328	44613	77881	89815	87614	54266
5.85245e-05	0.000223121	0.000130398	0.000828629	0.000146326	1.50692	+	3.38646	+	up in Pst	AT3G26220.1	A0A178VJV7	cytochrome P450, family 71, subfamily B, polypeptide 3	Not assigned	oxidoreductase acting on paired donor with incorporation or reduction of molecular oxygen	not assigned oxidoreductase acting on paired donor with incorporation or reduction of molecular oxygen	NaN	NaN	NaN	1.97	NaN	1.21	NaN	1.09	14.5993	15.0547	14.3271	15.067	18.1234	16.5533	17.6806	16.4415	15.5059	15.6073	16.0059	15.6519	19.5849	19.1731	19.1205	19.3385	16.036	15.9984	15.9214	15.7153	426.04	3219	430.97	4286	11726	2371.1
0.000366962	0.000670707	0.000360826	0.00157228	0.000282962	1.50656	+	2.07345	+	up in Pst	AT4G14950.1	Q5XF36-1	SNARE associated Golgi protein family	Not assigned	not assigned	not assigned	NaN	NaN	NaN	NaN	1.22	0.53	NaN	0.42	16.542	16.0038	15.9156	15.6479	17.5471	17.6459	17.7299	17.2059	15.5752	16.2486	16.3375	15.9413	18.4009	18.2135	18.3639	18.347	16.3565	15.9982	16.286	16.3909	15687	13694	14841	7687.1	27125	21690
8.36241e-06	0.000133698	2.44169e-05	0.000313155	1.72126e-05	1.50497		2.4364	+		AT3G09010.1	A0A384L9A3	Protein kinase superfamily protein	Signalling	receptor kinases	receptor kinases leucine rich repeat VIII	NaN	NaN	3.08	2.02	NaN	2.59	NaN	2.12	15.0147	15.6051	15.1448	14.5033	16.8815	16.0482	16.8298	15.7723	14.3733	13.764	16.8391	14.5355	16.3151	17.5528	17.7115	17.1843	14.6013	15.032	15.38	14.0048	0	339.71	322.83	539.33	6140.3	6884
0.000327084	0.000939922	0.000357573	0.000865833	0.000421277	1.50389	+	1.64336	+	up in Pst	AT5G14930.2	Q4F883-1	senescence-associated gene 101	Cell	misc. cell proteins	misc. cell proteins	NaN	NaN	1.99	1.99	NaN	0.75	NaN	0.56	16.3027	14.3171	15.9253	16.0578	18.1343	17.8152	17.8144	17.1603	16.5748	15.7419	16.2489	16.3431	18.8443	17.8789	18.2181	18.1164	16.3233	16.7207	16.7175	16.7228	11764	2832.9	15521	16913	48929	25136
0.0253342	0.0301341	0.0211275	0.0484781	0.0229817	1.50131		0.760849	+		AT3G11780.1	A0A654FGN6	MD-2-related lipid recognition domain-containing protein / ML domain-containing protein	Not assigned	not assigned	not assigned	NaN	NaN	NaN	NaN	0.97	0.17	NaN	-0.07	21.2361	21.0405	21.2584	21.2185	21.3965	21.2351	21.319	21.4031	21.1441	20.9693	16.1423	21.0927	22.144	21.6264	21.7572	21.8496	21.1032	21.1086	21.075	21.0471	901020	817560	928960	957840	1175100	966070
0	0.000241714	6.90674e-06	0.000341583	1.8496e-06	1.50059		1.5522	+		AT1G80110.1	Q949S5	phloem protein 2-B11	Not assigned	not assigned	not assigned	NaN	NaN	NaN	NaN	3.67	0.4	NaN	0.22	16.7074	16.3234	15.021	16.0628	17.1127	17.1114	16.9546	16.4188	16.4711	14.2289	16.4236	14.4714	16.3929	17.6864	17.067	17.2404	15.4311	16.3225	14.8881	15.5361	0	0	0	0	12947	11057
0.0018397	0.00368826	0.00144068	0.00421101	0.0012527	1.49668	+	2.10833	+	up in Pst	AT5G22950.1	Q9FFB3	SNF7 family protein	Vesicle trafficking	endomembrane trafficking	ESCRT (Endosomal Sorting Complex Required for Transport) complexes	NaN	NaN	NaN	NaN	-0.25	0.54	NaN	0.38	18.3139	18.4474	18.5529	18.4127	18.9942	18.8905	18.8859	18.9245	18.6043	15.9755	17.3792	17.7494	18.1726	19.2442	19.2444	19.3662	17.5356	16.7321	15.5842	17.7422	58046	70499	68558	64307	133110	107750
0.00411725	0.0189394	0.00589435	0.0271833	0.00571131	1.49227	+	1.9323	+	up in Pst	AT2G26560.1	O48723	phospholipase A 2A	Lipid metabolism	lipid degradation	phospholipase activities	NaN	NaN	2.85	2.86	NaN	2.72	NaN	2.08	19.2807	18.6609	19.1539	19.3059	20.9821	20.982	20.9505	21.0501	19.4863	19.122	19.6474	19.7399	21.4568	21.282	21.5318	21.4591	19.4057	19.4162	19.5775	19.601	166570	134570	125380	158640	722770	665510
0.0170068	0.049862	0.0232876	0.0775259	0.0211779	1.49162	+	1.83662	+	up in Pst	AT3G01290.1	Q9SRH6	SPFH/Band 7/PHB domain-containing membrane-associated protein family	Not assigned	not assigned	not assigned	0.61	NaN	4.08	3.91	NaN	1.53	NaN	1.06	21.6882	21.4208	21.7249	21.8804	23.7171	23.6865	23.7073	23.7129	22.0226	22.2002	22.3345	22.2999	24.1219	23.931	24.0512	23.9853	22.2315	22.0183	22.1557	22.3375	483670	610200	648640	679820	2090300	1744400
9.05684e-05	0.000769224	0.000106833	0.000574837	3.97687e-05	1.48579	+	2.91739	+	up in Pst	AT2G24360.1	Q9ZQ31	Protein kinase superfamily protein	Protein metabolism	protein modification	protein phosphorylation	NaN	NaN	1.82	1.1	NaN	1.02	NaN	0.74	16.6784	15.2275	15.4064	14.9266	17.3048	17.4121	18.1375	17.5669	15.8378	16.1544	16.3964	16.0896	16.24	18.5657	18.4851	17.957	16.0077	15.8809	13.9664	13.7232	2078.4	1731.6	3392.5	5837.6	18859	21774
0.000436733	0.00150346	0.000963136	0.00194034	0.000670223	1.4815		3.18652	+		AT3G03610.1	A0A384KGV6	ELMO/CED-12 family protein	Not assigned	not assigned	not assigned	NaN	0.44	NaN	NaN	0.51	0.74	NaN	0.49	16.6306	14.1734	15.8876	15.6049	20.2578	19.7956	19.7695	17.6806	18.361	17.5259	18.8991	16.7916	19.5909	19.8984	20.4502	20.4698	17.6535	16.4391	17.2104	16.3603	0	19709	26444	16282	73961	32108
1.43752e-05	0.000134316	3.3027e-05	0.000129283	9.49372e-06	1.47992	+	1.18601	+	up in Pst	AT1G61380.1	O64782	S-domain-1 29	Protein metabolism	protein modification	protein phosphorylation	NaN	NaN	2.33	1.45	-1.21	1.8	NaN	1.35	16.2154	16.5003	14.6615	15.9628	17.2276	17.3085	17.3477	15.7941	15.7055	15.7486	15.1154	15.1887	16.4599	17.0132	15.2854	16.4476	15.5849	14.8329	15.4966	14.5478	0	45.294	0	2070.9	7129.6	5399
9.2175e-05	0.000963031	0.000141851	0.00267945	5.62863e-05	1.47458		3.73687	+		AT5G13080.1	Q9FYA2	WRKY DNA-binding protein 75	RNA	RNA biosynthesis	transcriptional activation	NaN	NaN	NaN	4.21	NaN	2.72	NaN	2.79	15.6169	16.5392	15.3726	15.8609	16.4001	18.257	17.9671	15.6541	16.1936	15.4602	15.4179	15.3082	19.1764	19.0329	18.5881	18.6738	14.9319	14.8001	15.2207	15.571	0	0	8278.1	5147.4	33286	44240
0	0.000257234	2.2116e-06	0.000629326	2.92024e-06	1.46147	+	1.56653	+	up in Pst	AT2G16900.3	A8MRF0	phospholipase-like protein (PEARLI 4) family	Not assigned	not assigned	not assigned	NaN	NaN	NaN	NaN	NaN	1.26	NaN	0.5	15.0309	14.8849	15.2042	15.8187	16.8059	15.4965	16.7579	16.8104	15.0333	15.001	14.8134	15.177	17.6392	17.2964	17.0635	17.5621	16.2863	15.5744	15.8299	15.6045	0	0	0	0	10152	3357.9
0.000929393	0.00228016	0.00104256	0.00528514	0.00137575	1.45475		1.42779	+		AT2G43820.1	O22822	UDP-glucosyltransferase 74F2	Hormone metabolism	salicylic acid	salicylic acid conjugation and degradation	0.73	NaN	NaN	NaN	NaN	0.55	NaN	0.87	18.5202	18.458	18.4005	18.5031	19.3265	19.5474	19.4924	19.026	18.6514	16.1144	18.3521	18.4555	19.8776	20.2044	20.1345	19.934	18.4399	18.8666	18.6618	18.4711	44450	39593	21077	26048	87617	77712
0.00152192	0.0110876	0.00232645	0.0199163	0.00176293	1.45101	+	2.62696	+	up in Pst	AT5G07440.1	Q38946-1	Glutamate dehydrogenase 2	Amino acid metabolism	amino acid synthesis & degradation	Glu synthesis & degradation	0.56	1.86	NaN	NaN	NaN	1.27	NaN	1.39	17.7065	19.3923	19.3362	19.4702	20.7586	20.7841	20.7783	21.7437	19.5001	19.8738	19.5945	19.2921	22.3358	22.3404	22.1182	22.2086	19.6912	19.6367	19.4309	19.7365	26693	44813	53541	93484	254550	293320
0.000188175	0.000572919	0.00026845	0.000700161	0.000188646	1.45029		1.73364	+		AT4G12610.1	Q9SU25-2	transcription activators;catalytics;DNA binding;RNA polymerase II transcription factors;transcription initiation factors	RNA	RNA biosynthesis	RNA polymerase II-dependent transcription	NaN	NaN	NaN	NaN	NaN	0.45	NaN	0.35	15.3703	17.1861	16.5405	16.3986	17.9084	16.602	17.4793	18.6386	16.3545	16.7969	14.6232	17.0524	19.0893	17.9652	18.1269	17.9198	16.7523	16.482	16.4217	16.5107	5005.3	10070	5021.6	6527.6	17157	15421
1.67673e-05	0.000392081	4.00672e-05	0.0011437	0	1.45009		2.89728	+		AT3G25290.2	Q9LSE7	Auxin-responsive family protein	Not assigned	not assigned	not assigned	NaN	0.2	NaN	NaN	NaN	-0.63	NaN	0.07	14.3997	14.8585	15.8071	14.3304	17.5411	17.055	17.4382	15.3754	14.5492	15.5991	15.7452	15.7159	18.7229	18.5795	18.5164	18.0224	15.8884	15.2188	15.9477	15.1972	0	2253.8	53.716	0	20849	12527
0.00150122	0.00468865	0.00186566	0.00771032	0.00277366	1.44959	+	1.74205	+	up in Pst	AT1G17745.1	O04130-1	3-Phosphoglycerate DH	Amino acid metabolism	amino acid synthesis	Ser synthesis	0.79	NaN	2.03	1.73	NaN	1.5	NaN	1.61	18.6088	19.0946	18.342	18.408	20.9185	21.2208	20.9451	21.5816	19.403	19.8033	19.9114	19.7497	21.5575	21.0793	21.057	21.0655	19.5345	19.596	19.1841	19.4764	54135	96823	29900	29731	173330	142400
0.00038506	0.00105478	0.000340053	0.00112346	0.000468051	1.44574		1.14923	+		AT5G09920.1	O48890	RNA polymerase II, Rpb4, core protein	RNA	RNA biosynthesis	DNA-dependent RNA polymerase (Pol) complexes	NaN	NaN	NaN	NaN	NaN	0.56	NaN	0.38	15.9536	16.363	16.0135	15.5091	18.6207	17.5255	17.4506	16.3866	14.652	15.6382	17.4164	16.494	16.1091	17.672	18.5858	17.6587	15.9438	16.9865	15.7734	16.7249	0	32065	21944	0	50114	30248
0.000921083	0.00537575	0.00102177	0.00534792	0.000697807	1.44471	+	1.48993	+	up in Pst	AT3G12740.1	Q9LTW0	ALA-interacting subunit 1	Lipid metabolism	lipid transport	phospholipid transverse translocation	NaN	NaN	1.73	1.32	NaN	1.22	NaN	0.92	18.4238	18.0328	18.2513	18.2772	19.8466	19.9015	19.6319	20.3824	18.5872	18.5611	18.4887	18.3465	20.3555	19.8347	19.8205	19.8941	18.5208	18.4895	18.4067	18.5283	27244	24024	37706	42762	153010	163140
0.000305532	0.000155521	0.000527292	0.000521609	0.000394718	1.43785	+	-0.1572		up in Pst	AT5G51120.1	Q93VI4-1	polyadenylate-binding protein 1	RNA	RNA processing	RNA 3'-end polyadenylation	NaN	NaN	NaN	NaN	NaN	0.11	NaN	0.14	18.1547	17.7673	17.7571	15.0699	18.0555	17.5632	18.2008	17.376	15.479	16.4069	16.1388	17.4194	16.9621	15.7933	15.5361	17.9067	15.3094	17.6715	16.3328	17.5131	7480.9	5118.3	5564.9	25969	6931.3	4428
0.000635393	0.00121631	0.000723621	0.00202649	0.000765721	1.43781		1.14771	+		AT5G09620.1	Q9LXC6	Octicosapeptide/Phox/Bem1p family protein	Not assigned	not assigned	not assigned	NaN	NaN	NaN	NaN	1.71	0.69	NaN	0.59	17.5891	18.0835	17.8123	18.3617	18.5834	18.5835	18.3744	18.9087	18.1788	17.9211	17.8849	14.7139	19.1314	19.0194	18.6738	18.8609	17.6214	17.6328	17.9149	17.9254	16097	30365	20663	23012	57534	44786
0.000940626	0.012138	0.00354273	0.0177717	0.00314027	1.43506	+	1.75802	+	up in Pst	AT5G13200.1	Q9LYV6	GRAM domain family protein	Hormone metabolism	abscisic acid	ABA associated protein	NaN	NaN	NaN	NaN	3.2	0.61	NaN	0.63	18.6095	18.5304	19.039	19.1594	21.0145	20.7411	20.8917	21.6251	19.6096	19.6266	19.6295	19.6665	21.5204	21.173	21.4271	21.2876	19.5772	19.4902	19.6216	19.6871	29473	25289	37195	42450	451800	344030
0.000687748	0.00325465	0.00122479	0.00389507	0.000590397	1.43459	+	3.15066	+	up in Pst	AT4G21800.2	Q8W586	P-loop containing nucleoside triphosphate hydrolases superfamily protein	RNA	RNA biosynthesis	DNA-dependent RNA polymerase (Pol) complexes	NaN	NaN	NaN	1.59	NaN	0.16	NaN	0.28	17.3119	18.6986	18.6352	18.5557	19.476	19.5904	19.3142	19.933	18.0256	17.9839	17.8371	18.7285	19.8872	19.7782	19.4121	19.7313	15.2753	17.7154	17.2549	15.9606	21958	19301	29134	27759	133300	117000
0.000747677	0.00228159	0.00190804	0.00116291	0.000494513	1.43332		2.18774	+		AT1G16810.2	A0A384L3N8	unknown protein	Not assigned	not assigned	not assigned	NaN	NaN	NaN	NaN	NaN	0.28	NaN	0.18	19.8616	14.4972	17.3683	14.1388	16.6491	18.7559	15.7233	20.2958	17.8479	17.9566	15.278	14.6084	19.0205	17.6758	17.8226	16.1394	14.8457	16.2389	15.2421	15.5805	45709	17063	41707	1048.8	18881	53542
6.42488e-05	0.00028261	6.40671e-05	0.000592322	6.14289e-05	1.43168	+	2.72408	+	up in Pst	AT5G35690.1	Q8VYQ7	zinc ion binding	Protein metabolism	protein degradation	metalloprotease	1.43	NaN	NaN	NaN	NaN	0.36	NaN	0.22	15.31	14.4017	14.9862	15.3222	15.7378	16.3942	16.6673	17.993	15.9093	15.2301	14.8694	15.0568	18.6351	18.3623	18.1323	17.8236	15.0581	14.9882	16.294	15.7168	2487	1048.8	1709	3974.2	6613.4	8753.2
0.000429781	0.00141125	0.000499797	0.00202134	0.000652353	1.43061	+	1.75605	+	up in Pst	AT1G64950.1	Q9XIQ1	cytochrome P450, family 89, subfamily A, polypeptide 5	Not assigned	oxidoreductase acting on paired donor with incorporation or reduction of molecular oxygen	not assigned oxidoreductase acting on paired donor with incorporation or reduction of molecular oxygen	1.6	NaN	NaN	NaN	NaN	0.26	NaN	0.54	17.6072	17.6337	17.3943	17.4786	19.3651	19.5532	19.3662	19.9451	17.6721	17.8029	18.798	18.234	20.6865	19.9135	19.6746	19.9859	17.5747	18.2613	18.4883	18.912	16869	15871	14782	13424	52283	42276
6.06954e-05	0.000198339	0.000162875	0.000241325	0.000167689	1.42743		0.341039			AT2G43980.1	O80568	inositol 1,3,4-trisphosphate 5/6-kinase 4	Signalling	phosphinositides	inositol-1,3,4-trisphosphate 5/6-kinase	NaN	NaN	NaN	NaN	NaN	0.09	NaN	0.12	17.5412	17.5734	16.5015	18.4594	17.5053	17.5755	18.0148	16.5826	14.4804	16.1217	16.1769	17.1896	15.6764	18.3566	17.7578	18.167	17.7116	17.6289	17.7804	15.4727	1219.8	6472.3	368.18	341.05	4944.2	4711.5
4.33425e-05	0.000379407	0.000147581	0.000361635	9.41134e-05	1.42332	+	2.0259	+	up in Pst	AT1G29400.2	Q8VWF5	MEI2-like protein 5	Not assigned	not assigned	not assigned	NaN	NaN	NaN	NaN	1.43	0.55	NaN	0.74	15.5053	15.8281	15.084	16.3107	18.2104	18.2143	18.6264	17.9825	16.2605	17.1315	16.922	17.0264	18.4275	18.1364	17.8493	17.8955	15.8406	16.0807	15.9135	16.3703	1417.6	1257.1	1641	1868.9	15389	13035
0.00029711	0.000481846	0.000231003	0.000473223	0.000251338	1.42219		0.35099			AT1G03950.1	Q941D5	vacuolar protein sorting-associated protein 2.3	Vesicle trafficking	endomembrane trafficking	ESCRT (Endosomal Sorting Complex Required for Transport) complexes	NaN	NaN	NaN	NaN	NaN	0.77	NaN	0.72	14.7345	13.8215	16.1617	15.5185	16.84	18.8167	17.2046	15.4472	14.3587	16.4006	16.2805	15.5799	15.5789	17.7967	15.6905	16.7668	15.7895	16.5818	16.1461	15.9115	6362.2	2747	16862	16932	24975	20177
0.000294427	0.000682865	0.000240255	0.000329857	0.000351606	1.42131		0.338984			AT4G27040.4	A0A178V291	EAP30/Vps36 family protein	Vesicle trafficking	endomembrane trafficking	ESCRT (Endosomal Sorting Complex Required for Transport) complexes	NaN	NaN	NaN	NaN	NaN	0.5	NaN	0.47	16.3785	15.2272	17.5179	15.0684	17.5608	18.0206	15.5674	18.4384	14.6693	16.143	15.4713	17.6183	16.1924	17.2643	15.8404	17.258	17.6401	14.6218	17.902	15.0352	8981	11529	14923	6324.6	19569	25363
2.37606e-05	0.000260548	6.59403e-05	0.000903808	3.75986e-05	1.42085	+	3.68553	+	up in Pst	AT1G05680.1	Q9SYK9	Uridine diphosphate glycosyltransferase 74E2	Hormone metabolism	salicylic acid	salicylic acid associated protein	1.43	NaN	NaN	NaN	2.46	2.07	NaN	1.47	16.271	17.109	14.8481	16.0458	17.2451	17.397	17.3491	16.4584	15.1178	15.9612	15.7887	15.8984	18.6664	19.3565	19.3128	18.4485	15.6832	15.9965	14.6003	14.762	1609.4	1679	0	0	10921	12887
0.000114501	0.000511453	0.000170872	0.000548982	9.12447e-05	1.4208	+	2.04346	+	up in Pst	AT5G59480.2	F4KJ69	Haloacid dehalogenase-like hydrolase (HAD) superfamily protein	Not assigned	not assigned	not assigned	NaN	1.1	NaN	-1.4	1.93	0.66	NaN	0.51	16.4415	16.8138	16.6526	16.659	17.8673	17.5118	17.9742	18.2102	16.9667	16.5897	16.4837	15.8403	17.7397	17.4021	17.6327	18.0309	16.278	14.6271	15.8842	15.8424	3893.9	6295.6	3821.1	2113.4	9870.3	17269
8.46077e-05	0.000323141	5.29255e-05	0.000218628	6.77012e-05	1.41978	+	1.71542	+	up in Pst	AT3G57550.2	F4J3E9	guanylate kinase	Nucleotide metabolism	nucleotide phosphotransfer	nucleotide phosphotransfer purines	NaN	-0.64	NaN	2.39	NaN	1.67	NaN	1.03	15.8284	16.0237	15.9179	15.0796	17.5419	18.1617	17.4304	16.5427	16.2578	15.1908	16.3839	16.165	17.9395	17.5892	16.9308	16.4254	15.8576	15.3298	15.8051	15.0308	10738	1040.6	0	0	10829	15484
0.00495982	0.0172268	0.00590102	0.0308248	0.00656507	1.4192	+	1.84895	+	up in Pst	AT4G20830.1	Q9SVG4-1	FAD-binding Berberine family protein	Not assigned	oxidoreductase acting on CH-OH group of donor	not assigned oxidoreductase acting on CH-OH group of donor	NaN	NaN	2.61	1.95	NaN	2.97	NaN	2.51	19.7614	19.4344	19.6596	19.6887	21.1693	21.1931	21.1658	22.0011	19.9083	19.8647	20.011	20.0684	22.3032	21.8246	21.7864	21.8743	20.0029	20.2048	20.0338	20.1512	208060	142920	175860	178540	550750	480560
3.71531e-05	0.000825024	6.53958e-06	0.000997904	1.37644e-05	1.41671	+	2.15701	+	up in Pst	AT5G24200.1	F4KFR6	alpha/beta-Hydrolases superfamily protein	Stress	biotic stress	Pathogen-response (PR) proteins	NaN	NaN	NaN	NaN	NaN	-0.37	NaN	-0.18	16.0293	15.4933	15.0536	16.3913	17.5628	17.0743	17.646	17.8088	16.9327	15.4636	16.7948	15.2338	17.8294	17.324	17.8073	17.8513	15.5106	15.425	15.6819	15.5664	2266.3	0	0	3080.6	29504	21705
0.00103471	0.00233771	0.00110161	0.00308897	0.000896885	1.40526		1.70461	+		AT5G52200.1	Q9LTK0-1	phosphoprotein phosphatase inhibitors	Not assigned	not assigned	not assigned	NaN	NaN	NaN	NaN	0.41	0.81	NaN	0.47	17.2718	17.8646	17.9082	17.7128	18.3916	18.0927	18.0329	19.3434	17.9256	17.809	14.8314	17.6736	19.1871	18.5364	18.5281	18.6306	17.4893	15.3948	17.5902	17.5894	29760	48409	47559	20649	87488	58166
0.00027673	0.000318082	0.000208155	0.000341671	0.000283732	1.40454		1.02586			AT3G18230.1	A0A654F9N1	Octicosapeptide/Phox/Bem1p family protein	Not assigned	not assigned	not assigned	NaN	-0.34	NaN	NaN	-1.45	0.55	NaN	0.18	16.1782	16.0467	15.058	14.279	17.7556	17.3899	16.4536	17.2612	17.3035	15.0301	14.2767	16.6319	17.8699	15.8256	15.1443	17.2808	14.6366	14.6651	16.1024	16.6132	6840.3	7837.9	12044	12875	16209	12042
0	0.000230427	0	0.000161648	0	1.40329	+	1.75277	+	up in Pst	AT3G06420.1	Q8S925	Autophagy-related protein 8h	Vesicle trafficking	autophagosome formation	ATG8/ATG12 conjugation system	NaN	NaN	NaN	NaN	1.08	1.13	NaN	1.03	15.1828	15.2423	14.2071	14.2881	17.632	17.641	17.3957	15.9359	15.8386	15.675	16.3091	15.1687	16.6749	17.0379	16.2735	16.6691	14.9861	14.9844	14.6396	15.0344	0	0	0	0	10114	8765.6
3.45974e-06	0.000667789	2.20671e-05	0.00296176	5.78185e-06	1.40134	+	4.02711	+	up in Pst	AT2G17500.4	Q9SHL8	Auxin efflux carrier family protein	Hormone metabolism	auxin	auxin transport	NaN	1.85	NaN	NaN	NaN	1.63	NaN	1.62	16.3006	16.0321	14.4061	15.9345	16.9678	17.2543	17.7138	16.3108	15.7468	15.6935	15.889	15.3122	19.4405	18.8695	18.9999	18.9028	15.3668	14.9666	15.3926	14.3784	0	0	253.4	251.66	41807	14886
0.000259064	0.00153678	0.000311303	0.00312849	0.000458993	1.40112	+	2.4519	+	up in Pst	AT5G06860.1	Q9M5J9	polygalacturonase inhibiting protein 1	Cell	cell wall	cell wall degradation	1.59	NaN	1.63	NaN	NaN	2.48	NaN	1.83	17.1159	16.8464	16.8158	17.3857	18.0809	18.8918	18.6909	19.3776	17.0989	18.1016	16.7858	17.4504	20.1382	19.5586	19.7519	19.6898	17.8518	17.1417	16.1564	18.1811	16316	0	7788.6	12994	62637	50102
4.04193e-06	0.000104957	0	0.000537181	0	1.39427	+	1.78888	+	up in Pst	AT1G02470.1	A0A178WIY8	Polyketide cyclase/dehydrase and lipid transport superfamily protein	Not assigned	not assigned	not assigned	NaN	NaN	NaN	NaN	1.76	0.14	NaN	1.15	14.7766	15.2091	15.3884	15.6616	16.9714	17.0518	17.1045	16.2315	15.2192	15.7726	15.3557	15.4347	17.1835	17.716	17.2207	17.0379	15.5988	15.3558	15.2739	15.7741	563.39	0	0	0	3541.3	4448
6.79857e-05	0.000740871	0.000229384	0.000685991	0.000337076	1.39317	+	1.69164	+	up in Pst	AT3G19910.1	Q9LT17	RING/U-box superfamily protein	Protein metabolism	protein degradation	peptide tagging	NaN	NaN	NaN	NaN	0.97	0.67	NaN	0.43	15.9908	15.9354	15.6498	16.1861	18.0079	17.1784	17.7849	17.3057	15.4877	16.6602	16.2635	16.2927	18.3645	16.8318	17.3165	17.9361	14.768	16.691	15.5361	16.6873	3473.9	2368.8	1991.8	1777	22466	29393
8.37043e-05	4.32841e-05	6.59502e-06	3.73812e-05	3.48779e-05	1.39104		6.20706	+		AT3G49490.1	Q9SCK9	unknown protein	Not assigned	not assigned	not assigned	NaN	NaN	NaN	NaN	NaN	0.4	NaN	0.34	15.5928	20.5776	20.4688	20.4562	22.7791	22.1285	21.2002	16.0191	20.3231	20.8212	15.2205	20.198	22.7411	20.9537	20.9602	20.9356	15.2665	14.5131	15.601	15.3818	814.73	2827.6	958.43	7469.2	763.29	4037.4
8.83958e-05	0.000323211	6.50544e-05	0.000270993	8.7418e-05	1.38887	+	1.77343	+	up in Pst	AT3G45620.1	A0A654FEE3	Transducin/WD40 repeat-like superfamily protein	Not assigned	not assigned	not assigned	NaN	NaN	2.58	1.66	NaN	0.9	NaN	0.91	15.3893	15.6875	16.0659	16.2564	17.671	17.7002	17.339	16.3497	15.102	16.1823	16.398	15.8221	17.6746	17.1884	17.1433	17.0354	15.1317	15.7961	14.846	16.1742	1352	2676.4	3691.9	4966.9	16156	13929
0.000647133	0.000938534	0.000556629	0.00147412	0.000487958	1.38878	+	1.18514	+	up in Pst	AT2G01190.1	Q9ZU48	Octicosapeptide/Phox/Bem1p family protein	Not assigned	not assigned	not assigned	NaN	NaN	NaN	NaN	NaN	1.12	NaN	0.6	17.1468	17.7709	17.6431	17.7283	18.302	18.2413	18.2993	18.7337	17.7018	16.9168	15.6644	17.7381	18.9619	18.4783	18.4252	18.4178	17.3211	17.2216	17.4818	17.5181	14105	24347	26276	27580	32204	27470
1.39558e-06	9.85408e-05	5.06534e-06	0.000173926	1.90521e-06	1.38811		3.56859	+		AT5G66890.1	Q9FKZ2	Leucine-rich repeat (LRR) family protein	Not assigned	not assigned	not assigned	NaN	NaN	1.64	NaN	NaN	0.01	NaN	0.01	16.0724	15.4489	15.4979	14.6098	18.3473	16.0521	15.8864	16.7949	15.3117	15.0849	16.1784	14.9533	15.5657	19.8294	20.0077	19.9152	15.2359	15.3689	15.3077	15.1313	0	191.84	0	0	3473	3202.2
0.00821765	0.0350287	0.0132968	0.0518539	0.0117962	1.38731	+	1.72503	+	up in Pst	AT5G06320.1	Q9FNH6	NDR1/HIN1-like 3	Cell	LEA proteins	late embryogenesis abundant	0.59	NaN	2.46	NaN	NaN	1.6	NaN	1.25	20.397	19.8722	19.9725	20.1057	21.8693	21.8528	21.7986	22.34	20.4716	20.4779	20.7231	20.6387	22.7293	22.1575	22.2398	22.2942	20.498	20.7666	20.5535	20.7025	392300	321240	241460	205820	1225600	1106800
0.000626449	0.000636354	0.000275245	0.000735815	0.00066835	1.38531		0.576286			AT1G55500.1	A0A1P8AS03-2	evolutionarily conserved C-terminal region 4	Not assigned	not assigned	not assigned	NaN	NaN	NaN	NaN	NaN	0.34	NaN	0.39	18.1493	19.291	18.7692	18.9973	19.2545	19.3568	18.9938	17.9214	15.0415	18.0136	17.986	18.9443	19.0281	18.7844	18.891	18.6967	19.3603	18.9364	18.8158	15.9825	7962.7	26125	23940	31503	27225	25322
0.000794595	0.000507953	0.000597959	0.000473099	0.000513804	1.38075		0.2245			AT2G01820.1	Q9SIT1	Leucine-rich repeat protein kinase family protein	Protein metabolism	protein modification	protein phosphorylation	-0.28	NaN	NaN	NaN	NaN	-0.49	NaN	-0.39	19.6315	19.665	19.6965	13.7362	19.1685	19.706	19.1901	20.2665	18.9883	14.9354	20.0144	18.8699	18.6081	20.127	20.1308	19.8781	19.6359	20.1337	19.5049	18.5715	28968	27313	26263	30432	24056	20326
0.000735536	0.00386709	0.00104479	0.0132492	0.00169165	1.37651	+	2.60721	+	up in Pst	AT1G74020.1	P94111	strictosidine synthase 2	Secondary metabolism	nitrogen-containing secondary compounds	alkaloid-like	NaN	0.53	NaN	NaN	1.69	0.92	NaN	0.87	17.324	17.0644	17.4329	17.2042	18.7066	18.5194	18.8787	19.6468	17.7506	17.5162	17.3605	17.6181	20.7383	20.4493	20.6011	20.6621	17.688	17.8613	18.7782	17.6945	29336	22382	26419	26465	89745	117740
0.000352461	0.00119241	0.000672311	0.00214975	0.000406928	1.37559	+	2.63301	+	up in Pst	AT2G15390.2	Q9SJP2-1	fucosyltransferase 4	Cell	cell wall	hydroxyproline-rich glycoproteins	NaN	NaN	NaN	1.98	NaN	2.25	NaN	1.66	15.8352	15.8264	17.1604	16.5819	19.1622	18.4666	18.6712	19.2528	17.1046	17.4417	17.3775	18.1267	19.8537	19.6461	19.6396	19.7074	17.3185	17.2621	16.9687	16.7653	14142	5432	16450	14404	45024	51868
0.000373991	0.000995864	0.000289402	0.00325545	0.000422626	1.3749	+	1.96523	+	up in Pst	AT1G70980.1	Q9SSK1	Class II aminoacyl-tRNA and biotin synthetases superfamily protein	Protein metabolism	protein synthesis	aminoacyl-tRNA synthetase activities	NaN	NaN	NaN	NaN	NaN	0.53	NaN	0.49	18.9833	18.099	18.1817	17.2257	19.4885	19.0824	18.8523	20.1599	18.1674	17.6119	18.1909	18.1133	20.4309	20.2836	20.2385	20.5509	18.6865	18.811	17.4702	18.6755	16310	14461	11767	10377	44073	40248
0.00424791	0.000724672	0.000371864	0.000996119	0.000138716	1.3732	+	2.47976	+	up in Pst	AT5G61820.1	A0A384KNB4	unknown protein	Not assigned	not assigned	not assigned	2.25	NaN	NaN	NaN	NaN	1.22	NaN	1.47	19.2142	18.403	18.2793	18.2963	20.6092	20.5335	20.9325	20.515	19.2455	18.9231	19.6807	19.248	21.2251	21.1309	20.7792	20.9959	18.2116	19.362	18.1868	18.4516	585080	1610.1	1176.6	4500.1	28764	27600
0.000615065	0.000648047	0.000240868	0.000935582	0.000282927	1.37028		1.12571			AT1G23960.2	A0A178WG05	unkown protein (DUF626)	Not assigned	not assigned	not assigned	NaN	NaN	NaN	NaN	NaN	0.46	NaN	0.28	18.6312	15.7223	15.0239	18.4042	18.1978	17.6655	17.5049	15.411	15.2391	15.6958	14.6948	17.6684	19.6436	16.0212	18.2882	18.6366	15.9165	17.1819	17.4119	17.5765	42079	0	29986	15592	37469	20660
0.000283226	0.000566085	0.000429059	0.000626717	0.000376569	1.36332		0.819621			AT3G07195.1	A0A384L8S1	RPM1-interacting protein 4 (RIN4) family protein	Not assigned	not assigned	not assigned	NaN	NaN	NaN	NaN	NaN	2.64	NaN	1.11	16.8695	14.0341	17.0942	15.6	17.625	17.2501	18.4125	17.0666	15.8879	17.2272	17.143	14.6428	17.5837	16.9797	17.5436	17.1256	17.2621	17.1996	16.917	14.5754	8247.1	7569.1	12899	11761	29026	22338
0.000533678	0.000685612	0.000840979	0.000785171	0.000677706	1.36234		0.0041132			AT2G01410.1	A0A178VZ80	NHL domain-containing protein	Not assigned	not assigned	not assigned	NaN	NaN	NaN	NaN	NaN	0.04	NaN	-0.06	18.5395	17.8986	18.4729	18.5459	18.6952	18.5176	18.6593	19.5796	18.6405	18.496	18.7017	14.164	18.6178	18.4255	18.4819	18.7016	18.6248	18.621	18.4667	18.4978	16109	20390	16817	22624	31788	17666
0.00095535	0.00535414	0.00174776	0.00918973	0.00186578	1.35355	+	1.78773	+	up in Pst	AT4G05020.2	F4JGL5	NAD(P)H dehydrogenase B2	Cellular respiration	OXPHOS	OXPHOS altNDH	1.2	NaN	3.26	2.5	1.93	1.86	NaN	1.42	18.4711	18.3548	18.2133	18.8193	20.7369	20.6821	20.6048	21.3056	19.5137	19.2969	19.4828	19.6218	21.5259	21.0702	21.2595	21.3325	19.6335	19.6672	19.2357	19.5009	30290	27598	30466	48143	208680	168950
0.000409603	0.000489768	0.000357879	0.00140523	0.000366461	1.34905		1.42856	+		AT4G16690.1	O23512	methyl esterase 16	Not assigned	not assigned	not assigned	NaN	NaN	NaN	NaN	1.56	0.18	NaN	0.92	15.8877	17.1969	17.1341	16.9335	17.2158	17.4214	15.9178	16.4051	15.3017	14.9837	14.3953	16.8831	17.8013	18.8473	19.3221	18.7071	17.6268	17.4521	17.2489	16.6358	13636	14443	12894	17326	25742	23707
0.000302941	0.000415077	0.000296471	0.000536108	0.000256659	1.34443		1.15071	+		AT5G54100.1	Q9LVW0	SPFH/Band 7/PHB domain-containing membrane-associated protein family	Not assigned	not assigned	not assigned	NaN	NaN	NaN	NaN	NaN	0.55	NaN	0.17	17.8997	17.3528	17.7794	17.7741	17.9152	17.9751	17.0216	17.8326	15.2131	17.7033	14.9147	17.5356	18.6673	17.7895	17.3903	17.6971	17.574	17.6321	15.7868	15.9484	13074	6872.9	11374	11864	16595	16180
0.00105441	0.00681225	0.00175336	0.010815	0.00224427	1.34297	+	1.43759	+	up in Pst	AT5G52810.1	Q9FLY0	SARD4	Stress	biotic stress	Lys to pipecolic acid	NaN	NaN	4.79	2.68	0.55	1.1	NaN	1.03	17.8217	17.3617	17.7507	17.3584	19.9183	19.9107	19.9773	19.212	18.3494	18.3565	18.1463	18.7943	19.785	20.221	20.2488	20.3608	18.6138	18.7952	18.5031	18.9531	37197	33623	40785	38455	298400	289080
0.000466799	0.00013328	7.92363e-05	0.00060738	7.54407e-06	1.34057		4.33899	+		AT4G14370.1	F4JVE9	NLR effector receptor	Stress	biotic stress	pathogen effector	NaN	NaN	NaN	NaN	NaN	1.78	NaN	1.46	14.5793	15.8624	15.107	16.3691	19.0898	15.4446	16.255	14.9072	14.5187	14.6319	15.974	15.2096	20.2418	19.8702	20.7269	19.3279	16.327	14.7671	14.987	16.7298	281.95	13425	40448	12874	15573	0
0.000470172	0.000522778	0.000636973	0.000551281	0.000502642	1.32919		0.084444			AT5G14100.1	Q8LEF6	non-intrinsic ABC protein 14	Not assigned	not assigned	not assigned	NaN	NaN	NaN	NaN	NaN	-0.83	NaN	-0.54	18.7565	16.3777	18.3167	18.369	17.9152	16.4195	18.779	16.2286	16.1525	18.2985	14.4203	15.1543	16.3857	16.5967	17.8036	15.0645	18.3426	16.3849	15.1668	15.6184	25216	6056.5	25976	9660.1	28556	5939.6
0.000354568	0.00153454	0.000631121	0.00178179	0.000583614	1.32915	+	1.83818	+	up in Pst	AT1G16670.1	Q93YN1	Protein kinase superfamily protein	Stress	abiotic stress	temperature stress	NaN	NaN	2.15	1.64	-0.61	1.47	NaN	0.94	16.6773	16.3856	16.4354	16.5766	18.7676	18.3122	18.6104	19.1728	17.3534	17.4811	17.2968	17.4152	19.3405	18.5564	18.6762	18.9239	16.5424	17.2899	17.0489	17.2632	14984	12591	7151.4	15629	62376	45637
0.00050557	0.00112225	0.000587837	0.00278759	0.000715745	1.32656	+	2.24629	+	up in Pst	AT1G60730.1	Q9ASZ9-1	NAD(P)-linked oxidoreductase superfamily protein	Not assigned	oxidoreductase acting on CH-OH group of donor	not assigned oxidoreductase acting on CH-OH group of donor	2.06	NaN	NaN	1.31	NaN	1.99	NaN	1.78	17.6655	17.979	18.1862	17.5901	19.4395	19.068	19.1001	18.6206	17.8302	17.4306	17.639	18.0223	20.0873	19.6575	19.6651	19.8905	17.7872	17.8076	17.327	17.3936	13620	14429	21150	23087	26999	56795
0.00033809	0.000965361	0.000599637	0.0014645	0.000779117	1.3258		2.11212			AT5G13550.1	Q9FY46	Sulfate transporter 4.1	Nutrient uptake	sulfur assimilation	sulfate uptake	NaN	NaN	NaN	NaN	NaN	1.79	NaN	1.45	15.0436	15.5341	16.2408	15.9038	20.2705	16.466	16.1966	16.7094	16.6824	16.4973	15.7886	15.371	19.5389	20.7041	16.2863	20.909	16.7722	16.9147	15.4042	19.8988	0	43610	368.93	2696.4	45687	40575
0.0393024	0.0474051	0.0335809	0.0409687	0.0364855	1.32531		1.9201			AT1G21500.1	A0A654EGY4	unknown protein	Not assigned	not assigned	not assigned	NaN	NaN	NaN	-2.07	NaN	-1.92	NaN	-1.76	20.8025	23.4347	23.0276	22.5524	22.9802	22.6167	23.1757	24.016	21.9823	21.092	24.1577	20.2552	23.4583	23.1186	23.7555	21.7526	23.1457	18.7876	20.5965	21.8748	689080	1933500	1794100	1162200	1754000	1592100
0.00228681	0.00919763	0.00327832	0.0150604	0.00298927	1.32381	+	1.94567	+	up in Pst	AT2G38860.2	Q9ZV19-1	Class I glutamine amidotransferase-like superfamily protein	Not assigned	not assigned	not assigned	NaN	NaN	NaN	2.3	NaN	2.98	NaN	2.66	18.712	18.2105	18.5391	18.6432	20.0854	19.9991	20.0506	21.054	18.8977	18.9198	18.9313	19.145	21.2926	20.8078	20.8532	20.9452	19.0675	19.0138	18.9597	19.0752	83318	58207	91776	93001	273420	393530
0.000119273	0.000127783	3.55178e-05	0.000182468	0.000107122	1.31943		0.378695			AT2G44710.1	Q8RWQ1	RNA-binding (RRM/RBD/RNP motifs) family protein	RNA	RNA RNA binding	RNA RNA binding misc.	NaN	NaN	NaN	NaN	1.11	0.18	NaN	0.1	17.2583	16.3781	16.5399	16.693	16.7095	17.1907	16.8756	15.0379	14.4358	16.486	15.302	14.3121	16.7243	16.8221	17.2445	16.7999	16.736	16.81	16.8414	15.6888	3442.2	6870.8	4102	2391.3	8876.5	5764.9
0.00105762	0.000361864	0.00101616	0.000486865	0.00127839	1.3147		2.49628	+		AT2G01755.1	A0A178W0C2	unknown protein	Not assigned	not assigned	not assigned	NaN	NaN	NaN	NaN	NaN	-1.45	NaN	-0.85	19.4859	15.5445	18.8939	16.8318	18.8355	19.0749	18.9903	16.0496	18.2176	17.9582	15.6981	15.8176	19.46	18.7651	18.8089	17.4145	15.3349	15.5755	14.4149	19.1382	22461	59604	11115	56910	17775	15536
0.000141472	0.000895599	0.000333254	0.00123972	0.000135561	1.3125		2.42022	+		AT4G24160.2	F4JQ50	alpha/beta-Hydrolases superfamily protein	Lipid metabolism	lipid synthesis	glycerolipid synthesis	NaN	NaN	NaN	NaN	NaN	1.16	NaN	0.89	16.2405	15.7911	15.924	15.6604	18.8269	18.2161	18.5336	16.909	16.2544	16.6759	17.3632	16.9421	18.7182	18.8316	18.6096	18.7301	16.342	16.2827	16.2008	16.3831	6960.7	5590.5	6113.4	1264.4	43165	31270
0.00187799	0.000763484	0.00149744	0.000232804	0.00114033	1.30971		-2.23376			AT5G66520.1	Q9FJY7	Tetratricopeptide repeat (TPR)-like superfamily protein	Not assigned	not assigned	not assigned	NaN	NaN	NaN	NaN	NaN	-1.51	NaN	-0.88	16.1686	21.0832	21.2112	21.2328	20.8694	20.9012	21.1562	16.3141	20.9529	16.1321	15.7739	21.1432	17.4455	15.3592	16.3114	20.3122	21.2524	21.3507	14.6673	21.0929	2666.3	84392	176960	3070.1	107220	2458.9
0.00358042	0.0109928	0.00443947	0.0151329	0.00457606	1.30886	+	1.41933	+	up in Pst	AT3G07720.1	Q9S7W4	Galactose oxidase/kelch repeat superfamily protein	Not assigned	not assigned	not assigned	0.26	NaN	2.16	1.3	NaN	0.69	NaN	0.89	19.6486	19.4193	19.6009	19.6802	21.0231	21.0813	21.0039	21.3737	19.8172	19.7078	19.9418	19.7798	21.6282	21.1862	21.2845	21.2167	19.8572	19.9265	19.8491	20.0055	129060	117240	115090	148250	391300	365520
0.000654396	0.00189108	0.000372137	0.00857151	0.00042597	1.30699	+	3.13091	+	up in Pst	AT1G55020.1	Q06327	lipoxygenase 1	Hormone metabolism	jasmonate	jasmonate associated protein	NaN	1.64	NaN	NaN	NaN	1.15	NaN	1.58	18.4298	18.1333	18.3995	18.3333	19.3488	19.1217	19.4717	19.6883	18.1995	18.0537	18.0489	18.1004	21.2746	21.0366	20.9599	20.9918	17.8073	18.1382	17.8305	17.9632	13816	15463	52678	11558	98350	40098
3.8348e-06	0.000211541	5.30496e-05	0.000232357	1.39356e-05	1.30628	+	1.2411	+	up in Pst	AT4G11890.4	B3H4R6	Protein kinase superfamily protein	Not assigned	transferase transferring phosphorus-containing group	not assigned transferase transferring phosphorus-containing group	NaN	NaN	5.34	4.28	NaN	2.57	2.08	2.17	15.2351	15.8366	16.3609	16.5982	17.3017	16.5375	16.6176	16.6481	15.2946	15.6767	15.7958	15.1126	16.7906	16.8091	16.5246	16.8224	16.616	14.8205	15.3339	15.2118	188.85	0	0	365.64	8170.7	6544.3
9.41441e-05	0.00044524	0.000153519	0.00254532	0.000172281	1.30525		5.26336	+		AT5G10300.1	Q9LFT6	methyl esterase 5	Not assigned	not assigned	not assigned	NaN	NaN	NaN	NaN	1.92	0.92	NaN	0.46	16.1015	12.8341	14.5111	14.324	17.2631	15.811	15.5263	17.3593	16.3508	14.084	15.4759	14.828	19.5679	19.484	19.5365	19.8319	14.346	14.7471	13.9865	14.2874	888.98	2753.3	6576.8	3279.4	19170	30525
0.00176256	0.00384985	0.00144406	0.00884915	0.00169142	1.30438	+	1.68808	+	up in Pst	AT1G76150.1	Q8VYI3	Enoyl-CoA hydratase 2	Lipid metabolism	lipid degradation	fatty acid degradation	0.2	NaN	NaN	NaN	NaN	0.86	NaN	0.62	18.961	18.7463	18.7945	19.0495	19.7586	20.1567	19.9182	20.3718	18.6306	18.644	18.5743	19.139	20.8762	20.7812	20.603	20.9336	19.1204	19.129	18.6475	19.5447	41393	73890	22310	114080	52147	147800
0.00031433	0.00108784	0.000613656	0.00051449	0.000681309	1.30244		0.537014			AT3G06610.1	A0A384KCV4	DNA-binding enhancer protein-related	Not assigned	not assigned	not assigned	NaN	NaN	NaN	NaN	NaN	-0.16	NaN	-0.14	14.5923	15.7911	15.5581	16.0612	18.322	16.9519	17.1865	15.3662	15.9179	15.7562	15.7995	15.1431	16.6034	18.1481	14.7425	16.5775	15.8244	14.9981	16.2251	16.8759	2502.7	20461	3460.5	18222	58773	37826
0.000182189	0.000120281	4.48101e-05	0.000173405	0.000153323	1.2986		0.331318			AT4G38200.1	F4JSZ5	SEC7-like guanine nucleotide exchange family protein	Vesicle trafficking	coat protein I (COPI) coatomer machinery	ARF-GTPase guanyl-nucleotide exchange factor (ARF-GEF) activities	NaN	NaN	NaN	NaN	NaN	0.14	NaN	0.03	19.0229	18.5641	18.0568	19.4075	17.9515	18.3288	19.3036	16.2764	15.1401	18.1009	18.5364	14.8885	19.546	19.4105	14.8488	16.0989	19.1375	14.4391	19.2892	15.7131	1169.6	5878.8	529.65	18779	641.13	1949.6
0.000697577	0.00107679	0.000837616	0.00338032	0.000655279	1.28961		2.5714	+		AT3G61070.3	Q84JW1	peroxin 11E	Not assigned	not assigned	not assigned	NaN	NaN	NaN	NaN	NaN	0.36	NaN	0.21	15.6131	18.1708	16.9762	15.49	18.7819	18.7371	17.7082	16.1288	14.7918	14.5805	18.9854	17.8399	20.0632	20.0025	20.1057	20.3008	18.565	15.1127	18.2908	18.2181	35614	26197	31167	5293.2	60041	45555
0.000648256	0.000620128	0.000473769	0.000311484	0.000273597	1.28752		-0.614902			AT1G70830.1	Q9SSK9-1	MLP-like protein 28	Not assigned	not assigned	not assigned	NaN	NaN	NaN	-1.28	0.17	-0.64	NaN	-0.91	17.7819	18.0822	17.7159	17.997	18.1557	16.7221	17.8463	19.6287	17.846	18.051	14.2252	17.0806	15.8471	17.1609	16.674	17.3942	17.3065	17.5839	17.5856	17.0598	26525	31239	28917	4522.2	23574	7547.4
0.000649031	0.0023125	0.000796536	0.00369348	0.000620317	1.28746	+	1.85662	+	up in Pst	AT5G49570.1	Q9FGY9	peptide-N-glycanase 1	Protein metabolism	protein degradation	ER-associated protein degradation	NaN	NaN	2.36	1.41	NaN	0.87	NaN	0.77	18.0119	17.7373	17.8193	17.7836	19.0206	19.0629	19.0142	19.8646	17.8875	17.9312	18.1493	17.8446	19.961	19.45	19.5762	19.5939	17.9309	17.7363	17.6023	17.885	26233	22245	22447	21191	65986	83720
0.000365544	0.000379354	0.000317306	0.000470712	0.000338992	1.28284	+	-0.0613973		up in Pst	AT5G62440.1	Q8L557	unkown protein (DUF3223)	Not assigned	not assigned	not assigned	NaN	NaN	NaN	NaN	-0.62	-0.06	NaN	-0.12	16.0479	17.2678	16.8688	16.4716	17.0298	17.4012	17.2037	17.2073	16.6651	15.1802	15.6003	16.2652	16.8658	16.7737	15.4209	17.3973	16.6448	16.9258	15.9635	17.1691	6181.9	24528	12394	8407.6	7369.5	7472.5
0.000857199	0.00207177	0.000995495	0.00257329	0.000868424	1.28198	+	1.40074	+	up in Pst	AT3G58600.1	A0A384KZ18	Adaptin ear-binding coat-associated protein 1 NECAP-1	Not assigned	not assigned	not assigned	NaN	NaN	NaN	NaN	NaN	0.96	NaN	0.45	17.6463	17.5248	17.2289	18.0812	19.0575	18.8088	18.9931	18.8477	17.8016	17.6925	17.5399	17.5452	19.1958	19.1453	19.2134	19.1115	17.7754	17.6648	17.7261	17.8965	30777	25730	22831	42947	75339	70632
5.00662e-05	8.55298e-05	9.72832e-05	0.00011526	6.36463e-05	1.28111		1.89779	+		AT1G17580.1	Q39160	myosin 1	Cell	cytoskeleton	microfilament network	NaN	NaN	NaN	NaN	NaN	-0.3	NaN	-0.1	19.2533	16.1871	14.888	15.4399	18.7554	15.3783	16.4177	16.4813	15.129	15.4637	15.1366	16.1789	18.9723	18.4537	17.6328	16.4584	16.5471	15.1541	16.2862	15.9386	5521.6	218.07	530.72	765.94	5648.8	5751.4
2.34756e-06	0.000161336	6.62318e-06	0.000369779	2.91538e-06	1.27927		3.36281	+		AT3G53230.1	Q9SCN8	ATPase, AAA-type, CDC48 protein	Cell	cell division	cell division misc.	NaN	NaN	1.71	1.3	NaN	1.54	NaN	1.16	15.0795	15.1896	14.8029	15.3899	18.455	14.5934	17.8907	17.5419	16.1023	15.536	16.247	15.4786	18.7316	18.897	18.1586	17.892	15.0851	14.7102	15.2678	15.1648	0	178.74	0	154.41	3719.1	3094.6
0.000198163	0.00172925	0.000431217	0.00600626	0.000478042	1.27872	+	2.82903	+	up in Pst	AT3G55430.1	A0A654FG10	O-Glycosyl hydrolases family 17 protein	Carbohydrate metabolism	carbohydrate handling	beta 1,3 glucan hydrolases	NaN	NaN	NaN	NaN	2.43	0.74	NaN	0.48	16.2376	16.263	16.4749	16.0002	18.407	18.8242	18.6261	18.5421	17.2817	17.1308	17.3812	17.4908	20.4621	19.7701	19.9435	19.8371	16.9671	17.7651	16.9072	17.0572	5670.4	10889	7447.9	3943.6	34014	66885
0.00166933	0.00110955	0.00182057	0.000875104	0.00125111	1.27693		1.62452			AT1G13560.1	O82567-1	aminoalcoholphosphotransferase 1	Lipid metabolism	lipid synthesis	glycerolipid synthesis	NaN	NaN	NaN	NaN	NaN	-0.18	NaN	-0.22	20.8436	20.6493	20.7804	20.7684	19.8573	19.2452	20.1136	20.0636	20.766	16.4192	16.1539	20.833	19.9774	18.9323	18.7434	18.0214	20.6177	13.5052	14.5033	20.5504	65248	58030	53636	60163	31038	23177
0.00149974	0.00185655	0.000256709	0.00166413	0.000956696	1.27585		0.130624			AT5G45010.1	Q9FL96	DSS1 homolog on chromosome V	RNA	RNA processing	messenger ribonucleoprotein particle (mRNP)	NaN	NaN	1.68	NaN	NaN	0.55	NaN	0.64	14.8964	15.7631	18.5267	17.9588	17.6595	17.6128	17.7959	16.4027	16.1788	14.7473	15.6069	17.8345	15.2443	15.3303	18.6533	17.5228	17.5865	16.4182	17.3141	14.9094	10496	32341	99588	73760	62660	49455
0.00032413	0.000521605	0.000354571	0.000474721	0.000418171	1.27584		1.16408			AT5G64280.1	Q9FMF8	dicarboxylate transporter 2.2	Transport	carrier-mediated transport	IT superfamily	NaN	NaN	NaN	NaN	-0.48	-0.41	NaN	-0.14	15.9595	16.1356	15.1584	17.4308	18.1348	17.8216	17.722	15.3919	18.1672	14.8851	16.3505	14.5641	17.8052	15.67	18.0629	18.0368	15.617	16.5884	16.861	15.8522	14333	0	19770	12465	21174	17608
0.00110225	0.00174655	0.00109151	0.00254005	0.000644407	1.27531	+	1.49794	+	up in Pst	AT5G39040.1	Q0WML0	transporter associated with antigen processing protein 2	Transport	primary active transport	ABC superfamily	NaN	NaN	NaN	1.33	NaN	0.35	NaN	0.36	18.9201	18.3906	18.3616	18.3485	19.7468	19.6907	19.7121	20.072	18.6024	18.3676	18.5468	18.6036	20.2741	19.9822	20.1115	19.97	18.6053	18.4648	18.5568	18.7191	40434	39540	40451	36079	96004	42997
5.00007e-05	0.000150361	7.37445e-05	0.000340989	9.29273e-05	1.27394		2.11738	+		AT4G27070.1	P25269	Tryptophan synthase beta chain	Amino acid metabolism	amino acid synthesis	Trp synthesis	NaN	NaN	NaN	NaN	NaN	2.87	NaN	2.26	15.593	16.0287	16.4361	15.7194	18.0392	16.1827	17.8718	16.6964	16.0458	16.217	16.0384	15.3932	18.7307	17.6404	18.06	18.4537	15.7777	16.212	15.5273	16.8982	1271.9	2476.4	3062.3	247.31	6270.3	5174
0.00156603	0.00135465	0.00128863	0.00125635	0.00150488	1.27259		-0.455641			AT1G20260.1	Q8W4E2	ATPase, V1 complex, subunit B protein	Transport	primary active transport	V-type ATPase complex	NaN	NaN	NaN	NaN	NaN	0.02	NaN	-0.1	20.0852	19.7503	20.1635	19.8972	19.7988	20.4834	19.9758	15.302	19.9489	19.6713	15.6691	15.1802	17.9926	17.349	20.0609	20.1029	20.0915	20.034	16.7062	20.4963	50311	57795	58987	55527	47066	73742
0.000535793	0.00130732	0.000766868	0.00124138	0.00139992	1.27216		0.642176			AT4G08960.1	Q9C5N3	phosphotyrosyl phosphatase activator (PTPA) family protein	Protein metabolism	protein modification	protein postranslational modification	NaN	NaN	NaN	NaN	-0.29	0.32	NaN	0.14	17.6568	15.424	15.755	15.0651	18.4324	20.0936	19.1122	16.65	19.1031	16.0119	15.3495	18.735	16.6663	16.4482	16.1211	15.902	15.7373	14.4535	14.3411	18.0369	20379	14243	17084	24740	21540	111090
0.000184287	0.000438196	0.000323711	0.000243936	0.000176191	1.27148		0.297892			AT1G52540.1	A0A178W473	Protein kinase superfamily protein	Protein metabolism	protein modification	protein phosphorylation	NaN	NaN	NaN	NaN	NaN	0.15	NaN	0.27	16.9681	17.2237	16.7691	16.8006	17.8468	17.4471	17.2552	17.8469	17.1848	15.9927	16.9994	15.1331	15.992	18.0255	17.9413	17.5626	17.0483	17.1918	17.1532	16.9366	15272	2252	2645.2	5903.6	21107	8274.7
4.57076e-05	0.00017924	0.000469348	0.00114752	0.000613549	1.26551		2.64421	+		AT1G04280.1	Q0WUY1	P-loop containing nucleoside triphosphate hydrolases superfamily protein	Not assigned	not assigned	not assigned	NaN	NaN	NaN	NaN	NaN	0.53	NaN	0.29	17.1733	17.3092	17.5026	16.6424	19.4077	18.5619	19.6697	16.3259	17.338	17.4953	16.4086	17.6612	20.4151	19.9976	20.3818	20.056	16.8123	17.7891	17.9368	17.7356	1837.1	548.28	1045	3142	6011.9	7045.7
0.000397383	0.000606985	0.000331247	0.000659698	0.000511107	1.26263		0.143043			AT5G47540.1	A0A384KVT7	Mo25 family protein	Not assigned	not assigned	not assigned	-0.28	NaN	NaN	NaN	NaN	-0.36	NaN	-0.25	17.5225	17.6648	17.9791	16.3158	17.6773	18.2942	15.0852	18.7043	17.3199	15.2098	14.5374	17.6434	17.6593	17.8117	17.285	17.5124	17.6767	16.1495	17.4763	18.3938	15751	15019	14818	10707	23136	26399
0.000516375	0.00172131	0.000653844	0.00232621	0.000615978	1.25998	+	1.83365	+	up in Pst	AT1G11905.2	F4IAJ8	B-cell receptor-associated protein 31-like	Not assigned	not assigned	not assigned	NaN	NaN	NaN	NaN	NaN	0.78	NaN	0.68	16.7721	16.9491	17.4617	16.7102	18.6864	18.5003	18.5905	18.9968	17.5262	17.1203	17.6385	17.4491	19.252	18.7138	18.6055	18.8569	17.3589	17.049	17.3415	16.3442	16535	11629	26719	18920	69680	37290
0.0696398	0.176008	0.0716741	0.242339	0.0720064	1.25932	+	1.48408	+	up in Pst	AT1G78380.1	Q9ZRW8	Glutathione-S-transferase U19	Protein metabolism	protein modification	protein S-glutathionylation and deglutathionylation	1.47	NaN	NaN	NaN	NaN	0.46	NaN	0.52	23.0097	22.8562	22.9481	22.903	24.1384	24.1794	24.186	24.3334	22.9007	22.8689	23.046	22.9845	24.7925	24.3361	24.4583	24.3655	22.9275	23.0591	22.976	23.0535	2602100	2400000	2483800	2407800	6522700	5946800
0.000330209	0.00049364	0.000249285	0.000909636	0.000236612	1.25804		0.948004	+		AT3G05090.2	Q93ZS6	Transducin/WD40 repeat-like superfamily protein	Not assigned	not assigned	not assigned	NaN	NaN	NaN	NaN	NaN	0.51	NaN	0.47	17.4624	17.318	17.5916	18.0923	18.2373	18.4602	18.4577	17.2025	17.4823	17.4811	17.4779	14.8842	18.4951	18.5263	18.5118	18.6483	17.688	17.4336	17.4456	17.8221	14830	13879	3662.8	14377	15390	24325
0.00328895	0.0202836	0.00600849	0.0269974	0.00518282	1.25027	+	1.63173	+	up in Pst	AT4G34150.1	A0A178V2Z8	Calcium-dependent lipid-binding (CaLB domain) family protein	Signalling	calcium signalling	calcium signalling misc.	NaN	NaN	1.86	2.08	NaN	1.55	NaN	0.87	19.1054	18.9895	19.0778	19.4334	21.2485	21.3144	21.4204	20.2302	19.6727	19.6341	20.0037	19.902	20.3281	21.6414	21.6179	21.7565	19.8849	19.7057	19.5911	19.6352	120970	96407	132580	118340	869860	832280
0.00491445	0.0104537	0.00382624	0.0204554	0.00402643	1.2481	+	1.56765	+	up in Pst	AT5G28050.1	Q94BU8	Cytidine/deoxycytidylate deaminase family protein	Nucleotide metabolism	nucleotide degradation	purines degradation	NaN	NaN	NaN	NaN	NaN	0.74	NaN	0.84	20.07	20.0339	19.8804	19.8408	21.0037	20.991	20.9346	21.3875	19.7133	19.9844	20.0007	19.626	21.6689	21.3223	21.1561	21.2479	19.7334	19.7035	19.8562	19.8315	239890	172990	135080	147520	401670	350760
9.73996e-05	0.000161127	0.000120927	0.0226853	4.20501e-05	1.24687		13.1726	+		AT3G01420.1	Q9SGH6	Peroxidase superfamily protein	Lipid metabolism	lipid degradation	fatty acid degradation	0.8	NaN	NaN	NaN	2.93	0.54	NaN	1.38	8.40812	8.28119	8.08974	8.64039	9.78102	9.22465	8.94134	9.9368	8.95012	9.59393	6.89966	7.45261	21.5789	21.7886	21.527	21.6785	10.2074	7.6011	8.35394	7.72021	3376.8	3288.9	1756.5	5469.6	7283	3326.4
0.000130948	0.000144961	0.000134432	9.01194e-05	9.87264e-05	1.24603	+	0.541201		up in Pst	AT3G05220.2	Q3E7M7	Heavy metal transport/detoxification superfamily protein	Not assigned	not assigned	not assigned	NaN	NaN	NaN	-1.28	-0.64	-0.11	NaN	-0.18	15.4433	15.5076	16.0975	16.0217	16.3554	16.0394	16.07	16.7476	15.4846	14.9168	15.3117	14.5152	18.0937	16.1557	15.4018	15.4654	15.9842	15.4221	15.3827	16.1628	4212.1	6145.7	6773.3	1351.6	5302.2	2242
0.00169957	0.0049696	0.00208423	0.00900274	0.00177246	1.24007	+	1.97105	+	up in Pst	AT5G62740.1	Q9FM19	SPFH/Band 7/PHB domain-containing membrane-associated protein family	Not assigned	not assigned	not assigned	NaN	NaN	NaN	NaN	NaN	0.13	NaN	0.03	18.9843	18.5822	18.9348	19.2412	20.3346	20.1859	20.1604	20.6594	19.1769	19.0059	18.9885	19.2088	21.3409	20.9664	20.977	21	18.974	18.8286	19.3649	19.2326	61827	49155	65916	65235	196270	145470
0.000819747	0.00187128	0.000984931	0.00263682	0.000758101	1.23549	+	1.81642	+	up in Pst	AT1G11310.1	Q9SXB6-1	Seven transmembrane MLO family protein	Not assigned	not assigned	not assigned	NaN	NaN	2.16	NaN	-0.32	1.61	NaN	0.95	18.9408	18.1692	18.2393	18.1885	19.6698	19.6819	19.6059	19.0048	18.4459	17.7056	18.4077	18.4613	20.4827	19.7719	20.0697	20.0243	17.7928	18.0993	18.3314	18.8595	31299	27652	26723	30842	60923	61351
0.000555232	0.000806894	0.000667347	0.000959803	0.0007437	1.23448		-0.0575538			AT2G33330.1	O22784	plasmodesmata-located protein 3	Not assigned	not assigned	not assigned	NaN	NaN	NaN	-1.76	NaN	-1.57	NaN	-1.09	16.2131	18.4255	18.4238	14.7889	18.1819	19.5238	17.9122	17.4555	15.237	18.4404	16.053	18.4052	16.6754	17.8894	17.9308	18.1033	18.2932	18.2541	18.2945	15.9873	7679.6	32203	29835	8770.8	27947	58146
0.00146662	0.00204541	0.00102833	0.0019992	0.00081236	1.23072		1.22617	+		AT3G20570.1	Q9LJU1	early nodulin-like protein 9	Not assigned	plastocyanin-like	not assigned plastocyanin-like	NaN	NaN	NaN	NaN	NaN	0.12	NaN	-0.19	17.9797	18.9568	18.4927	18.1227	18.8533	19.1241	18.7567	16.6222	17.7742	18.4539	15.7926	16.4127	18.373	18.8164	18.6797	19.0853	17.798	16.6953	17.3441	18.2123	39829	64546	47561	56370	70604	77998
0.000151845	0.000389523	0.000169203	0.000635718	0.000168803	1.22887		1.68227	+		AT5G09390.2	F4KCL2	CD2-binding protein-related	Not assigned	not assigned	not assigned	NaN	NaN	NaN	NaN	NaN	0.39	NaN	0.28	15.9556	15.3933	17.2761	14.9814	17.4033	17.2897	17.4857	16.0531	15.1016	15.8292	15.3868	16.9987	17.0755	17.5418	17.9634	18.4705	15.2361	15.8967	15.83	17.3593	3001.4	4638.6	10740	3284.2	15066	13579
0	0.000205166	0	6.40148e-05	0	1.22732		0.0389543			AT1G57630.1	Q9FVT9	Toll-Interleukin-Resistance (TIR) domain family protein	Stress	biotic stress	pathogen effector	NaN	NaN	5.13	4.64	1.83	3.7	3.16	2.92	16.8198	15.6659	15.5412	15.9908	17.6246	16.356	16.1462	16.6499	16.5593	14.9782	15.0597	15.2702	15.3985	15.5441	16.0455	15.9711	15.5036	15.3298	15.4519	16.518	0	0	0	0	10958	8059.1
0.000598392	0.000779429	0.0007455	0.000665127	0.0002879	1.22368		1.0885			AT4G36940.1	Q8RWM2	nicotinate phosphoribosyltransferase 1	Coenzyme metabolism	NAD/NADP	Preiss-Handler salvage pathway	0.18	NaN	NaN	NaN	NaN	-0.38	NaN	-0.28	15.1305	19.1742	19.2024	15.5407	18.7051	19.5469	18.5047	20.7476	18.835	19.1294	15.7893	18.856	16.4584	18.7202	19.0403	18.6026	15.0145	19.1774	15.3246	18.951	14539	18061	29387	23504	27012	36600
6.23896e-05	0.000214886	7.32784e-05	0.000190842	6.77012e-05	1.22332	+	1.93571	+	up in Pst	AT1G79570.1	A0A384LIC3	Protein kinase superfamily protein with octicosapeptide/Phox/Bem1p domain	Protein metabolism	protein modification	protein phosphorylation	NaN	NaN	NaN	NaN	NaN	0.04	NaN	-0.07	16.0026	16.5907	16.3886	16.9639	17.6773	17.3207	16.6168	17.5085	16.206	16.6782	15.3318	16.0141	18.5161	17.7485	17.7534	17.3966	16.0193	15.7877	15.9786	15.886	1953.8	3469	2358.2	1006.1	5110.5	6007.5
0.000516002	0.0019647	0.000601418	0.00302557	0.000705979	1.21801	+	1.33823	+	up in Pst	AT4G11860.1	A0A654FND0	unkown protein (DUF544)	Not assigned	not assigned	not assigned	NaN	NaN	NaN	NaN	0.36	0.38	NaN	0.17	17.5973	18.016	18.0282	18.0823	19.1631	18.9944	19.0816	19.9451	18.062	18.2083	17.8776	18.1642	19.4751	19.2679	19.3643	19.3797	17.9884	18.137	18.1194	17.8893	13915	23075	18057	18194	87759	66714
0.000464082	0.000750524	0.00042997	0.00102157	0.000302097	1.21705		1.31049			AT1G68000.1	Q8LBA6	phosphatidylinositol synthase 1	Lipid metabolism	lipid synthesis	glycerolipid synthesis	NaN	NaN	NaN	NaN	NaN	0.75	NaN	0.31	15.026	15.1183	16.8918	16.6314	17.2436	17.0297	18.4152	16.4052	16.9538	17.3625	15.0414	14.8679	15.3877	18.0941	17.6837	18.4606	15.8979	15.3548	17.3069	15.8246	17703	13504	18247	16604	27800	29332
0.00433782	0.00643303	0.00380475	0.00325971	0.00422986	1.21224		1.03128			AT2G48070.1	Q9ZU82	resistance to phytophthora 1	Not assigned	not assigned	not assigned	NaN	NaN	NaN	NaN	NaN	-0.84	NaN	-0.61	20.1214	20.1839	19.9665	19.8313	19.8279	20.2806	20.1799	19.3081	16.0456	19.1219	19.6371	19.9428	18.1171	19.8297	20.181	18.2284	15.6493	17.1711	19.2674	20.1432	88674	119000	197070	217140	214400	236380
0.000371605	0.000754775	0.000390597	0.0010234	0.000404046	1.20277	+	1.01882	+	up in Pst	AT3G51250.1	A0A5S9XLH1	Senescence/dehydration-associated protein-related	Not assigned	not assigned	not assigned	NaN	NaN	NaN	NaN	0.72	0.2	NaN	0.21	17.5331	17.3572	17.1102	17.5477	18.1617	18.2565	18.2609	18.0349	17.0081	17.589	15.8194	17.4864	18.4904	18.3892	18.2856	18.3465	17.4032	17.435	17.3549	17.2433	13129	9389.6	15109	15421	27969	23245
0.00644127	0.00444158	0.00472089	0.00604152	0.0052127	1.19982		1.81446			AT2G40610.1	O22874	expansin A8	Cell	cell wall	expansins	NaN	NaN	NaN	-2.66	NaN	-1.82	-1.85	-2.47	20.1657	20.2645	20.5386	20.4907	19.9327	15.9453	19.7569	16.8368	15.7075	16.6086	15.1374	20.219	20.7045	20.2521	19.9751	17.2493	15.8253	20.1505	15.2594	19.6878	218010	219850	259040	219090	210180	160630
0.00153578	0.00258438	0.00130267	0.004143	0.00128985	1.19417		1.34605	+		AT5G54800.1	Q9M5A9	glucose 6-phosphate/phosphate translocator 1	Transport	carrier-mediated transport	DMT superfamily	NaN	-0.51	NaN	NaN	NaN	0.27	NaN	0.02	18.8788	18.437	18.7953	18.5376	18.8258	19.2808	19.0832	19.7653	18.7583	19.153	15.6456	18.6215	20.2017	19.7487	19.7421	19.8371	18.6937	18.6184	17.6909	19.1423	70295	32182	77409	38611	57820	74077
8.61603e-05	0.000197983	9.19376e-05	0.00021883	9.3777e-05	1.19116	+	1.88869	+	up in Pst	AT4G10590.2	Q93Y01	ubiquitin-specific protease 10	Protein metabolism	protein degradation	peptidase families	NaN	NaN	NaN	NaN	NaN	0.46	NaN	0.43	16.0398	15.6822	17.1004	15.5138	17.8994	17.6566	17.6174	16.7367	16.5396	16.6148	16.1261	15.865	17.918	18.1425	18.2235	18.2497	16.3631	15.568	16.4683	16.5794	2322.5	2336.2	6310.2	1305.2	8880.2	2733.4
3.50633e-05	0.000144181	8.57724e-05	0.000184304	0.000168339	1.18704	+	2.03743	+	up in Pst	AT2G17290.1	Q38872	AtCPK6	Protein metabolism	protein modification	CAMK kinase superfamily	NaN	NaN	NaN	1.94	NaN	0.88	NaN	0.74	15.2511	15.7536	15.3144	15.9289	16.6548	16.5896	16.8536	17.0309	15.9299	15.8362	14.7721	15.8425	18.2563	17.8172	17.9843	17.7276	16.0738	15.7042	15.8274	16.0302	876.28	1427.8	945.07	1747.5	3260.6	1941.3
0.000472717	0.00160535	0.000994859	0.00170914	0.00141504	1.18401	+	1.68656	+	up in Pst	AT2G01650.1	Q9ZU93	plant UBX domain-containing protein 2	RNA	RNA regulation of transcription	RNA regulation of transcription misc.	NaN	NaN	NaN	1.51	NaN	1.09	NaN	0.77	17.9135	18.2996	18.6718	17.327	19.3097	19.3015	19.516	19.6486	17.4139	18.6317	18.2791	18.715	20.4268	19.7583	19.8824	20.0148	18.5396	18.1807	18.0884	18.5274	14432	20212	21978	10337	44930	49974
0.000869683	0.00240901	0.000951932	0.0047905	0.000585029	1.18338	+	1.84882	+	up in Pst	AT4G18950.1	Q93Z30	Integrin-linked protein kinase family	Protein metabolism	protein modification	protein phosphorylation	NaN	NaN	NaN	1.14	NaN	1.54	NaN	0.43	18.1129	18.0065	17.8051	17.8796	19.338	19.1138	19.2766	19.7343	18.0668	18.351	18.1449	18.1664	20.1452	19.7936	19.8891	19.7423	17.8415	18.222	18.0496	18.0618	33980	21599	33455	34995	102930	52835
0.00125184	0.00157798	0.000985098	0.00187455	0.00103113	1.18284		1.36504			AT1G28290.2	Q9FZA2-2	arabinogalactan protein 31	Not assigned	not assigned	not assigned	NaN	NaN	NaN	NaN	NaN	-0.47	NaN	-1.06	19.0048	19.6742	18.4801	18.975	18.4227	18.8892	18.3242	20.0572	17.549	19.3108	15.9125	18.1896	20.056	18.9362	18.4988	18.9834	19.02	18.1141	15.7722	18.1081	47742	45388	33619	51100	41317	55056
0.000977502	0.00431512	0.00120294	0.00334455	0.000947524	1.1827	+	1.03605	+	up in Pst	AT5G22060.1	P42825	DNAJ homologue 2	Stress	abiotic stress	heat stress	NaN	NaN	2.42	1.66	NaN	1.34	NaN	1.06	18.9916	19.3092	19.1183	19.0859	20.7313	20.548	20.5823	21.0689	19.421	19.5263	19.6755	19.577	20.7221	20.2556	20.3979	20.33	19.3637	19.4202	19.3207	19.4568	29408	30945	36098	43008	133190	122180
0.000564821	0.00230891	0.00243607	0.00329334	0.00267486	1.18201	+	1.35086	+	up in Pst	AT1G71697.1	Q9M9H6	choline kinase 1	Lipid metabolism	lipid synthesis	glycerolipid synthesis	NaN	-0.22	1.68	1.75	NaN	1.62	NaN	1.02	18.3118	17.7407	17.9912	18.0408	20.3008	20.1582	20.308	20.627	19.3088	19.1079	19.2084	19.0409	19.8789	20.4598	20.6397	20.6238	19.3932	18.841	18.6832	19.2814	22758	16168	22144	19278	111270	124180
0.000169477	0.000618061	0.00016956	0.00118762	0.00024406	1.18173	+	2.35085	+	up in Pst	AT5G63990.1	Q8GY63-1	Inositol monophosphatase family protein	Not assigned	not assigned	not assigned	NaN	NaN	NaN	NaN	NaN	0.61	NaN	0.14	16.6941	16.3871	16.2156	16.5507	17.7952	17.6419	17.1207	18.3736	16.5648	15.9996	17.1872	16.4529	18.6833	18.3029	18.1574	18.5314	14.8521	16.9448	16.1143	16.3605	3612.1	7174.3	7951.8	5361.8	24463	19272
0.000367583	0.00105951	0.000466767	0.00122906	0.00023983	1.17789	+	1.67664	+	up in Pst	AT3G53120.1	Q9SCP9	Modifier of rudimentary (Mod(r)) protein	Vesicle trafficking	endomembrane trafficking	ESCRT (Endosomal Sorting Complex Required for Transport) complexes	NaN	NaN	NaN	NaN	NaN	0.96	NaN	0.68	15.4272	16.5875	16.7556	16.886	17.6858	17.9483	17.562	18.7564	16.6587	16.9547	16.8007	16.8269	17.9299	17.6186	18.3565	17.6893	16.6364	15.05	16.676	16.5253	3314.5	15750	16388	17083	32646	32265
0.000825884	0.0011985	0.000739752	0.000905909	0.000801766	1.1777		-0.195452			AT1G51160.2	A0A384KVJ5	SNARE-like superfamily protein	Vesicle trafficking	target membrane tethering	TRAPP (Trafficking-Protein-Particle) complexes	NaN	NaN	NaN	NaN	NaN	0.68	NaN	0.42	17.9391	17.6966	17.7165	17.5052	17.5892	17.9937	17.2638	18.4158	15.6514	17.8354	17.6522	15.4126	17.8971	17.5958	17.4923	17.2086	17.8051	17.6976	17.5133	17.9596	29322	28681	31264	28103	19358	43858
0.005816	0.0213619	0.00702733	0.0258273	0.00726292	1.17486	+	1.20251	+	up in Pst	AT1G74100.1	Q9C9D0	Sulfotransferase	Secondary metabolism	glucosinolates	Met to glucosinolates	NaN	NaN	NaN	1.13	NaN	2.39	NaN	2.17	19.7467	19.8081	19.6656	19.8119	21.2442	21.2404	21.1994	21.518	20.0421	20.1233	20.3176	20.0196	21.198	21.282	21.3098	21.4255	20.0936	20.1346	19.993	20.1841	207810	181700	175060	264260	742190	746670
0.00450716	0.0149046	0.00616604	0.0595109	0.00643893	1.17324	+	2.94419	+	up in Pst	AT2G33380.1	O22788-1	Caleosin-related family protein	Lipid metabolism	lipid bodies-associated activities	caleosin	NaN	2.41	NaN	-2.2	6.75	-0.13	NaN	0.13	19.6429	19.8564	19.93	19.8825	21.553	21.4137	21.5652	20.4628	20.0828	20.184	19.9549	20.0802	22.7972	23.3385	22.9743	23.1883	19.9521	20.3657	19.9675	20.2363	95124	193510	217040	135000	732090	508850
0	8.81201e-05	1.36009e-05	0.000514189	1.06739e-05	1.16995		4.21243	+		AT1G06620.1	Q84MB3	2-oxoglutarate (2OG) and Fe(II)-dependent oxygenase superfamily protein	Not assigned	oxidoreductase acting on paired donor with incorporation or reduction of molecular oxygen	not assigned oxidoreductase acting on paired donor with incorporation or reduction of molecular oxygen	NaN	NaN	NaN	1.25	NaN	0.68	NaN	0.68	15.1315	16.1825	15.4149	16.2853	14.3292	14.1149	14.4235	14.6901	15.3595	12.2034	13.0096	12.3053	18.4041	18.2949	18.2182	18.1574	12.4432	14.8243	15.7751	13.1821	0	0	0	0	4874.1	1735.3
9.90241e-05	0.000251932	0.000407144	0.000554167	0.000396302	1.1669	+	0.376242		up in Pst	AT1G26690.1	Q9LQY3	emp24/gp25L/p24 family/GOLD family protein	Vesicle trafficking	coat protein I (COPI) coatomer machinery	vesicle trafficking regulation	NaN	NaN	2.16	1.23	NaN	1.85	NaN	1.4	17.0029	16.7148	16.8089	16.7121	18.6462	18.1396	18.4667	19.1362	17.0988	17.8155	16.9671	17.8396	19.1418	18.7569	15.212	18.5508	17.8024	17.6947	17.2165	17.4429	6676.2	863.27	3564	2977.3	10705	6636.1
0.00322353	0.0019928	0.000485081	0.0035516	0.000473786	1.16527		-1.34007			AT5G08040.1	Q9SD80	mitochondrial import receptor subunit TOM5 homolog	Protein metabolism	protein translocation	protein translocation mitochondrion	NaN	NaN	NaN	NaN	NaN	-0.05	NaN	0.05	16.2002	18.8099	18.7392	15.1392	18.9045	18.6823	18.5576	17.0596	18.6831	16.248	17.8514	15.7606	16.7413	18.47	18.8137	15.7425	18.8478	18.7424	18.5028	19.0348	0	249130	184680	19709	84256	167110
7.63045e-06	0.000227118	2.48327e-06	0.000666911	4.20774e-06	1.16348		2.21035	+		AT5G13800.2	Q9FFZ1	pheophytinase	Coenzyme metabolism	tetrapyrrole	chlorophyll metabolism	NaN	NaN	NaN	NaN	NaN	0.06	NaN	0.34	15.6568	15.9761	15.4578	15.7433	17.075	16.6876	16.7357	16.621	14.8399	16.8281	16.1255	14.6719	15.9381	18.2129	18.1447	18.3	15.8927	15.2511	15.2277	15.3828	0	1048.9	0	0	13744	5873.5
0.00116317	0.000884254	0.00158947	0.00103644	0.0022496	1.16095		-2.70962			AT3G48150.1	Q9STS3	anaphase-promoting complex subunit 8	Cell	cell cycle	metaphase to anaphase transition	NaN	NaN	NaN	NaN	-0.54	0.04	NaN	-0.18	15.3894	16.2833	17.2192	15.858	20.6047	15.5379	20.5296	15.0656	15.9898	16.0858	20.5643	14.454	20.7946	15.5939	15.4424	14.9345	15.169	20.773	20.6826	20.9793	48921	47579	0	68717	57853	10371
0.000142447	0.00157354	3.692e-05	0.00477194	5.88677e-05	1.15724		4.56464	+		AT4G21830.1	Q8VY86-1	methionine sulfoxide reductase B7	Not assigned	not assigned	not assigned	NaN	NaN	4.64	NaN	NaN	0.63	NaN	1.12	14.1634	16.565	14.2369	14.3565	17.4374	18.0992	17.7279	16.2608	15.5034	16.3532	16.8092	16.2305	19.7239	19.4845	18.9998	19.4544	15.4585	12.8362	14.7546	16.3547	6060.4	5582.9	1539.4	7033.6	55641	56269
6.63147e-05	0.000347115	0.000113566	0.000617405	0.000144309	1.15702		0.814537	+		AT4G39890.1	Q9SMR4	RAB GTPase homolog H1C	Vesicle trafficking	regulation of membrane tethering and fusion	RAB-GTPase activities	NaN	NaN	NaN	2.12	NaN	2.06	NaN	1.13	15.7699	16.5391	15.9347	15.7965	16.7086	16.8373	16.6889	17.3304	15.1035	16.3667	14.8837	16.5833	16.6747	17.0256	17.9958	17.0189	16.3139	16.1942	16.3564	16.5924	670.87	654.59	5134.5	3129	13960	13549
0.00232788	0.00309385	0.00245191	0.00421098	0.00279374	1.15477		3.09665	+		AT1G55910.1	Q94EG9	zinc transporter 11 precursor	Transport	carrier-mediated transport	ZIP family	NaN	NaN	1.62	1.6	NaN	1.07	NaN	0.88	15.079	18.8982	19.1035	19.1297	19.2551	15.7054	19.1033	16.2432	15.7742	19.207	15.3998	15.307	16.6946	19.2508	19.1815	19.5057	15.711	14.465	15.5829	16.4871	0	97833	122490	113360	140560	77149
1.30996e-05	0.000235642	0.000101322	0.00160612	0.000174114	1.1542	+	2.90913	+	up in Pst	AT1G76650.3	Q9SRE6-1	calmodulin-like 38	Signalling	calcium signalling	calcium signalling misc.	NaN	3.19	NaN	NaN	NaN	-0.21	NaN	0.19	15.9618	15.0815	16.3455	15.5337	16.6793	16.9439	16.0938	15.9478	15.4383	15.0631	15.2449	15.3017	16.7958	18.955	18.8388	18.972	14.9394	16.3797	16.2342	14.3716	1825.9	0	0	0	0	23036
5.60409e-05	0.000251409	6.21485e-05	0.000184124	2.10257e-05	1.14678	+	1.11366	+	up in Pst	AT4G17230.1	A0A1P8B5A9	SCARECROW-like 13	RNA	RNA biosynthesis	transcriptional activation	NaN	NaN	NaN	1.5	NaN	0.72	NaN	0.44	15.127	15.836	16.8633	13.8936	17.2164	17.0835	18.1919	16.8424	16.5193	15.4218	16.1802	16.6259	16.82	17.5228	16.7464	16.2375	16.0377	16.1464	14.805	15.8829	4726.8	1418.7	1707.1	0	11989	5472
7.09719e-05	0.00025672	8.01101e-05	0.000547059	5.61836e-05	1.14621	+	1.8532	+	up in Pst	AT5G50380.1	A0A178UQK7	exocyst subunit exo70 family protein F1	Vesicle trafficking	target membrane tethering	Exocyst complex	NaN	NaN	NaN	NaN	NaN	0.45	NaN	0.28	16.0065	16.2657	15.6721	15.6108	17.2716	16.9097	17.1505	17.5469	16.4191	16.4259	15.1162	16.3327	18.0086	17.5957	17.3315	17.6966	15.031	15.7054	16.2642	16.2191	3740.6	966.79	2642.7	2775.1	14001	2970
0.00870242	0.0232883	0.00991727	0.0446974	0.0102472	1.14569	+	2.01428	+	up in Pst	AT5G11520.1	P46644	Aspartate aminotransferase 3	Amino acid metabolism	amino acid synthesis & degradation	Asp synthesis & degradation	0.45	NaN	NaN	NaN	NaN	0.63	NaN	0.51	20.2482	20.0017	20.096	20.138	21.3284	21.2906	21.3892	21.3907	20.171	20.1571	20.3203	20.1679	22.2614	22.2097	22.1159	22.2369	20.1437	20.233	20.1695	20.2206	376860	261510	300860	297110	898980	741830
0.00321228	0.0121032	0.00451297	0.0228192	0.00416908	1.13689	+	2.03887	+	up in Pst	AT4G16760.1	O65202-1	acyl-CoA oxidase 1	Lipid metabolism	lipid degradation	fatty acid degradation	0.38	1.33	NaN	NaN	NaN	1.14	NaN	0.95	19.5519	19.3089	19.387	19.3166	20.6938	20.7113	20.7136	21.111	19.6459	19.6242	19.7201	19.6919	21.9567	21.6254	21.5225	21.5977	19.5749	19.7276	19.5638	19.6805	105490	114610	122820	113840	418110	399200
5.62495e-05	0.00223536	2.30518e-05	0.00403167	0.000105901	1.13447		0.191154			AT1G12280.1	P60838	LRR and NB-ARC domains-containing disease resistance protein	Not assigned	not assigned	not assigned	NaN	NaN	NaN	NaN	NaN	-0.39	NaN	0.32	22.0779	20.1254	20.1221	20.108	14.9656	22.0662	22.9403	15.9961	20.1283	15.2181	16.0072	20.0768	16.5235	21.4956	21.6026	22.3109	19.7791	20.2698	20.5056	20.6134	1735.1	1337.6	1325.3	3671.7	124110	147670
0.00191413	0.00581992	0.00273095	0.00818884	0.00293592	1.13402	+	1.09628	+	up in Pst	AT3G22060.1	Q9LRJ9	Receptor-like protein kinase-related family protein	Not assigned	not assigned	not assigned	NaN	NaN	NaN	1.17	NaN	3.28	2.23	2.25	18.6719	18.7729	18.6616	18.7832	20.3699	20.3616	20.1002	20.8423	19.1964	19.1804	19.3977	19.3634	21.1012	20.5727	20.3985	20.2826	19.4556	19.469	19.3929	19.6525	61973	71920	63076	75194	241750	182680
0.000342508	0.000648011	0.000482739	0.00138078	0.000349105	1.13168	+	2.04738	+	up in Pst	AT1G68370.1	Q9ZSY2	Chaperone DnaJ-domain superfamily protein	Signalling	gravity signalling	gravity signalling sensing	NaN	NaN	NaN	NaN	NaN	0.64	NaN	0.14	16.5047	17.6598	16.7273	16.7525	17.8422	17.6195	17.9191	17.7222	16.7673	16.6416	16.7006	16.4667	18.9984	18.3743	18.5471	18.2033	16.794	16.58	15.7526	16.807	12718	12440	7862.1	15685	28505	19932
0.00116434	0.00389887	0.00161458	0.00524633	0.00141648	1.13167	+	1.33161	+	up in Pst	AT4G11850.1	Q9T053	phospholipase D gamma 1	Lipid metabolism	lipid degradation	phospholipase activities	NaN	NaN	NaN	1.91	-0.32	1.23	NaN	0.88	18.8265	18.3521	18.5623	18.8583	19.9973	19.9847	19.9425	20.3075	18.9867	18.9639	18.6389	19.1158	20.469	20.1395	20.0495	20.1613	18.7869	18.9447	18.8791	18.8822	39747	36834	35198	54220	134550	144590
0.000756586	0.00287949	0.00104147	0.00409424	0.000860992	1.13133	+	1.77601	+	up in Pst	AT1G67360.2	Q9FYF7	Rubber elongation factor protein (REF)	Lipid metabolism	lipid bodies-associated activities	LDAP protein	NaN	NaN	NaN	NaN	2.53	0.39	NaN	0.47	17.8285	17.8193	17.5885	17.776	19.3456	19.2978	19.3043	19.6632	18.3781	18.3235	18.2411	18.1429	19.8499	19.5812	19.4891	19.5553	17.6287	17.6517	17.9027	18.1885	21290	28110	30422	27853	100180	109020
0.000703325	0.00121929	0.00049231	0.000991825	0.000471465	1.13107		0.78788			AT5G41960.1	Q9FHY7	unknown protein	Not assigned	not assigned	not assigned	NaN	NaN	NaN	NaN	NaN	-0.32	NaN	-0.1	17.2145	15.7466	15.0394	16.9981	16.5023	17.708	15.9215	17.7569	16.4359	14.4206	15.0753	17.4327	16.4034	17.4931	18.3187	16.6527	15.8662	15.6445	16.392	17.8137	29410	21727	19890	28999	32071	49338
0.000983744	0.00242286	0.00131238	0.00304987	0.00135642	1.13076		0.551481	+		AT4G13180.1	A0A5S9XRU0	NAD(P)-binding Rossmann-fold superfamily protein	Not assigned	not assigned	not assigned	1.73	NaN	3.13	1.08	NaN	2.18	NaN	1.86	18.3496	17.9366	18.1587	18.0834	19.2158	18.7224	19.0445	19.1562	15.2584	18.6477	18.9196	18.7902	19.4574	19.1692	19.0797	19.1688	18.6218	18.7818	18.5173	18.7481	26491	21943	45510	47070	110220	73358
0.00451103	0.00601622	0.00418482	0.00837543	0.00519914	1.12689		0.341008	+		AT5G19860.1	A0A654G2U1	unkown protein, DUF538	Not assigned	not assigned	not assigned	NaN	NaN	NaN	NaN	1.01	0.28	NaN	0.01	20.0856	19.7143	19.9981	19.8857	20.0876	19.9772	20.1217	20.6251	16.4818	19.6122	20.0552	20.1547	20.017	20.5265	20.516	20.4377	19.9195	20.2573	19.9785	19.9777	170560	141850	167040	162180	202690	111220
0.00639421	0.0183146	0.0077579	0.0360127	0.00659659	1.12482	+	1.98286	+	up in Pst	AT4G35630.1	Q96255	Phosphoserine aminotransferase	Amino acid metabolism	amino acid synthesis	Ser synthesis	0.31	1.56	NaN	NaN	NaN	1.98	NaN	1.95	19.9386	19.8875	20.005	19.9966	20.9806	21.0129	20.9517	21.6682	19.8882	20.1318	20.0493	20.0449	22.1972	21.7796	21.8489	21.9788	19.9186	19.9584	19.9145	20.0815	198420	240730	211740	258720	656050	571890
0.00134238	0.00694756	0.00148689	0.0124472	0.00138009	1.12246	+	1.75366	+	up in Pst	AT1G25220.1	Q42565-1	Anthranilate synthase beta	Amino acid metabolism	amino acid synthesis	Trp synthesis	NaN	NaN	NaN	NaN	NaN	2.84	NaN	2.36	18.5079	18.4256	18.5295	18.5623	19.7286	19.731	19.6702	19.828	18.1949	18.773	18.6484	18.8516	20.7141	20.4614	20.4693	20.4544	18.5183	19.0247	18.5978	18.9439	26394	54586	55201	55153	294440	158690
0.00086311	0.000538091	0.000551098	0.000514873	0.000434621	1.11824		0			AT1G55190.1	Q9C889	PRA1 (Prenylated rab acceptor) family protein	Vesicle trafficking	regulation of membrane tethering and fusion	RAB-GTPase membrane association	NaN	NaN	NaN	NaN	0.38	0.38	NaN	0.09	16.2907	16.6881	15.1798	18.017	16.4128	15.5075	16.8756	16.4952	15.4761	15.3001	16.2769	13.765	16.0692	16.348	15.0797	15.9365	15.6728	14.8414	15.9478	15.8131	22217	28090	23025	50144	18967	20145
7.03836e-05	0.000418436	0.000163909	0.000912869	0.000304878	1.11618		2.61614	+		AT4G28390.1	O49447	ADP/ATP carrier 3	Transport	carrier-mediated transport	MC-type solute transporter	NaN	NaN	1.8	2.1	NaN	0.97	NaN	1.04	16.1878	15.8984	16.0764	15.9026	17.2413	17.0318	18.5699	17.2541	17.0157	16.144	15.7175	16.755	18.9858	18.7576	18.4355	19.3321	16.9906	16.9049	14.5314	16.6196	2821.3	0	3363	3963.1	23059	12410
0.000505359	0.000750227	0.000411689	0.00116554	0.000476978	1.11513		0.844241	+		AT2G18730.1	Q8VZG1	diacylglycerol kinase 3	Lipid metabolism	lipid synthesis	glycerolipid synthesis	NaN	0.75	NaN	NaN	NaN	0.66	NaN	0.35	18.3547	17.5217	17.7814	18.3067	18.6821	18.0947	18.5832	17.9734	14.9238	18.1242	17.8807	17.9442	19.0277	18.7787	18.9809	18.5308	17.9849	18.1142	18.1997	17.6424	17579	17379	17986	18931	33051	26873
0.000282753	0.000993435	0.000551631	0.00159823	0.000421143	1.11198	+	1.69644	+	up in Pst	AT3G26170.1	Q9LTM4	cytochrome P450, family 71, subfamily B, polypeptide 19	Not assigned	oxidoreductase acting on paired donor with incorporation or reduction of molecular oxygen	not assigned oxidoreductase acting on paired donor with incorporation or reduction of molecular oxygen	NaN	NaN	NaN	NaN	NaN	-0.22	NaN	0.1	17.3106	15.3706	16.992	17.4768	18.6474	18.443	18.303	19.1705	17.8176	17.489	16.9178	17.8916	19.6783	19.0396	19.1663	19.1812	17.929	17.937	17.5072	16.9064	8613.3	8714.7	10396	12628	25537	28086
0.00321997	0.010823	0.00405548	0.0245786	0.00440357	1.11164	+	1.89091	+	up in Pst	AT5G20230.1	Q07488	blue-copper-binding protein	Not assigned	plastocyanin-like	not assigned plastocyanin-like	NaN	NaN	4.37	3.76	1.38	2.49	NaN	2.28	20.0607	18.3496	19.9686	19.6375	20.9998	21.0158	21.3021	20.6581	19.8332	19.7524	19.8615	20.0821	21.2057	22.3528	21.9031	22.3287	20.2254	20.4424	19.5906	19.9682	133270	79141	121390	125090	364000	342980
0.000428902	0.00176937	0.000301799	0.0026584	0.000887422	1.10802	+	1.02672	+	up in Pst	AT2G38290.1	Q9M6N7-1	ammonium transporter 2	Transport	channels	AMT family	NaN	NaN	2.02	1.53	NaN	1.12	NaN	1.01	18.4953	17.6109	17.741	17.7182	19.9011	19.6067	19.6779	19.5373	18.3779	18.7784	18.7266	18.408	18.786	19.7375	19.7885	19.7568	18.4196	18.5863	18.5349	18.4212	17969	634.57	25695	17343	64211	38540
4.14625e-05	4.86863e-05	4.04032e-05	4.9249e-05	2.15163e-05	1.10644	+	0.451652		up in Pst	AT5G45190.2	F4KD43	Cyclin family protein	Cell	cell cycle	cyclins	NaN	NaN	NaN	NaN	NaN	0.24	NaN	0.1	14.6174	15.2153	16.702	16.6713	16.8523	16.5311	15.476	16.1482	15.6844	14.7486	15.1403	15.0085	16.574	14.9733	16.3948	15.9211	14.9201	14.4203	15.9519	16.7644	502.92	3020.4	1392.9	921	1782	943.51
1.80689e-05	0.000360424	0.00012297	0.000604699	0.000144966	1.10518	+	1.36766	+	up in Pst	AT5G33290.1	Q94AA9	xylogalacturonan deficient 1	Cell	cell wall	pectin	NaN	1.48	NaN	NaN	NaN	1.35	NaN	1.15	16.3201	15.8685	15.2136	15.244	17.8327	16.9304	16.7	17.5848	15.8172	16.1831	16.0048	16.6221	17.9433	17.3355	16.7193	17.8185	15.6742	15.6478	16.0729	16.9512	498.19	0	0	2137.1	18488	4490.2
0.000118087	0.000266983	0.000201305	0.000434413	0.000140684	1.10343	+	1.04317	+	up in Pst	AT1G76970.1	Q6NQK0-1	Target of Myb protein 1	Vesicle trafficking	endomembrane trafficking	endosomal protein recycling	NaN	NaN	3.42	2.19	NaN	1.45	NaN	1.32	16.3387	16.7607	16.7616	16.7968	18.74	18.6095	18.9025	17.6371	17.3148	17.2752	17.4702	17.4152	17.308	18.4444	18.2547	18.9802	17.1789	17.0971	17.1924	17.3462	3264.7	4672.4	4357.3	4501.8	11004	10361
0.00034276	0.000658082	0.000302732	0.000439399	0.000608352	1.1026		-1.05596	+		AT4G20020.2	O49429-2	unknown protein	RNA	RNA processing	organelle RNA processing	NaN	NaN	NaN	NaN	-0.98	-0.87	NaN	-0.71	15.9825	15.4413	16.5941	17.7717	17.7099	17.509	17.5664	17.1762	16.4064	15.4339	16.1085	17.6025	17.0068	16.6241	15.1047	17.5347	17.3439	17.8101	17.6941	17.646	3668.5	14734	8991.6	21682	25871	19426
0	0.00166816	3.5888e-05	0.00162797	4.99362e-05	1.10045		2.21865	+		AT4G21850.1	Q84JT6-1	methionine sulfoxide reductase B9	Not assigned	not assigned	not assigned	NaN	NaN	3.58	2.92	-1.62	1.1	NaN	0.71	16.123	15.8471	15.7714	16.0028	14.9761	19.012	17.2689	16.4816	16.0171	14.9817	15.2263	17.1118	15.006	18.5088	18.5783	18.5773	15.9686	15.289	15.0496	15.4886	0	0	0	0	58805	75658
0.003702	0.0117492	0.004806	0.0163426	0.00507921	1.1003	+	1.37623	+	up in Pst	AT1G69840.7	Q9CAR7	SPFH/Band 7/PHB domain-containing membrane-associated protein family	Not assigned	not assigned	not assigned	NaN	NaN	2.41	1.73	NaN	0.12	NaN	0.46	19.3563	19.1042	19.2059	19.3478	20.5723	20.6093	20.5192	21.0465	19.5275	19.5041	19.7396	19.5749	21.2585	20.8542	21.0201	20.9916	19.6336	19.6844	19.494	19.8074	165370	116530	110990	132710	436780	374680
0.000219696	0.000349979	0.000192661	0.000336297	0.000190698	1.09962		0.892109			AT5G55670.2	F4K4Y6	RNA-binding (RRM/RBD/RNP motifs) family protein	RNA	RNA processing	RNA 3'-end polyadenylation	NaN	NaN	NaN	NaN	NaN	-0.03	NaN	-0.16	14.303	17.4832	16.8869	15.7194	17.3581	17.1933	17.0314	18.1369	16.2397	16.9358	15.4034	16.7423	18.6742	17.3025	16.3732	17.031	16.2594	15.9486	16.6716	16.933	1735.9	14950	11142	3156.8	7728.1	13814
0.00016853	0.000243185	0.000308843	0.000593004	0.000253753	1.09707		1.8313			AT1G65040.1	Q27GM7	RING/U-box superfamily protein	Protein metabolism	protein degradation	ER-associated protein degradation	NaN	NaN	NaN	NaN	NaN	2.08	NaN	2.01	15.8086	16.8953	15.9902	16.7694	18.22	15.9427	16.6661	16.3091	16.491	15.1642	15.5266	15.5678	15.6589	18.1079	18.2475	18.4822	16.595	13.5037	16.257	16.8155	6067.3	6636.4	4881.5	6333.5	15284	8590.8
3.03362e-05	0.000144874	7.53991e-05	0.000163622	5.15139e-05	1.09465		0.59628	+		AT4G04695.1	Q9S9V0	AtCPK31	Protein metabolism	protein modification	CAMK kinase superfamily	NaN	NaN	NaN	NaN	NaN	0.56	NaN	0.19	15.5228	15.5009	15.74	15.2549	16.7835	17.1295	16.7996	17.5831	16.6929	16.5173	15.064	15.6429	16.5792	16.5918	16.8885	16.5888	16.3183	16.2384	15.6199	16.0864	0	1565.9	1271.3	1496.6	5222.3	6540.7
0.000117744	0.000131207	7.50046e-05	0.00026356	9.18589e-05	1.09353	+	1.33003	+	up in Pst	AT2G38560.1	Q9ZVH8	transcript elongation factor IIS	Protein metabolism	protein synthesis	translation elongation	NaN	NaN	NaN	NaN	NaN	0.08	NaN	0.11	15.5035	14.2014	15.6042	16.6308	16.5606	16.871	16.6331	17.4644	15.9112	15.8321	15.0814	16.3303	17.3414	17.0596	16.8638	15.7505	15.1824	14.8217	15.3549	16.3361	5249.9	4085.5	4145.8	3196.5	4955.7	2359.2
0.000892046	0.00130485	0.000826873	0.00143419	0.00108829	1.09148		0.656738			AT4G35780.1	Q8RWL6	ACT-like protein tyrosine kinase family protein	Protein metabolism	protein modification	protein phosphorylation	NaN	NaN	NaN	NaN	0.89	0.32	NaN	0.44	20.916	20.4969	20.683	14.847	20.3524	14.9018	20.2461	21.4025	15.3304	20.7464	15.2981	21.162	16.5745	20.3342	20.7581	20.8837	20.5694	19.4043	20.5082	15.4416	38235	40277	42324	4712.2	53196	2996.7
0.000151482	0.000186714	0.000128737	0.000135197	0.000187404	1.08988		-0.669691	+		AT1G71410.1	Q9C9H8	ARM repeat superfamily protein	Protein metabolism	protein modification	protein phosphorylation	NaN	NaN	NaN	NaN	NaN	0.24	NaN	0.05	16.809	17.6135	15.0478	16.8221	16.894	16.6374	17.0233	18.0415	14.0291	17.0334	16.239	16.9353	16.2595	16.4363	15.3322	16.5022	16.9101	16.6767	16.8179	16.8044	6385	4917.6	2230.5	8031.2	6884.3	7100
0.000223037	0.000990463	0.000508625	0.00132973	0.000640247	1.08498	+	0.839228	+	up in Pst	AT4G22260.1	Q56X52	Alternative oxidase family protein	Photosynthesis	photophosphorylation	chlororespiration	NaN	NaN	NaN	NaN	NaN	0.13	NaN	0.09	17.2265	17.4177	17.0119	17.5939	18.83	19.0411	18.5879	18.8056	16.6471	18.2697	18.0197	17.988	19.0633	19.1115	18.7444	18.9724	18.2301	18.2192	18.0634	18.0218	9121.1	8955	1383.9	12220	35903	34565
3.64148e-05	0.000287288	7.47074e-05	0.000614323	4.15717e-05	1.08354		2.14703	+		AT3G17000.1	Q9LSP7	ubiquitin-conjugating enzyme 32	Protein metabolism	protein degradation	ER-associated protein degradation	NaN	NaN	1.75	NaN	2.94	0.97	NaN	0.85	16.0259	16.2362	15.727	15.7196	16.6734	16.0111	16.8539	14.6404	14.691	14.6167	15.9267	14.6103	17.6585	17.6662	16.7235	17.401	15.0862	15.2018	15.4232	15.1499	1558.2	1822.2	0	1766.3	13811	5337.9
0.000459287	0.000553428	0.00042982	0.00113582	0.00040034	1.08298		1.16131	+		AT2G45630.2	A0A654FCS2	D-isomer specific 2-hydroxyacid dehydrogenase family protein	Photosynthesis	photorespiration	hydroxypyruvate reductase	NaN	NaN	NaN	NaN	NaN	-0.22	NaN	-0.18	15.1103	17.1347	17.6062	17.8466	17.768	17.8337	17.3754	15.7649	15.9412	14.7731	17.7985	15.8972	18.3227	17.8731	17.8079	17.9177	16.5824	15.636	17.5242	17.5335	11649	15256	12552	26230	16706	28888
0.00191599	0.00405052	0.00162731	0.00184885	0.00125024	1.08218		2.22543	+		AT2G23930.2	A8MSG1	probable small nuclear ribonucleoprotein G	RNA	RNA processing	RNA splicing	NaN	NaN	NaN	NaN	NaN	0.23	NaN	0.07	18.1474	17.9282	17.7291	18.0006	18.1553	18.5856	16.0494	19.7598	17.7327	18.4227	15.599	16.467	16.8769	18.299	17.8223	18.225	14.5639	15.5976	15.1922	16.9678	93587	50870	54656	73193	66679	87822
0.000119617	0.000444802	0.000127174	0.000492331	0.000142469	1.08011		1.70673	+		AT4G12070.1	Q94B03	unknown protein	Not assigned	not assigned	not assigned	NaN	NaN	NaN	NaN	NaN	0.94	NaN	0.5	15.1612	16.3042	17.203	16.4896	18.3504	17.4066	18.1318	17.0034	17.6051	16.352	15.3787	17.2359	16.9172	17.4545	18.3086	18.2664	16.7744	16.5582	15.372	15.4151	2670.5	1783.1	4267.8	8546.2	19276	18737
0.000318668	0.000573057	0.000357428	0.000574856	0.000427138	1.07716		0.30513	+		AT5G10870.1	Q9S7H4	Chorismate mutase	Amino acid metabolism	amino acid synthesis	Tyr synthesis	NaN	NaN	NaN	NaN	0.25	-0.11	NaN	-0.05	17.0157	17.1426	16.3328	16.8809	17.3615	17.5039	17.3992	18.4976	17.1566	15.2851	17.2625	16.7494	17.2726	17.3353	17.2091	17.4148	16.7895	17.1239	17.0402	17.0576	13335	13131	11788	6772.2	23470	18460
4.5791e-06	5.02212e-05	6.93581e-06	0.000102972	3.10995e-06	1.07426		1.49343	+		AT1G54710.1	Q8H1Q5	Autophagy-related protein 18h	Vesicle trafficking	autophagosome formation	ATG9-2-18 membrane shuttling complex	NaN	NaN	NaN	NaN	1.09	0.27	NaN	0.26	15.5467	15.6409	15.4063	16.3756	16.1304	16.2894	15.39	16.2662	15.5868	15.5594	13.5836	15.0491	17.1673	16.3161	16.4139	16.7326	14.7619	14.5652	15.5167	15.8125	189.33	276.28	0	178.54	2770.5	2025.8
0.00290973	0.00924418	0.00344766	0.0188506	0.00356932	1.07364	+	1.70871	+	up in Pst	AT3G17810.1	Q9LVI9	pyrimidine 1	Nucleotide metabolism	nucleotide degradation	pyrimidines degradation	NaN	NaN	NaN	NaN	1.53	0.28	NaN	0.33	19.6933	19.4677	19.6753	19.666	20.8664	20.9358	20.9493	21	19.8579	19.7871	19.9608	19.851	21.7213	21.5564	21.6028	21.6392	19.9818	20.0483	19.8058	19.8489	99021	76198	117550	122650	287320	326550
0.0100662	0.014232	0.0107574	0.012827	0.00940775	1.07123		1.22422			AT5G15320.2	A8MQH0	unknown protein	Cellular respiration	OXPHOS	complex V	NaN	NaN	NaN	NaN	NaN	-0.22	NaN	-0.2	20.1634	19.6747	19.5426	19.4655	20.4626	20.1795	15.0503	20.9368	20.3116	15.4221	16.4823	20.1283	20.5823	19.8863	19.7761	19.6459	19.8925	15.9275	19.3814	19.7924	416050	336700	333840	342440	544630	428090
0.000235712	0.00111893	0.000344835	0.00120504	0.000261718	1.06905	+	1.81242	+	up in Pst	AT3G49800.1	Q9M2X8	BSD domain-containing protein	RNA	RNA biosynthesis	transcriptional activation	NaN	NaN	NaN	NaN	NaN	0.5	NaN	0.19	16.4255	16.7093	16.5882	14.8866	18.4352	18.3151	18.2851	18.2769	17.2459	17.4215	17.1019	17.2668	18.5827	18.4566	18.1812	18.2511	16.2536	16.6342	16.5037	16.8303	13007	10558	7645.1	1873.2	40295	39563
0.0048013	0.0146616	0.00634329	0.0269031	0.00566496	1.0674	+	1.71838	+	up in Pst	AT1G54100.2	Q9SYG7	Aldehyde dehydrogenase 7B4	Amino acid metabolism	amino acid degradation	Lys degradation	0.68	NaN	NaN	NaN	3.41	0.57	NaN	1.21	19.2899	19.313	19.292	19.1147	20.4434	20.5419	20.4824	21.044	19.5646	19.4242	19.7073	19.546	21.549	21.1623	21.0534	21.2603	19.3652	19.6234	19.4433	19.7196	180440	147210	214170	140710	508610	520570
0	0.00012918	2.7482e-06	0.000241068	0	1.06641	+	1.82444	+	up in Pst	AT5G48400.2	Q9LV72-1	AtGLR1�2�	Transport	channels	GLR ligand-gated cation channel	NaN	NaN	NaN	NaN	NaN	3.08	NaN	1.78	15.2632	14.5061	15.2919	14.9232	17.109	16.8495	16.7156	17.5572	16.2111	15.6643	16.1425	15.9477	18.1106	17.1623	17.2323	16.6773	15.8456	15.0138	14.9351	16.0902	0	0	0	0	4761.2	980.45
0.0251115	0.0577142	0.0257931	0.0710422	0.0262187	1.06306	+	1.14559	+	up in Pst	AT3G07390.1	A0A178VEI7	auxin-responsive family protein	Hormone metabolism	auxin	auxin associated protein	NaN	NaN	NaN	NaN	NaN	2.53	NaN	1.11	22.1906	21.8383	22.0144	21.9309	22.8894	22.9062	22.9231	23.2311	21.9041	21.9515	21.791	22.0509	23.4069	23.0158	23.275	23.1372	21.8873	22.1007	22.0801	22.1844	855720	861080	952120	902630	1919900	1784000
0.00036281	0.000937113	0.000671322	0.000835199	0.000305231	1.06161		0.986799			AT2G46090.1	O82359	Diacylglycerol kinase family protein	Lipid metabolism	lipid synthesis	Phospholipid synthesis	NaN	NaN	NaN	NaN	NaN	-0.19	NaN	-0.09	17.6746	17.6666	16.9525	17.7301	18.1658	18.4291	18.166	19.8171	18.5394	15.6652	18.3601	17.7668	18.8981	16.0661	18.361	19.0394	17.3158	16.2053	16.7774	18.119	6384.3	12653	16034	16815	23121	6675.5
0.000343661	0.00212081	0.000709869	0.00633328	0.000745871	1.05958	+	2.02647	+	up in Pst	AT2G30140.2	O64733-2	UDP-Glycosyltransferase superfamily protein	Not assigned	glycosyltransferase	not assigned glycosyltransferase	1.65	NaN	3.25	3.65	NaN	2.27	NaN	2.04	16.5505	16.373	16.3618	16.9448	19.5413	19.5429	19.5918	18.719	18.1335	18.202	18.3221	18.4992	20.4532	20.3955	20.4154	20.4724	18.5166	18.5352	18.0288	18.5501	12854	7940.8	12383	15926	103380	97887
0.000348759	0.00231353	0.000888148	0.00258128	0.000774046	1.05914	+	1.53986	+	up in Pst	AT5G48380.1	Q9ASS4	BAK1-interacting receptor-like kinase 1	Protein metabolism	protein modification	protein phosphorylation	NaN	NaN	3.2	1.75	NaN	1.4	NaN	1.06	17.574	17.7721	18.3255	17.9962	19.4463	19.3958	19.516	19.9562	18.5604	18.6847	18.432	18.4007	19.65	19.5693	20.2168	19.3963	17.9904	17.8774	18.393	18.4121	13636	11058	11627	13278	89138	83528
3.78229e-05	7.423e-05	3.59672e-05	0.000249384	1.81117e-05	1.05908	+	2.30744	+	up in Pst	AT3G55270.1	#N/A	mitogen-activated protein kinase phosphatase 1	Protein metabolism	protein modification	protein dephosphorylation	NaN	NaN	NaN	1.09	NaN	0.6	NaN	0.47	15.0137	15.2138	16.0851	15.7962	16.9087	16.9409	17.6743	16.5518	15.4672	16.2397	15.7847	16.3477	18.2877	18.1118	18.5508	18.4166	16.1049	15.8354	15.9679	16.2289	222.6	207.9	2695.5	2369	2060.6	4045.3
0.000169293	4.32196e-05	4.25672e-05	0	0.000120637	1.05638		-0.533981			AT3G15380.1	Q94AN2	Plasma-membrane choline transporter family protein	Transport	misc. transporter	misc. transporter	NaN	NaN	NaN	NaN	-0.91	-0.54	NaN	-0.5	17.4926	14.8471	17.0761	17.5147	16.6157	16.7718	15.93	16.8411	15.393	14.588	14.9631	16.9889	16.1737	15.7226	15.9255	16.0498	15.2258	16.8127	16.9195	17.0496	10896	209.61	5987.7	7103.3	749.92	962.14
0.00617085	0.00603135	0.00635962	0.00669996	0.00505737	1.05528		-0.365453			AT2G15290.1	Q9SHU7	translocon at inner membrane of chloroplasts 21	Nutrient uptake	iron uptake	Fe storage	NaN	NaN	NaN	NaN	NaN	-0.43	NaN	-0.39	20.0006	21.2563	15.2406	20.8626	19.8359	21.1682	20.963	21.0658	15.2079	22.3637	19.9906	21.2496	15.9934	21.1263	16.2165	16.2656	15.5992	21.0479	14.5302	19.8863	206680	243670	202040	223790	203590	237280
0.00261094	0.00306245	0.00208907	0.0031121	0.00251792	1.05294		0.299844			AT5G51720.1	Q9FLI7	2 iron, 2 sulfur cluster binding	Not assigned	not assigned	not assigned	NaN	NaN	NaN	-1.33	NaN	-1.01	NaN	-0.89	15.3594	19.1405	18.8246	19.0178	18.5063	15.4515	13.671	20.4441	15.0861	16.1895	15.8045	16.7811	19.2946	18.796	16.3648	18.6905	19.3059	19.0717	15.3972	18.1718	28301	89249	126280	130500	79931	73069
6.98621e-06	0.000314308	1.21988e-06	0.000450113	1.86574e-06	1.05186		2.02585	+		AT1G19640.1	Q9AR07	jasmonic acid carboxyl methyltransferase	Hormone metabolism	jasmonate	jasmonate conjugation and degradation	NaN	NaN	NaN	NaN	NaN	0.02	NaN	0.51	15.7472	14.3348	14.2156	14.5486	17.478	17.5095	17.4553	15.4877	16.3052	16.2814	15.0927	16.0439	16.9482	17.865	17.1957	18.0067	16.4058	14.7331	15.0099	15.7634	447.69	222.06	312.1	0	7514.2	4494.2
3.09026e-05	0.000728798	8.01622e-06	0.00349377	1.41466e-05	1.05046		3.83153	+		AT2G14620.1	Q9ZVK1	xyloglucan endotransglucosylase/hydrolase 10	Cell	cell wall	cell wall modification	NaN	NaN	NaN	NaN	NaN	0.04	NaN	0.15	15.6029	14.8808	16.8026	14.8261	15.3395	16.0506	17.9302	15.5348	16.1573	14.4173	15.7099	14.3688	19.699	19.4517	19.4993	19.7666	16.2107	15.8715	16.015	14.9933	619.21	1212.9	2549.6	0	18977	18060
0.000234885	0.000248329	0.000279165	0.000384107	0.00025486	1.0498		0.633392			AT4G14965.1	Q2HIW2	membrane-associated progesterone binding protein 4	Hormone metabolism	brassinosteroid	brassinosteroid perception and signal transduction	NaN	NaN	NaN	NaN	-0.13	-0.18	NaN	-0.09	16.6675	17.0113	16.9175	16.8381	17.0524	17.1065	17.2096	16.7645	15.6371	16.9343	17.6592	13.7031	16.9471	16.9934	17.0706	17.121	16.1269	17.0733	17.0762	15.3222	7393.6	8294.2	8520	9224.8	11268	9313.1
0.000219584	0.000196663	0.000126498	0.000264172	9.91553e-05	1.04728		0.8417	+		AT4G01660.1	Q9SBB2	ABC transporter 1	Coenzyme metabolism	phylloquinone	phylloquinone accessory proteins	NaN	NaN	NaN	NaN	NaN	0.66	NaN	0.5	17.4658	17.2069	17.1038	17.7649	18.013	17.2564	17.879	18.8241	16.9578	17.2007	16.2831	17.3418	16.8949	18.2543	18.1353	17.5845	17.4296	16.6955	16.7856	16.5915	7314.6	7892.5	4857.1	11219	8337.4	4901.7
0.00267732	0.00205312	0.00267312	0.0026687	0.00302601	1.04639		0.350076			AT2G32090.1	Q9SKZ0	Lactoylglutathione lyase / glyoxalase I family protein	Not assigned	not assigned	not assigned	NaN	NaN	NaN	-1.01	NaN	-0.7	NaN	-0.75	16.042	19.1372	18.8618	19.3145	15.8654	16.3756	19.0912	16.353	16.122	16.5427	15.31	15.5248	15.1354	18.954	19.1389	16.3023	19.4859	14.5961	14.5773	19.471	65651	91826	108920	115720	97856	78098
0.00423747	0.00546604	0.00321484	0.00607818	0.0034335	1.04614		0.716526			AT3G46000.1	Q39251	actin depolymerizing factor 2	Cell	cytoskeleton	microfilament network	NaN	NaN	NaN	NaN	NaN	0.35	NaN	0.27	18.9523	19.3963	19.1911	19.3089	19.1381	19.7039	19.1732	15.5918	19.2905	15.75	18.9274	15.4545	16.0112	19.5034	19.3971	19.5292	19.3505	19.352	16.8415	16.0307	131330	165920	142250	162810	161730	212010
0.000483678	0.000900372	0.000458239	0.00456999	0.00048108	1.04417	+	1.45342	+	up in Pst	AT5G55860.1	Q9LVQ4	Plant unkown protein (DUF827)	Not assigned	not assigned	not assigned	NaN	NaN	NaN	NaN	0.51	0.65	NaN	0.7	18.9364	18.8636	19.3684	19.4244	20.1416	20.0483	20.0846	20.974	19.2918	19.526	18.73	19.524	20.9238	20.6577	20.7764	20.6421	19.1804	19.4048	19.203	19.398	9479	18674	18959	21921	31703	20128
0.000121904	0.000261505	0.000104888	0.000666276	0.000180156	1.04288	+	2.24399	+	up in Pst	AT2G27200.1	Q9SHS8	P-loop containing nucleoside triphosphate hydrolases superfamily protein	Protein metabolism	protein synthesis	ribosomal protein	NaN	NaN	NaN	NaN	NaN	0.75	NaN	0.57	15.6305	15.3064	16.1037	15.7664	17.8056	17.2548	17.057	16.9234	16.4241	16.7171	15.7288	15.9991	18.6983	18.7847	18.5667	18.1642	16.0601	16.6458	16.2165	16.3155	531.29	891.28	8698.9	7583.5	3529.8	11442
4.4326e-06	0.000124159	2.38542e-06	0.000108965	1.57276e-06	1.04248		0.373194			AT4G04490.1	Q9XEC6	cysteine-rich RLK (RECEPTOR-like protein kinase) 36	Protein metabolism	protein modification	protein phosphorylation	NaN	NaN	4.06	3.54	1.17	0.81	NaN	0.41	15.898	13.2149	15.3075	12.8924	17.8666	15.4783	16.9133	15.2854	15.3995	15.8651	14.7032	15.4059	15.8448	14.3394	15.1436	17.1248	15.2851	16.2619	17.0042	12.4086	0	209.6	151.12	274.6	10069	0
0.00042321	0.000510615	0.000684831	0.000808636	0.00105646	1.04163		0.158948			AT3G04640.2	Q9SR10	glycine-rich protein	Not assigned	not assigned	not assigned	NaN	NaN	NaN	3.01	NaN	0.53	NaN	0.13	15.9283	15.7483	14.6492	19.4335	15.3198	19.4771	18.6852	15.492	15.8095	16.0739	14.7648	18.1594	16.1109	19.7821	17.4714	18.846	17.4105	18.3556	17.3856	18.423	1047.4	627.61	1895.2	58684	0	48589
0.00504235	0.0041169	0.000196957	0.0172972	0.00413712	1.04085		3.52743	+		AT5G27350.1	Q94CI7	Major facilitator superfamily protein	Transport	carrier-mediated transport	MFS superfamily	NaN	NaN	NaN	NaN	0.72	0.69	NaN	0.33	19.3057	15.9573	20.5689	20.7878	20.4821	19.8257	21.5254	20.849	20.4	19.8504	19.807	18.4616	24.0136	23.4083	23.862	23.3977	21.1196	19.4485	19.6103	20.3935	1653.8	5551.3	713440	8099.9	551860	9104.9
0.000743996	0.000329291	0.000411221	0.000835293	0.000903304	1.03838		-0.865653			AT2G32160.3	B3H6T0	S-adenosyl-L-methionine-dependent methyltransferases superfamily protein	Not assigned	not assigned	not assigned	NaN	NaN	NaN	1.04	NaN	-0.11	NaN	0.26	15.3583	18.5021	18.2759	14.9655	18.5716	15.8294	18.3444	15.8035	18.5838	16.1957	14.6607	14.9552	19.168	15.5982	17.692	18.474	18.6035	18.1166	18.7752	18.8994	22175	29808	29030	24659	23289	0
3.22175e-06	0.000388434	3.47868e-05	0.00142093	4.02721e-05	1.03705	+	3.40473	+	up in Pst	AT2G41380.1	A0A178VRY6	S-adenosyl-L-methionine-dependent methyltransferases superfamily protein	Coenzyme metabolism	misc. coenzyme proteins	misc. coenzyme proteins	1.4	0.71	NaN	NaN	NaN	2.74	2.15	2.75	15.5855	14.3755	17.0811	15.4721	16.7391	16.7079	16.5584	17.6027	15.9663	16.1857	16.268	15.0399	19.056	18.8068	18.7466	18.9278	15.0596	15.0469	16.5169	15.2949	0	442.87	0	0	19663	13405
0.000535089	0.000481765	0.000301501	0.000523122	0.000207044	1.03702		0.870281			AT4G27690.1	Q9T091-1	vacuolar protein sorting 26B	Vesicle trafficking	endomembrane trafficking	endosomal protein recycling	NaN	NaN	NaN	NaN	NaN	0.25	NaN	0.13	18.3997	15.5796	18.1459	17.9197	18.1875	18.1587	14.9699	15.8866	16.4784	15.7786	14.998	15.7995	15.5906	18.2769	17.8821	18.59	16.2952	14.8679	17.7722	17.9232	26957	6658.2	16097	26820	10617	19915
0.00015703	0.00040428	0.000191468	0.000544682	0.000196784	1.03272		0.925688			AT3G01800.1	Q6NQM0	Ribosome recycling factor	Protein metabolism	protein synthesis	organelle protein translation machineries	NaN	NaN	NaN	NaN	NaN	-0.13	NaN	-0.03	16.037	16.761	16.323	16.4368	17.7048	17.0628	17.1283	16.6628	16.2071	16.6344	14.5462	17.0399	18.1775	17.1502	17.185	17.7747	17.5244	15.796	16.0788	17.1856	2618.2	4018.5	8847.2	7049.5	11566	11834
0.00023517	0.000473316	0.000120212	0.000758169	0.000324772	1.03218		2.90724	+		AT5G16370.1	Q9FFE6	acyl activating enzyme 5	Not assigned	not assigned	not assigned	0.35	NaN	NaN	NaN	NaN	0.73	NaN	0.55	16.4791	16.4136	16.599	17.1508	17.6354	16.3556	18.2937	17.2853	16.2117	15.9707	17.0631	16.1958	19.6022	19.2441	19.2783	19.4074	16.6033	16.1056	15.9886	17.2057	10188	11867	4839	6233.2	10639	5237.7
9.69769e-05	0.000115	8.67456e-05	0.00019511	0.000164677	1.02875		0.198695			AT1G72520.1	Q9FNX8	PLAT/LH2 domain-containing lipoxygenase family protein	Hormone metabolism	jasmonate	jasmonate synthesis	NaN	3.95	NaN	1.75	NaN	1.87	NaN	0.84	17.3224	17.3236	15.4975	16.303	18.0628	17.601	16.0015	15.7906	13.8315	16.4612	17.3501	15.698	15.9806	18.8345	16.4281	17.8985	18.0174	17.5649	17.3167	15.4479	4884.5	3366.6	2365.5	3108	9467.1	5770.7
0.00112986	0.00362035	0.00162712	0.00442157	0.00131211	1.0273	+	1.22222	+	up in Pst	AT3G45640.1	Q39023	mitogen-activated protein kinase 3	Cell	cell cycle	phragmoplast disassembly	NaN	NaN	1.82	1.24	-2.02	0.85	NaN	0.62	18.8939	18.689	18.7276	18.9664	20.0654	20.1835	19.9883	20.0163	18.9677	19.0751	19.1077	18.9939	20.3022	19.8752	20.0825	20.0155	18.9642	18.7863	18.7603	18.8757	43068	45775	33303	37967	118070	159440
0.000230811	0.000220495	0.000165597	0.000206654	0.000236237	1.02543		1.69683			AT1G04910.1	Q8W486	O-fucosyltransferase family protein	Not assigned	not assigned	not assigned	NaN	NaN	NaN	NaN	NaN	0.52	NaN	0.3	18.9142	16.1618	15.6035	15.8885	15.9886	18.1429	17.0794	16.0404	15.9244	16.6814	15.8683	14.6755	16.7759	17.8585	15.2593	17.6808	14.853	14.4151	14.0555	17.4636	9593.7	0	11438	12217	11580	7900.5
0.00197653	0.00556204	0.00163703	0.011963	0.00239612	1.02457	+	0.910927	+	up in Pst	AT4G39090.1	P43296	Papain family cysteine protease	Protein metabolism	protein degradation	peptidase families	0.45	NaN	NaN	NaN	NaN	-0.33	NaN	-0.14	19.4168	18.9365	19.2963	19.1321	20.2099	20.1883	20.2485	20.2521	19.1056	19.2458	19.1464	19.3028	20.2749	20.4162	20.1377	20.3234	19.3904	19.3668	19.2956	19.4558	76970	70951	53384	79455	214750	202860
0.000501393	0.00169989	0.000677038	0.00106753	0.000815437	1.02428		1.12819			AT4G25640.1	F4JTB3-1	detoxifying efflux carrier 35	Transport	carrier-mediated transport	MOP superfamily	NaN	NaN	NaN	NaN	NaN	0.95	NaN	0.83	15.7071	17.8764	15.9332	16.0262	17.5031	19.274	18.3899	19.6426	17.849	17.6628	17.842	17.3588	17.901	16.1719	18.6761	19.4855	15.9659	17.6643	16.4423	17.6492	15590	20665	16158	18790	72537	39948
0.000969445	0.00428935	0.00155705	0.00499396	0.00146519	1.0241	+	1.39421	+	up in Pst	AT1G35580.2	Q9LQF2-1	cytosolic inertase 1	Not assigned	not assigned	not assigned	NaN	NaN	NaN	1.16	NaN	0.46	NaN	0.34	18.851	19.319	18.8485	18.9354	20.3359	20.2475	20.1661	20.6573	19.3735	19.5349	19.1789	19.2231	20.6051	20.5212	20.4786	20.5426	19.0841	18.9353	19.1081	19.4432	35684	47613	29453	24081	117100	140640
0.000856313	0.00224338	0.000878963	0.00632411	0.00114645	1.0229		2.40231	+		AT1G09740.1	A0A384LER9	Adenine nucleotide alpha hydrolases-like superfamily protein	Hormone metabolism	ethylene	ethylene associated protein	NaN	NaN	NaN	NaN	0.52	0.55	NaN	0.21	15.319	14.3949	15.1243	14.5553	18.7971	17.5361	15.3446	16.1314	15.5243	15.9437	17.3491	14.9005	19.896	19.5242	19.9492	15.6908	16.1095	15.1466	16.7751	17.4199	33811	21155	33589	33542	112000	69898
0.00473277	0.00789681	0.011308	0.0122885	0.0100647	1.02219		-0.308446			AT3G22845.1	Q9LIL4	emp24/gp25L/p24 family/GOLD family protein	Vesicle trafficking	coat protein I (COPI) coatomer machinery	vesicle trafficking regulation	NaN	NaN	NaN	NaN	NaN	0.75	NaN	0.41	16.2638	20.4628	15.7345	15.9682	19.8788	20.5666	19.7913	19.9445	16.5211	17.5186	21.1779	20.8749	21.6488	19.4785	19.6391	19.9481	20.4348	20.0232	20.4957	20.9945	37948	249480	21345	368300	334640	351650
7.06405e-05	0.00123274	0.000735836	0.00416277	0.000336658	1.02191	+	3.39228	+	up in Pst	AT2G37130.2	F4IQ05	Peroxidase superfamily protein	Not assigned	peroxidases	not assigned peroxidases	NaN	NaN	NaN	NaN	NaN	-0.9	NaN	-0.96	15.1068	15.2502	15.1702	14.7139	19.1513	17.9864	17.9883	18.8656	17.7247	17.7359	17.4061	17.0374	20.3598	20.201	20.0712	20.7199	17.4976	16.1644	16.8193	17.3014	858.87	445.4	8852.8	0	63414	4570.7
0.000285754	0.00202906	0.000837614	0.00227532	0.000664419	1.02164	+	1.65001	+	up in Pst	AT3G15810.1	Q9LVZ8	unkown protein (DUF567)	Not assigned	not assigned	not assigned	NaN	NaN	NaN	NaN	NaN	0.43	NaN	0.25	17.2573	17.2958	16.7332	16.8305	18.9626	17.6084	18.7784	18.9148	17.6653	17.363	17.3751	17.7742	19.2511	19.2328	18.8698	18.6973	17.5612	17.6169	17.1437	17.1293	4086.6	23707	1462.9	10889	94337	62121
6.39213e-05	0.000297779	8.35159e-05	0.000117272	6.99996e-05	1.02156		1.60849	+		AT4G31860.2	Q9SZ53-2	Protein phosphatase 2C family protein	Protein metabolism	protein modification	protein dephosphorylation	NaN	NaN	NaN	NaN	1.95	1.3	NaN	1.16	16.7165	14.732	15.1008	15.5002	17.0374	16.9887	16.8907	17.5254	14.9894	16.335	16.7131	16.3183	16.8939	17.6465	17.3892	17.6471	16.0886	15.3816	16.1459	15.5267	2735.3	1799.4	4511.4	0	13595	12180
0.000129719	0.000318464	0.000221558	8.27155e-05	9.57414e-05	1.02018		-1.09492	+		AT4G18905.2	F4JSC0	Transducin/WD40 repeat-like superfamily protein	Not assigned	not assigned	not assigned	NaN	NaN	NaN	NaN	NaN	-0.19	NaN	-0.28	16.6385	15.9207	15.8273	15.2617	17.7201	17.6191	17.0666	17.2586	17.9351	16.8775	15.276	15.495	15.5112	15.3653	15.7156	17.0408	16.8638	16.5506	16.8691	17.7292	7245.2	4968	2746.2	3332.5	10997	11439
0.00146472	0.00651995	0.0030157	0.00898071	0.00339042	1.02002	+	1.00096	+	up in Pst	AT4G01700.1	A0A654FL20	Chitinase family protein	Stress	biotic stress	biotic stress misc.	NaN	NaN	3.52	3.32	NaN	3.31	2.33	2.4	18.7202	18.9102	17.991	18.6799	20.3843	20.4254	20.4474	20.7755	19.2707	19.5328	19.568	19.581	20.76	20.5264	20.7208	20.6333	19.6087	19.4869	19.7402	19.8008	52644	54296	42594	58593	191430	180890
4.22246e-05	2.25359e-05	2.30337e-05	3.03338e-05	3.5451e-05	1.0195		-0.00663471			AT4G27060.1	Q9T041	ARM repeat superfamily protein	Cell	cytoskeleton	microtubular network	NaN	NaN	NaN	NaN	NaN	0.08	NaN	0.26	15.802	15.7114	16.2058	15.7516	15.1732	15.6957	17.0936	16.5424	14.4543	16.0781	14.608	15.2866	16.5483	14.8877	15.3968	15.3672	14.9765	15.8941	15.5998	15.756	1576.1	1414.4	1148.7	1869.8	753.44	1608.9
0.000417928	0.00206687	0.000819294	0.00354954	0.00100397	1.01679	+	1.3431	+	up in Pst	AT3G51450.1	Q9SD04	Calcium-dependent phosphotriesterase superfamily protein	Not assigned	carbon-nitrogen lyase	not assigned carbon-nitrogen lyase	NaN	3.68	NaN	NaN	0.29	2.47	NaN	1.85	17.3831	17.6412	17.6294	17.3345	19.0496	19.0576	19.1704	19.3235	17.9758	18.2827	17.9915	18.284	19.7348	19.8541	19.8968	19.8059	18.2757	18.4675	18.4433	18.7326	17308	15390	20847	5542.2	61795	49934
0.00104851	0.00636194	0.00305427	0.0123722	0.00309708	1.01664	+	1.81778	+	up in Pst	AT3G25780.1	Q9LS01	allene oxide cyclase 3	Hormone metabolism	jasmonate	jasmonate synthesis	NaN	NaN	NaN	NaN	NaN	1.41	NaN	1.46	17.8129	17.7603	15.4082	17.7136	20.353	20.2391	20.2635	19.9888	18.9539	19.1032	19.3269	19.394	21.0517	20.9049	20.9641	21.0126	19.1344	19.0368	19.091	19.4	36731	36551	35598	40229	255190	230450
0.000579017	0.00141444	0.000419204	0.00195631	0.000500099	1.01647	+	1.252	+	up in Pst	AT2G22300.2	Q8GSA7	signal responsive 1	RNA	RNA biosynthesis	transcriptional activation	NaN	NaN	NaN	NaN	NaN	0.26	NaN	0.35	17.4993	17.4101	17.4152	17.1532	18.492	18.4251	18.3995	18.8629	17.4623	17.5811	17.5205	17.5497	19.1703	18.4492	18.6043	18.7145	17.5315	17.4692	17.3022	17.6272	14669	22802	24450	20460	76505	35321
0.000600392	0.00130529	0.000567234	0.00193081	0.000575989	1.01067	+	1.31055	+	up in Pst	AT1G13210.1	Q9SAF5	autoinhibited Ca2+/ATPase II	Lipid metabolism	lipid transport	phospholipid transverse translocation	NaN	NaN	NaN	1.55	-1.01	1.23	NaN	0.78	18.1952	17.5128	17.928	17.7963	18.9637	19.0514	18.75	18.8082	17.829	17.8751	17.8203	18.0062	19.5723	19.1835	18.9252	19.0316	17.6231	17.7137	17.98	18.1535	24559	19362	21576	19771	57641	48955
0.00108384	0.00389874	0.0017313	0.00415321	0.00171989	1.00903	+	0.959881	+	up in Pst	AT3G48090.1	Q9SU72-1	EDS1 protein	Stress	biotic stress	systemic acquired resistance (SAR)	NaN	NaN	3.48	2.78	NaN	0.57	NaN	0.12	19.8997	19.6729	19.8374	19.8754	21.1926	21.3526	21.3548	21.7753	20.2129	20.3561	20.6857	20.3846	21.5886	21.2885	21.3056	21.2192	20.4447	20.2895	20.2591	20.5691	37238	33358	46207	37506	156940	124890
3.58528e-05	0.000321278	7.23088e-05	0.000430039	8.28231e-05	1.00829		1.76202	+		AT5G20910.1	Q8RXD3	RING/U-box superfamily protein	Hormone metabolism	abscisic acid	ABA perception and signalling	NaN	NaN	1.59	NaN	0.62	0.84	NaN	0.61	15.8951	15.5997	15.817	15.4656	15.9869	15.4091	17.7391	18.3896	15.9267	16.5449	15.1272	15.8926	17.5176	18.6987	18.7579	16.3139	16.2278	16.1727	16.8073	15.0322	0	2367.2	2693.5	0	570.7	11606
0.000323903	0.000392365	0.000347778	0.000844661	0.000270857	1.00794		1.16547	+		AT3G19240.1	A0A384LQM2	Vacuolar import/degradation, Vid27-related protein	Cell	misc. cell proteins	misc. cell proteins	NaN	-0.18	NaN	NaN	NaN	0.09	NaN	0.21	17.4713	17.389	17.4792	17.3324	17.2442	17.5153	17.9807	19.1483	15.7993	17.6122	16.5151	17.9302	18.8332	18.2622	18.8238	18.3844	16.755	17.2386	17.773	17.8751	11213	7853.6	14955	12219	11846	9926.1
0.00847566	0.024089	0.0120685	0.0385546	0.0102688	1.00728	+	1.73611	+	up in Pst	AT3G14990.1	Q9FPF0-1	Class I glutamine amidotransferase-like superfamily protein	Not assigned	not assigned	not assigned	1.29	NaN	2.59	NaN	0.59	1.49	NaN	1.73	20.4651	20.314	20.4145	20.4805	21.7305	21.7844	21.7148	22.2136	20.8149	20.9049	20.8837	20.8108	22.6597	22.415	22.363	22.4917	20.6679	20.7968	20.711	20.8093	290540	281980	318340	315200	822190	732900
0.00191646	0.000394205	0.00203475	0.00204358	0.00175512	1.00594		0.807974			AT2G47310.1	A0A5S9X7R2	flowering time control protein-related / FCA gamma-related	Cell	misc. cell proteins	misc. cell proteins	NaN	0.45	NaN	NaN	NaN	0.01	NaN	0.03	15.8094	20.4849	20.375	20.0632	21.2051	18.4786	20.9125	16.0993	18.1508	21.0923	15.0606	18.3681	19.9186	20.4608	20.0969	21.0697	20.8088	16.1124	20.6118	20.7812	288.09	18243	56888	204670	27181	9438.8
0.000139922	0.000434846	0.000223721	0.000681399	0.00025195	1.00229	+	1.65179	+	up in Pst	AT1G29690.1	Q9C7N2	MAC/Perforin domain-containing protein	Cell	cell death	cell death misc.	NaN	NaN	NaN	1.51	NaN	1.45	NaN	0.85	16.8564	16.6448	16.6953	16.9845	18.1145	18.3847	17.6659	18.4004	17.174	16.8864	17.4021	17.0939	19.1937	18.3175	18.3305	18.5048	17.1152	16.7939	17.1111	16.7192	3805.5	3796.2	6803.3	5594.3	17123	12183
0.000164309	0.000832801	0.000336359	0.00115429	0.000257429	1.00197		1.76945	+		AT3G12480.1	Q9LHG0	nuclear factor Y, subunit C11	RNA	RNA biosynthesis	RNA polymerase II-dependent transcription	NaN	NaN	NaN	NaN	NaN	0.68	NaN	0.39	16.9482	17.6103	17.3512	16.553	17.0328	18.0057	17.626	18.1103	17.3951	17.4116	14.2509	17.7093	19.0563	18.0204	17.805	17.8747	16.7842	15.6475	17.698	15.549	6537.8	6668.7	7288.1	2724.3	40462	31117
3.73615e-05	0.000117665	2.02277e-05	0.000185746	3.83206e-05	0.999581	+	2.48819	+	up in Pst	AT4G11840.1	Q9T052	phospholipase D gamma 3	Lipid metabolism	lipid degradation	phospholipase activities	NaN	NaN	2.62	1.9	NaN	0.58	NaN	0.59	16.1138	16.1072	15.994	16.2001	17.6729	17.4401	16.851	16.6045	16.251	16.1913	16.1622	15.9657	18.8244	18.0071	17.9737	17.992	15.9812	15.7126	15.5007	15.65	617.79	1337.4	2327.3	1047	1514.8	3551.8
0.000126489	0.000214971	9.35044e-05	0.000182906	7.28557e-05	0.997438		0.72846			AT1G73200.1	A0A5S9WTY4	Putative integral membrane protein conserved region (DUF2404)	Not assigned	not assigned	not assigned	NaN	NaN	NaN	NaN	NaN	0.1	NaN	0.02	16.6269	16.9549	16.7964	15.791	16.8245	16.8703	17.8851	17.0793	16.2885	17.1411	14.5261	16.7137	16.2607	16.604	16.3969	17.5178	16.4199	15.2552	16.2683	15.9221	3962.2	5769.8	5218.1	2947.9	7630.7	6086.8
0.00226409	0.00223025	0.00177372	0.00205221	0.000615493	0.993406		0.102116			AT4G21620.2	F4JJL6	glycine-rich protein	Not assigned	not assigned	not assigned	NaN	NaN	NaN	NaN	0.39	-0.06	NaN	-0.11	15.2379	18.373	18.2116	15.3325	19.0266	18.4034	18.1487	16.6504	16.5357	16.4544	16.9118	18.3535	15.6792	14.7415	17.6524	17.1738	14.5657	18.4817	15.3499	16.4411	16843	130710	148120	24736	166410	18431
8.61627e-06	0.000150256	4.07222e-05	0.000135281	2.7661e-05	0.98897		1.0887	+		AT2G33580.1	O22808	Protein kinase superfamily protein	Stress	biotic stress	symbiont-associated response	NaN	NaN	2.61	2.02	NaN	1.46	NaN	0.84	15.4498	15.6087	15.2359	15.4023	15.6617	16.6869	16.9548	16.7109	14.966	15.9399	15.2714	15.8812	16.4014	15.8243	17.0366	16.7157	15.1719	15.268	15.1198	16.0636	519.66	0	529.84	180.31	2058.5	4776.8
0.000267534	0.00055427	0.000317941	0.000689571	0.000311977	0.9887	+	1.11191	+	up in Pst	AT5G03340.1	Q9LZF6	ATPase, AAA-type, CDC48 protein	Cell	cell division	cell division misc.	NaN	NaN	NaN	NaN	0.18	0.21	NaN	0.22	17.7599	17.7116	17.6645	17.6621	18.6458	18.6481	18.6621	17.7711	17.827	17.5446	17.4429	16.9579	18.839	18.5729	18.7803	18.8308	17.579	17.7583	17.6231	17.6149	8658.5	12199	9310.5	7706.1	27325	19253
4.58704e-05	0.000102915	6.33607e-05	0.000102294	4.49707e-05	0.985565		0.729639	+		AT4G26620.1	A0A178UWZ9	Sucrase/ferredoxin-like family protein	Carbohydrate metabolism	carbohydrate degradation	sucrose degradation	NaN	NaN	NaN	NaN	NaN	-0.33	NaN	-0.14	14.7469	15.8322	14.2845	15.5005	16.9771	16.9945	16.213	15.0122	14.5597	16.0559	15.1854	15.4535	16.5275	16.3601	16.3196	16.3068	14.9363	16.2684	15.3519	16.0388	458.2	4355	174.08	1429.8	4049.5	3627.8
0.000162653	0.000315843	0.000512385	0.000212894	0.000134385	0.985012		0.360744			AT1G47250.1	O23712	20S proteasome alpha subunit F2	Protein metabolism	protein degradation	26S proteasome	NaN	NaN	NaN	NaN	NaN	0.33	NaN	0.18	17.8844	18.095	18.0711	15.2076	16.3581	18.1653	17.8242	16.2722	16.433	16.1366	15.6658	16.4444	18.0119	19.1202	18.1078	16.7365	18.0627	17.9337	18.2387	16.2985	653.59	1208.8	863.5	21113	24253	1158.8
0.00032151	0.000145786	0.000205166	0.000418528	0.000210985	0.984343		0.886685	+		AT1G05090.1	A0A5S9SPB5	dentin sialophosphoprotein-related	Not assigned	not assigned	not assigned	NaN	NaN	NaN	NaN	NaN	0.21	NaN	0.21	16.876	18.0627	18.0789	18.3528	18.523	17.315	17.8266	16.8037	17.4322	18.0258	15.0861	15.987	17.8657	18.4396	18.7985	18.4541	18.4197	17.7686	16.4433	17.3797	13429	12147	15232	4634.7	10631	5165.5
0.00113566	0.000760881	0.000547338	0.000470491	0.000897031	0.98429		-0.670341			AT5G65810.1	Q0WPN7	unknown protein	Cell	cell wall	pectin	-0.39	NaN	NaN	NaN	NaN	-0.4	NaN	-0.5	17.5818	18.2196	18.613	19.6011	17.5579	17.6859	14.6834	18.3855	15.278	15.4678	18.5356	15.0941	17.0335	16.6395	16.2057	16.091	15.7989	15.0197	18.844	18.9886	37799	40644	31856	51374	35739	27129
0.000371109	0.000463493	0.000412323	0.000346397	0.000288332	0.97847		-0.74053			AT3G05180.1	Q9MAA1	GDSL-like Lipase/Acylhydrolase superfamily protein	Not assigned	not assigned	not assigned	NaN	NaN	-1.8	-1.04	NaN	-1.28	NaN	-0.55	20.6254	20.2223	20.9448	21.3985	19.8349	21.1158	20.8193	20.6042	20.9967	20.9996	16.1369	20.3272	19.0245	20.4299	20.5208	20.3875	20.837	20.4308	20.2612	21.7958	5485.1	18539	5430.5	23491	21256	383.01
0.00323434	0.0135263	0.00457156	0.0203414	0.00523314	0.977353	+	1.62923	+	up in Pst	AT5G27760.1	A0A178UJ07	Hypoxia-responsive family protein	Not assigned	not assigned	not assigned	NaN	NaN	2.33	1.11	NaN	2.2	NaN	2.06	18.218	18.1604	18.2766	18.2084	20.0483	19.8334	20.0021	19.4503	18.638	18.4761	19.4403	18.8704	20.2328	20.2283	20.251	20.1372	18.2626	18.584	18.7328	18.753	107590	145570	91958	113140	560980	547670
4.98938e-05	0.000424467	8.90581e-05	0.000673018	6.7842e-05	0.976774		2.57313	+		AT3G48780.1	Q9M304	serine palmitoyltransferase 1	Lipid metabolism	misc. lipid pathaways	sphingolipids	NaN	NaN	NaN	NaN	NaN	0.81	NaN	0.45	16.0761	16.8889	16.8718	15.7227	17.0382	17.6154	18.2796	15.5905	16.4031	16.3048	16.1979	15.7109	18.984	20.3599	18.7699	18.9526	16.7498	17.0118	15.9839	17.0284	2499.4	2389.6	519.14	1620	42621	6907
0.000150508	0.000962935	0.000422093	0.000265147	0.000371524	0.975766	+	-0.332096		up in Pst	AT1G75380.3	Q9FWS6	bifunctional nuclease in basal defense response 1	Stress	abiotic stress	touch/wounding stress	NaN	NaN	NaN	NaN	NaN	-0.31	NaN	-0.07	16.6873	16.1661	15.5412	17.6167	18.5078	17.9597	19.0111	18.2239	17.2061	17.3381	17.5049	17.7504	17.0539	16.1558	16.4722	16.1066	15.2286	15.9082	17.7478	18.2322	10195	0	6239.3	5043.3	31488	46009
2.85337e-06	0.000120395	1.52278e-06	0.000236889	1.27385e-06	0.968102		2.63409	+		AT4G22980.1	O82746	Pyridoxal phosphate (PLP)-dependent transferases superfamily protein	Not assigned	not assigned	not assigned	NaN	NaN	NaN	1.98	NaN	1.47	NaN	0.75	14.8096	15.6421	16.3242	15.6594	17.0435	16.2123	16.8156	14.899	15.1203	14.874	15.9589	15.1449	18.1299	17.1729	17.2799	17.2527	14.1182	15.6521	14.8048	14.724	0	0	412.49	0	6160.8	5189.6
2.38026e-05	0.000418894	8.83111e-05	0.00079236	0.000129074	0.965019		2.04028	+		AT5G66930.3	F4K264	Autophagy-related protein 101	Vesicle trafficking	autophagosome formation	ATG1-13 autophagosome assembly control complex	NaN	NaN	NaN	NaN	NaN	0.39	NaN	0.3	14.6599	15.9701	15.146	16.6568	15.364	17.0395	15.1966	17.3235	14.3215	15.767	15.6609	15.3142	17.7572	17.8658	18.0504	17.9475	15.097	15.0885	15.9159	17.3584	0	1091.1	2293.5	0	14419	14166
0.00449845	0.0036277	0.00186624	0.00389942	0.00627293	0.959779		-4.08783	+		AT2G07698.1	F4IMB5	ATPase, F1 complex, alpha subunit protein	Cellular respiration	OXPHOS	complex V	NaN	NaN	NaN	NaN	NaN	-0.35	NaN	-0.08	16.2567	22.5921	22.0531	16.4052	16.7374	23.3189	21.6053	16.1827	20.5444	16.1772	16.3925	20.8911	16.368	16.0088	20.8358	15.411	22.3247	21.2609	21.1721	20.2173	192910	65886	201800	182710	217850	196260
0.000108063	0.000515355	0.000101281	0.000399013	0.000141528	0.959057		0.191233			AT3G12130.1	Q9C7C3	KH domain-containing protein / zinc finger (CCCH type) family protein	RNA	RNA biosynthesis	transcriptional activation	NaN	NaN	NaN	NaN	NaN	0.37	NaN	0.17	14.4808	16.169	16.2024	17.5886	16.6869	17.6682	14.7614	17.3946	15.7358	15.3096	16.4217	15.2077	17.7843	15.5159	15.5083	16.3102	15.9809	16.2346	15.9977	16.1406	4860.2	4243.7	785.11	5439.3	6450.9	15593
0.00415323	0.0145544	0.00640616	0.0229768	0.00645119	0.958908	+	1.28362	+	up in Pst	AT4G15530.3	O23404-4	pyruvate orthophosphate dikinase	Carbohydrate metabolism	gluconeogenesis / glyoxylate cycle	pyruvate orthophosphate dikinase activity	0.37	NaN	NaN	NaN	1.9	1.34	NaN	1.55	20.1335	19.4447	20.1287	20.0902	21.2214	21.2519	21.2007	21.9705	20.5849	20.1599	20.4254	20.6387	22.1183	21.8023	21.7489	21.859	20.5824	20.6132	20.602	20.5965	161380	109750	174390	146070	449280	468970
0.000268727	0.000697088	0.000457064	0.000609814	0.000337871	0.957496		0.217216	+		AT3G13070.1	Q9LK65	CBS domain-containing protein / transporter associated domain-containing protein	Not assigned	not assigned	not assigned	NaN	NaN	NaN	NaN	NaN	0.23	NaN	0.11	18.2242	18.1175	18.148	18.1744	18.2666	18.3876	18.3035	18.7481	18.0495	18.0969	15.7954	17.9342	18.3401	18.2051	18.0334	18.1631	17.7713	18.1609	17.9263	18.0145	13992	4844.6	14219	5122.4	26324	23156
4.7139e-05	0.000385271	7.07311e-05	0.00109249	9.16464e-05	0.957481		3.16881	+		AT1G78210.1	Q8RXC1	alpha/beta-Hydrolases superfamily protein	Not assigned	not assigned	not assigned	NaN	1.83	NaN	NaN	1.53	0.52	NaN	-0.16	15.95	15.6382	15.6456	14.5023	17.886	16.9916	17.7222	15.2216	15.4746	16.5184	16.108	15.8905	19.5532	18.6026	18.8951	18.3095	14.726	16.8386	15.3716	15.7491	2057.7	3141	0	1404.6	21324	8198.1
0.000871327	0.0023691	0.000889206	0.00492211	0.000878094	0.957134	+	1.29438	+	up in Pst	AT1G60420.1	O80763	DC1 domain-containing protein	Redox	cytosol/mitochondrion/nucleus redox homeostasis	nucleoredoxin	NaN	NaN	NaN	NaN	NaN	0.84	NaN	0.43	18.667	18.8719	18.8401	18.7882	19.7843	19.7962	19.8171	20.3784	18.8283	18.9547	19.2057	18.9587	20.4974	20.1154	20.2145	20.2028	18.9955	18.828	18.9553	19.0737	34181	27059	39154	23356	88006	63418
0.00050811	0.00249821	0.00106111	0.00226077	0.000967106	0.954917		1.45408	+		AT5G51830.1	Q9FLH8	Fructokinase 7, Fructokinase 1	Carbohydrate metabolism	carbohydrate degradation	sucrose degradation	0.56	NaN	2.38	2.09	NaN	2.44	NaN	2.11	17.3849	17.0782	17.3063	17.2405	19.3771	19.5021	19.1314	17.8137	18.3055	17.7797	17.7382	18.1811	19.6683	18.9528	18.8803	19.0466	16.8953	17.6561	17.6288	18.5514	13694	23033	15705	19708	111860	108630
0.000436636	0.000708843	0.000273776	0.00107507	0.000431713	0.954799	+	1.05859	+	up in Pst	AT1G65020.1	A0A178WBR2	unknown protein	Not assigned	not assigned	not assigned	NaN	NaN	NaN	NaN	NaN	0.32	NaN	0.1	16.9484	16.9368	16.8651	16.8689	17.8052	17.5647	17.6817	17.8271	16.5867	16.8081	16.524	17.1406	18.4002	17.9077	17.7476	17.8123	17.1226	16.9069	16.8989	16.7051	10295	17887	17051	16912	31756	26113
0.000440673	0.000720459	0.000543825	0.000789415	0.000393969	0.952367		1.62998	+		AT2G26440.1	O48711	pectin methylesterase inhibitor superfamily	Cell	cell wall	pectin	NaN	NaN	3.6	2.35	NaN	1.31	NaN	0.93	17.0359	16.887	17.1744	17.6679	19.0616	18.875	19.1488	18.4638	17.1249	17.8423	18.1101	18.6623	18.801	18.9196	19.1393	18.7621	15.3182	17.7849	17.7702	18.2289	1516.7	13269	36142	12275	29060	21266
0.0010618	0.00124958	0.000722059	0.00122108	0.000861185	0.95189	+	0.356154	+	up in Pst	AT5G38990.1	Q9FID9	Malectin/receptor-like protein kinase family protein	Hormone metabolism	signalling peptides	CRP (cysteine-rich-peptide) category	NaN	NaN	NaN	1.04	NaN	1.23	NaN	0.97	19.6074	19.2261	19.4698	19.8309	19.63	19.5124	19.3192	19.9076	18.7209	18.4012	18.7864	18.6532	19.6226	19.3874	19.4421	19.4402	19.12	18.9967	19.196	19.1549	46194	31659	37452	35534	49291	39861
2.40624e-05	0.00016212	5.03647e-05	0.00020306	2.91225e-05	0.94655		0.392826			AT1G02270.1	O81916	Calcium-binding endonuclease/exonuclease/phosphatase family	Signalling	calcium signalling	calcium signalling misc.	NaN	NaN	NaN	NaN	NaN	0.37	NaN	-0.01	16.3874	16.0704	16.0344	16.2336	16.3728	16.8498	16.7418	17.7706	15.8548	16.073	15.4927	16.5282	18.1473	16.7137	15.7611	15.7526	17.1972	15.7848	15.8454	15.976	646.62	960.21	1191.6	618.56	2493.4	1987.6
0.000259322	0.000709239	0.000273827	0.00372103	0.000379996	0.943393		2.00483	+		AT1G28510.1	A0A654EDP4	Optic atrophy 3 protein (OPA3)	Not assigned	not assigned	not assigned	NaN	NaN	1.66	NaN	-0.61	0.41	NaN	0.21	17.8202	16.4813	18.1517	17.5732	19.1598	18.2371	17.9944	18.631	17.6555	18.3244	16.7028	17.566	19.3682	19.8848	20.2323	20.1526	17.5362	18.3432	17.71	18.0292	10512	9205.2	8191.8	8886.8	30963	27145
0.00068761	0.000506497	0.000196726	0.000721361	0.000399624	0.94165		0.711872			AT1G72230.1	A0A178W4J6	Cupredoxin superfamily protein	Not assigned	plastocyanin-like	not assigned plastocyanin-like	NaN	NaN	NaN	NaN	0.76	-0.41	NaN	-1.18	13.8881	17.5546	15.3052	17.6822	17.6335	17.5198	16.7739	17.0723	15.7079	16.3036	17.0986	16.1229	16.2755	17.7237	17.1444	17.4777	15.5039	17.4331	15.7393	17.0974	22152	37362	20118	17357	22587	25311
9.79042e-05	0.000279936	9.23039e-05	0.000374413	0.000152939	0.938031	+	2.21209	+	up in Pst	AT4G39850.1	Q94FB9-1	peroxisomal ABC transporter 1	Lipid metabolism	lipid transport	PXA1 peroxisomal fatty acid transporter	NaN	0.5	NaN	NaN	0.44	0.32	NaN	0.14	16.7844	16.8432	16.3574	17.1976	18.497	17.7809	18.5165	17.7067	17.0254	17.1718	16.6802	17.8717	19.2916	19.0235	19.0138	19.2002	16.64	17.0799	17.1003	16.8605	3106.4	4281.1	3696	2787.7	9646.2	8783.3
0.000345049	0.000170532	0.000256354	0.000112013	0.000104799	0.934217		0.935316	+		AT4G27760.1	F4JJR8	NAD(P)-binding Rossmann-fold superfamily protein	Cell	misc. cell proteins	misc. cell proteins	NaN	NaN	NaN	NaN	NaN	-0.47	NaN	-0.52	16.4855	15.2468	17.3242	17.9578	15.9851	17.095	16.3127	16.8836	14.7542	16.0078	15.7545	16.023	17.0474	15.4139	15.9965	17.0027	15.369	15.0406	15.6248	15.6849	7260.6	8806.2	20422	12920	2477.8	9508.2
0.000215502	0.000334671	0.000199701	0.000384906	0.000194265	0.93368		1.02133	+		AT5G43900.1	Q9LKB9-1	myosin 2	Cell	cytoskeleton	microfilament network	NaN	-0.53	NaN	NaN	0.25	0.23	NaN	0.07	18.476	17.948	18.0813	18.3218	18.711	18.5974	18.4371	19.8776	18.3729	17.4854	17.6531	18.377	20.0703	19.0774	19.0792	18.8639	18.2425	18.5075	18.0834	18.172	6605.7	4491.5	5123.7	14743	15972	4080.2
0.000138759	0.000141885	7.68022e-05	6.65526e-05	0.000136819	0.929627	+	0.240408		up in Pst	AT2G47370.1	A0A178VSK0	Calcium-dependent phosphotriesterase superfamily protein	Not assigned	not assigned	not assigned	NaN	NaN	NaN	NaN	NaN	-0.49	NaN	-0.02	17.0076	14.6066	14.2431	15.8795	15.9666	16.2938	16.657	16.5002	15.6505	15.9608	14.7456	15.3422	16.2683	15.675	16.3047	16.7496	16.3652	16.7186	14.4449	16.5072	5865.4	7040.8	4861.4	1744.3	3110.8	629.78
0.000969392	0.00131796	0.000809864	0.00523512	0.000836623	0.928836	+	2.16113	+	up in Pst	AT3G60130.1	Q9M1D0-1	beta glucosidase 16	Not assigned	glycosylase	not assigned glycosylase	NaN	NaN	NaN	-1.44	0.28	-0.25	NaN	-0.23	18.2723	18.001	18.2599	17.8229	18.8811	19.1628	18.7691	18.4421	18.0566	17.8246	17.6472	18.0114	20.0044	19.8717	19.8991	19.9635	17.823	17.6995	17.836	17.7358	36871	31900	53120	15533	72301	44381
0.00885679	0.0169525	0.00940017	0.0174621	0.00763719	0.92619	+	0.934975	+	up in Pst	AT5G35680.2	Q9FKI2	Nucleic acid-binding, OB-fold-like protein	Protein metabolism	protein synthesis	translation initiation	0.23	NaN	NaN	NaN	NaN	0.25	NaN	0.21	20.111	20.2442	19.9357	19.6927	20.828	20.7432	20.7452	21.0001	20.1684	20.1454	19.9084	19.3894	21.1944	20.7203	20.4336	20.737	19.5129	19.7178	19.9825	20.1322	314180	377130	296320	266790	609840	552440
0.00548935	0.00368723	0.00375812	0.00527408	0.00608533	0.925252		1.70177			AT2G36620.1	Q42347	ribosomal protein L24	Protein metabolism	protein synthesis	ribosomal protein	NaN	NaN	NaN	NaN	NaN	-0.11	NaN	-0.1	14.9544	16.217	15.0426	15.9912	21.3613	16.5752	16.603	15.2343	19.2039	16.1121	15.414	15.3428	16.6291	16.6093	21.1602	20.3546	19.7344	17.8675	15.5571	14.7871	153340	5999.7	338300	295680	454570	43015
6.31722e-06	0.000176284	2.81408e-05	0.000351073	0	0.923993	+	1.30777	+	up in Pst	AT3G54620.2	Q9M1G6-2	basic leucine zipper 25	RNA	RNA biosynthesis	transcriptional activation	NaN	NaN	NaN	NaN	NaN	1.21	NaN	0.97	15.3613	14.1488	15.4626	16.6916	16.7994	16.24	16.0248	16.7651	15.8702	15.3501	15.9274	14.9857	15.2005	17.349	16.8084	16.8727	15.6967	15.8401	14.0915	15.3711	0	868.38	0	0	8493.1	8129.2
0.001298	0.000856963	0.00108294	0.00107749	0.000887564	0.921226		0.960055			AT3G01920.1	A0A654FDR8	threonylcarbamoyl-AMP synthase	RNA	RNA processing	RNA modification	NaN	NaN	NaN	NaN	NaN	-0.7	NaN	-0.4	18.5281	19.0757	19.3042	19.4874	19.2444	19.0583	19.1051	18.7055	17.9801	19.3452	15.6067	19.4964	19.1555	19.5325	18.9543	19.3605	17.6949	19.5916	19.8041	16.0721	29027	38338	44195	74477	28750	37024
0.000728425	0.000469129	0.000825115	0.000294785	0.000692709	0.921039		2.33934	+		AT1G62330.1	F4HYR4	O-fucosyltransferase family protein	Not assigned	not assigned	not assigned	NaN	NaN	NaN	NaN	NaN	-0.6	NaN	-0.39	14.9578	15.3917	19.8989	19.5566	17.2785	16.3527	18.7577	15.6163	20.1956	14.0446	14.1929	15.888	19.5183	15.6196	19.4218	17.5412	15.7729	15.4298	16.0608	15.48	22686	25333	28456	27208	14237	12797
6.24849e-05	9.46104e-05	9.82592e-05	0.000126581	0.000165688	0.919629		0.585247			AT3G09560.3	Q9SF47	Lipin family protein	Lipid metabolism	lipid synthesis	glycerolipid synthesis	NaN	NaN	NaN	NaN	NaN	0.35	NaN	0.27	15.123	16.3574	16.4641	16.05	17.1879	17.2692	16.2938	17.1589	15.8148	15.7918	17.0889	15.5358	16.8821	16.8745	17.4344	17.4146	16.2683	16.8378	15.6882	17.4704	2092.7	3250	2157.9	1312.4	3656	2108.6
0.000624351	0.000885177	0.00063349	0.00126245	0.000604075	0.917518		0.0308261			AT4G01320.1	Q8RX88	Peptidase family M48 family protein	Protein metabolism	protein degradation	peptidase families	NaN	NaN	NaN	NaN	NaN	0.52	NaN	0.37	18.7144	19.3174	18.8992	19.6364	18.4822	18.7141	19.3983	19.083	19.3186	19.3015	14.3082	19.0793	18.4076	19.4324	19.3146	19.0766	18.9641	18.7464	19.1541	19.2432	25879	26902	17604	17871	9892.5	24914
0.00062889	0.00190722	0.00118324	0.002471	0.000951414	0.915234	+	2.1984	+	up in Pst	AT1G59710.1	A0A178W7Y8	Protein of unknown function (DUF569)	Not assigned	not assigned	not assigned	NaN	NaN	1.6	1.13	-0.54	0.66	NaN	0.56	18.1742	18.0602	18.1483	17.5498	19.3158	19.7266	19.3615	19.5864	18.6512	18.6505	18.7266	18.301	20.1482	19.6765	19.2788	19.5437	18.3257	18.0257	18.1642	15.338	31985	34823	15423	5809.9	70857	64137
0.00539637	0.0119018	0.00678407	0.0136345	0.00612616	0.914788	+	1.13799	+	up in Pst	AT1G22280.1	Q9LME4-1	phytochrome-associated protein phosphatase type 2C	Protein metabolism	protein modification	protein dephosphorylation	NaN	NaN	1.62	1.35	NaN	1.42	NaN	0.85	20.1635	19.9913	20.3179	19.9185	21.245	21.2167	21.3074	21.674	20.3534	20.2652	20.5919	20.5734	21.4975	21.6518	21.6322	21.6127	20.3209	20.4636	20.4546	20.6031	152000	204720	230060	180640	428210	399130
0.000564184	0.00156844	0.000582015	0.00229191	0.00051277	0.914399	+	1.19197	+	up in Pst	AT1G51660.1	O80397	mitogen-activated protein kinase kinase 4	Protein metabolism	protein modification	protein phosphorylation	NaN	NaN	1.99	2.23	NaN	0.91	NaN	1.08	17.8441	17.6512	17.7634	17.8332	19.0271	18.747	18.9263	19.1329	18.0446	18.0597	17.9465	18.1249	19.2204	18.6808	18.8053	19.0429	17.8266	17.8814	17.1947	18.0788	17162	14555	18798	30246	45693	46178
0.00103455	0.00145284	0.000943651	0.00135609	0.00103149	0.913278		0.0691028			AT3G61140.1	P45432	26S proteasome, regulatory subunit Rpn7;Proteasome component (PCI) domain	Protein metabolism	protein degradation	26S proteasome	NaN	NaN	NaN	NaN	NaN	0.42	NaN	0.25	19.7242	19.005	18.6598	18.3315	19.4868	19.1489	19.1007	19.1599	16.7673	19.1142	19.0253	18.3364	17.5889	19.2806	19.6688	18.4833	19.2148	18.1499	19.1409	18.2396	26209	52032	37011	31255	43635	50327
0.000159073	0.000269825	0.000131192	0.000276586	0.000213745	0.91324		-0.272937			AT4G30340.1	F4JQ95	diacylglycerol kinase 7	Lipid metabolism	lipid synthesis	glycerolipid synthesis	NaN	NaN	NaN	NaN	NaN	0.92	NaN	0.46	17.5127	17.3055	16.1238	17.9649	17.2601	17.6052	17.3897	17.8715	17.7267	17.0845	16.5052	15.1571	17.7965	17.9507	16.0818	17.0694	17.4548	17.76	17.6913	17.084	5303.9	5607.9	5428.1	6292.2	10721	9880.9
8.41423e-05	0.000305009	8.24823e-05	0.000443828	9.05048e-05	0.911027		2.24245	+		AT5G61450.1	A0A5S9YG39	P-loop containing nucleoside triphosphate hydrolases superfamily protein	Not assigned	not assigned	not assigned	NaN	NaN	NaN	NaN	0.32	0.95	NaN	0.62	15.7749	15.6455	15.7135	16.0911	17.5082	16.5393	16.856	18.2705	16.552	16.283	16.2742	16.4207	18.8273	17.4478	17.934	17.8936	15.4541	16.4277	15.2898	15.9613	3113.1	1834.3	5457.2	1579.7	8429.1	7768.4
0.00269293	0.00829545	0.00282734	0.010062	0.00206381	0.905405	+	1.15652	+	up in Pst	AT3G17410.1	Q9LUT0	Protein kinase superfamily protein	Protein metabolism	protein modification	protein phosphorylation	NaN	NaN	NaN	NaN	NaN	1.3	NaN	0.56	19.7538	19.4727	19.5551	19.6469	20.7115	20.8474	20.6877	20.5928	19.6788	19.7034	20.0301	19.8055	20.9745	20.8404	20.6762	20.7772	19.7189	19.7158	19.4917	19.7158	75420	110500	99760	97002	305060	268220
0.000865268	0.00191316	0.00122998	0.00498164	0.00128734	0.905214	+	1.45104	+	up in Pst	AT3G51430.2	F4J3D0	Calcium-dependent phosphotriesterase superfamily protein	Not assigned	carbon-nitrogen lyase	not assigned carbon-nitrogen lyase	NaN	NaN	2.52	1.64	0.93	0.84	NaN	1.11	18.2372	17.615	18.0592	18.0991	18.9852	19.0937	18.9658	19.6003	18.2136	18.1604	18.2719	18.3781	20.1533	19.7678	19.7619	19.7755	18.3667	18.5075	18.1847	18.5955	40844	16394	43313	22612	83541	64502
0.000108951	0.000291646	0.000103765	2.94548e-05	5.56412e-05	0.90181		-0.836167			AT1G75010.1	Q6F6B5	GTP binding	Cell	cell cycle	organelle fission	NaN	NaN	NaN	NaN	NaN	-0.33	NaN	-0.24	14.9894	17.5582	17.6881	17.9405	17.8045	17.9862	17.0923	18.0337	18.3612	15.1502	16.4331	17.365	15.932	15.7941	15.3771	17.2784	17.3378	17.3918	17.5623	15.4344	1548.5	3111.5	4222.3	6782	13145	11600
0.00133835	0.0040618	0.00216266	0.00501806	0.00217881	0.90155	+	1.0533	+	up in Pst	AT3G50360.1	O82659	centrin2	DNA	DNA damage response	DNA repair mechanisms	NaN	NaN	NaN	NaN	NaN	0.53	NaN	0.37	17.2955	18.2649	18.2314	18.3388	19.1919	19.0313	19.0522	19.9444	18.5378	18.6337	18.0751	18.3668	19.807	19.0378	19.116	19.1824	18.323	17.8304	17.9641	18.8124	21912	65338	45029	58143	114520	135500
0.00248084	0.00280047	0.00229039	0.00362916	0.00287724	0.901479		0.111334			AT3G16190.1	Q93Z51	Isochorismatase family protein	Coenzyme metabolism	misc. coenzyme proteins	misc. coenzyme proteins	NaN	NaN	NaN	NaN	0.26	0.19	NaN	0.2	19.5319	19.2407	18.8997	19.1531	19.3039	19.9519	19.8231	17.69	14.9797	19.1537	19.5283	19.5013	17.7667	20.4548	20.1737	19.5003	19.328	19.2557	19.5328	19.3337	100470	76131	94480	81482	109370	116160
0.00110837	0.00161982	0.00103056	0.00146437	0.000929233	0.900829		0.635614			AT3G19490.1	Q9LT68	sodium:hydrogen antiporter 1	Transport	carrier-mediated transport	IT superfamily	NaN	NaN	NaN	NaN	NaN	-0.43	NaN	-0.34	19.5886	18.7511	19.2729	15.5347	19.0189	18.7003	18.8521	18.5826	17.8557	18.9258	15.5966	19.1725	17.6876	18.5861	15.9038	19.2536	18.6668	15.0005	16.1292	19.0923	55444	42053	55040	3529.2	61538	47061
1.29387e-05	9.67238e-05	3.19537e-05	0.000115694	3.27198e-05	0.900386		1.93632	+		AT3G48080.1	Q9SU71	alpha/beta-Hydrolases superfamily protein	Stress	biotic stress	pathogen effector	NaN	NaN	NaN	2.48	NaN	0.35	NaN	-0.17	16.1004	15.7458	15.7621	15.504	16.7021	16.4438	16.8714	16.3221	16.4102	16.1162	14.6704	15.541	17.112	17.6365	16.6788	17.7223	14.528	15.2269	15.6606	15.9889	602.06	0	391.58	871.46	2197.2	2492.9
0.0323815	0.207633	0.0925799	0.24318	0.0909531	0.900362	+	0.857712	+	up in Pst	AT1G02920.1	Q9SRY5	Glutathione S transferase F7	Redox	glutathione S transferases	glutathione S transferases misc.	0.78	NaN	5.05	NaN	NaN	3.67	3.17	3	22.6541	22.163	22.5119	22.8117	24.8168	24.8417	24.7786	24.6942	23.7356	23.7155	24.0178	24.0609	24.4542	24.8019	24.7806	24.7351	23.946	23.7424	23.7002	23.9523	1061800	914160	1158400	1489200	7841400	5514100
0.00016288	0.000300498	0.000150797	0.000425975	0.000179281	0.898031		0.310256			AT5G20000.1	Q94BQ2	AAA-type ATPase family protein	Protein metabolism	protein degradation	26S proteasome	NaN	NaN	NaN	NaN	NaN	0.87	NaN	0.6	15.2411	16.817	17.4323	17.0629	18.7521	14.3482	18.688	16.3177	15.9305	15.6298	15.6701	17.2834	16.738	18.7931	15.1957	19.0977	18.0264	15.6589	17.0817	17.8166	7021.5	3285.9	7494.6	5419.7	11663	11325
3.02141e-05	0.000439558	7.12293e-05	0.00123227	4.92847e-05	0.896515		3.39968	+		AT5G27520.1	Q8VZS0	peroxisomal adenine nucleotide carrier 2	Transport	carrier-mediated transport	MC-type solute transporter	NaN	NaN	NaN	NaN	1.38	1.36	NaN	1.02	15.7682	13.535	16.8466	13.209	15.4845	15.3341	15.4565	15.8478	14.3723	15.5982	14.6679	13.8986	18.9853	18.0522	18.2285	18.2242	14.8734	15.4944	15.5237	14.0001	465.68	1692.7	862.45	1267	17805	13493
0.00209121	0.00472967	0.00239789	0.00381268	0.00189406	0.896049	+	0.211845	+	up in Pst	AT2G37710.1	O80939	receptor lectin kinase	Protein metabolism	protein modification	protein phosphorylation	NaN	-0.84	2.62	1.46	-0.34	2.09	NaN	1.12	20.3428	19.9863	20.1361	20.1939	21.0756	20.9966	21.0804	20.9918	19.9339	20.1915	20.4958	19.9391	20.4193	20.1495	20.3421	20.1712	20.0429	20.0269	20.0209	20.1441	53524	103990	68395	70417	151280	150120
0.000207707	0.000363159	0.000284003	0.000483759	0.000263781	0.895415		0.427243			AT1G59600.1	A0A654EKS5	ZCW7	Not assigned	not assigned	not assigned	NaN	NaN	NaN	NaN	NaN	-0.03	NaN	-0.06	15.1388	17.0746	15.4038	15.7809	15.7611	17.4501	17.9492	18.8178	16.4186	16.4494	16.846	16.6825	18.1808	17.5037	16.9392	16.8759	15.911	18.0175	16.5899	17.2722	0	15797	6256	7300.2	9984.5	8882.4
0.0104092	0.00533703	0.00484176	0.0043605	0.00785725	0.894624		1.51257	+		AT5G03460.1	A0A178UBP6	unknown protein	Not assigned	not assigned	not assigned	NaN	NaN	2.03	NaN	NaN	0.55	NaN	0.44	21.2173	20.3919	15.3225	14.9173	20.9661	20.8829	19.5572	15.9691	16.9989	20.8117	16.124	19.8623	21.5434	21.2466	21.0942	21.5079	19.6272	20.1727	19.8103	19.7316	317450	448360	273180	439420	308090	331690
0.000200359	0.000195301	0.000103941	0.000241686	7.03481e-05	0.893504		1.34024			AT1G56140.1	C0LGH3-1	Leucine-rich repeat transmembrane protein kinase	Protein metabolism	protein modification	protein phosphorylation	NaN	NaN	NaN	2.42	NaN	1.74	NaN	0.9	16.2401	16.8124	17.3376	18.5886	17.6486	16.5088	17.8986	16.6612	14.8301	17.6224	16.4607	16.23	18.5514	16.4034	18.007	17.2019	17.632	16.0753	15.2047	15.8907	2395.6	5797.3	8396.6	12225	13180	3007.4
0.00101871	0.00527013	0.00192889	0.00573543	0.00203405	0.891375	+	1.24864	+	up in Pst	AT2G17720.1	Q24JN5	prolyl 4-hydroxylase 5	Protein metabolism	protein modification	protein hydroxylation	NaN	NaN	2.71	1.57	NaN	1.31	NaN	1.04	18.4849	18.6019	18.4752	18.4442	19.8442	19.8748	20.0124	19.67	18.8992	18.7533	19.1052	19.0781	20.3196	20.1697	20.1933	20.144	18.923	19.0617	18.84	19.0073	45922	38402	34572	25174	156680	174350
0.000523308	0.000721979	0.000501184	0.00080486	0.000480218	0.891174		0.0098424			AT2G03980.1	Q9SIF5	GDSL-like Lipase/Acylhydrolase superfamily protein	Lipid metabolism	lipid handling	GDSL-motif lipase	NaN	2.86	NaN	NaN	NaN	-0.1	NaN	0.06	17.4838	18.5995	18.5724	17.8037	18.7013	18.8095	18.9227	18.986	17.9839	16.7584	18.7973	18.3152	19.0898	18.037	18.7004	18.8033	18.5931	18.7621	18.776	18.4598	9907.1	21583	20768	22346	20839	25361
0.000610697	0.0016468	0.000545092	0.00240953	0.000629991	0.889608	+	1.3933	+	up in Pst	AT5G53120.5	Q94BN2-1	Spermine synthase	Secondary metabolism	polyamines	Spermine synthese	NaN	NaN	NaN	1.82	2.95	0.62	NaN	0.53	18.2175	18.3176	18.2744	18.206	19.1857	19.1199	19.2898	19.6253	18.1137	18.4668	18.6059	18.4758	20.2123	19.7012	19.6509	19.7612	18.3437	18.6617	18.2854	18.4616	20191	20738	21970	24033	61347	46230
0.000301954	0.0006021	0.000407384	0.000662272	0.000346846	0.886889	+	0.914036		up in Pst	AT3G29075.1	A0A654FBZ0	glycine-rich protein	Not assigned	not assigned	not assigned	NaN	NaN	NaN	NaN	NaN	1.03	NaN	0.48	17.5807	17.1649	17.914	17.8374	18.3477	18.8161	18.1682	19.1541	17.7322	17.5412	17.9655	17.6995	19.9145	18.1672	18.662	17.8936	17.7422	17.0647	17.8783	18.296	11241	3044.4	16290	12750	20181	25642
0.000223282	0.000739662	0.000368666	0.000807882	0.000282578	0.885006		1.15797	+		AT2G14120.1	Q8LFT2-1	dynamin related protein	Cell	cell cycle	organelle fission	NaN	NaN	NaN	NaN	NaN	0.39	NaN	0.29	16.6143	17.1754	17.1392	17.3311	17.8574	17.9264	17.6225	19.7414	17.5138	17.4707	17.444	17.1791	18.8302	18.0891	18.0284	17.9932	17.1641	17.2845	16.1921	17.6684	7299.7	8520.9	6720.2	9205.9	17635	21271
6.81683e-05	0.000279131	0.000135451	0.000335858	0.000168351	0.882324		0.54545			AT1G18480.1	Q944L7	Calcineurin-like metallo-phosphoesterase superfamily protein	Protein metabolism	protein modification	protein dephosphorylation	NaN	NaN	NaN	1.05	NaN	0.56	NaN	0.4	16.4339	17.0995	15.247	15.2937	17.5159	17.2628	17.6858	16.0376	14.1782	16.162	17.3455	17.2872	16.5868	17.6399	17.5192	17.3426	17.4155	15.3555	16.9386	17.1971	2588.7	5592.2	1288.7	0	12953	13669
0.00273714	0.00754265	0.00337298	0.00873021	0.00278977	0.881714	+	1.00895	+	up in Pst	AT4G27500.1	O23144	proton pump interactor 1	Not assigned	not assigned	not assigned	NaN	NaN	NaN	NaN	NaN	1.06	NaN	0.64	19.1114	19.6631	19.4591	19.5239	20.4782	20.5027	20.5265	20.9576	19.6623	19.7333	19.8678	19.6748	20.6279	20.4277	20.5038	20.4931	19.5236	19.5196	19.4303	19.5431	98166	107430	101720	80753	280060	228930
0.000209896	0.0002096	0.000161903	6.84495e-05	0.000186307	0.881177		-0.714861			AT1G15410.1	A0A654EKW3	aspartate-glutamate racemase family	Not assigned	not assigned	not assigned	NaN	NaN	NaN	NaN	NaN	-0.53	NaN	0.18	17.0366	15.5771	15.048	16.2751	17.0317	17.043	16.5346	15.5652	14.9258	15.2223	17.1691	15.3326	15.7443	15.3352	15.1624	16.5246	15.3125	16.5176	16.9511	16.8448	10416	0	9951.8	9779.3	10797	9957.8
0.000468369	0.00105234	0.000690462	0.00182892	0.000558516	0.881116	+	1.3826	+	up in Pst	AT5G55530.3	A0A178UCX4	Calcium-dependent lipid-binding (CaLB domain) family protein	Stress	abiotic stress	cold stress	NaN	NaN	NaN	NaN	NaN	0.94	NaN	0.71	17.0541	16.5623	16.4216	16.9656	18.2338	18.0844	18.2243	17.8942	17.293	17.1183	17.0119	17.489	18.5719	18.7078	18.506	18.67	16.9425	17.0074	17.298	17.6772	15361	20056	12259	18793	40897	30659
0.000299895	0.000227738	0.000159322	0.000200346	0.000309023	0.87963		-0.77939			AT1G16020.2	F4I2S4-2	unkown protein (DUF1712)	Vesicle trafficking	regulation of membrane tethering and fusion	RAB-GTPase guanine nucleotide exchange factor (RAB-GEF) activities	NaN	NaN	NaN	NaN	NaN	-0.43	NaN	-0.23	17.9082	17.6249	17.4698	17.1106	17.1467	17.4732	15.8335	17.359	15.9412	17.0016	16.6782	14.6728	19.2547	16.5344	16.7536	15.5555	18.3031	17.2192	17.9487	17.7446	11846	17206	7991.3	5080.8	8516.6	13005
0.000107129	0.000481321	5.14258e-05	0.000953305	0.000150658	0.876826		2.40041	+		AT5G35200.1	Q9LHS0	ENTH/ANTH/VHS superfamily protein	Vesicle trafficking	clathrin coated vesicle (CCV) machinery	CCV accessory factors	NaN	NaN	NaN	1.07	-0.16	1.13	NaN	0.7	16.8891	17.0293	16.9865	14.7435	17.3354	18.2697	18.6779	15.249	16.8833	16.8366	15.692	16.6128	19.2672	18.7779	18.3017	18.8102	16.6575	15.4172	16.9794	16.5013	10167	718.41	2159.1	2068	23557	11042
0.000868787	0.00129177	0.00103231	0.00182295	0.00109605	0.874811		0.910754	+		AT1G06550.1	A0A5S9SY24	3-hydroxyisobutyryl-CoA hydrolase-like protein 5	Amino acid metabolism	amino acid degradation	BCAA degradation	NaN	NaN	NaN	NaN	NaN	0.73	NaN	0.7	18.7355	19.543	17.857	18.6386	20.175	19.6692	19.7966	17.9595	16.804	18.849	19.6261	18.8218	19.135	19.5849	19.5893	19.6624	18.7135	18.2448	19.0711	18.2992	33528	43927	21772	23308	17529	97942
0.000246814	0.000521645	0.000139119	0.000744503	0.000177002	0.874453		1.06273			AT1G07960.3	Q8GYD1	PDI-like 5-1	Redox	thioredoxin	PDIL	NaN	NaN	NaN	NaN	NaN	0.77	NaN	0.47	15.2337	15.3612	15.6207	15.7368	15.8241	17.6127	16.7611	15.6232	14.6151	15.6087	16.0712	16.0282	15.6132	16.5556	17.117	17.1876	14.883	15.3395	15.089	16.9109	12502	5166.5	10196	7225.4	18568	34119
0.000925771	0.000647075	0.000550867	0.000711536	0.00095836	0.874224		-0.655364	+		AT4G27300.1	O81833	S-locus lectin protein kinase family protein	Protein metabolism	protein modification	protein phosphorylation	NaN	NaN	NaN	NaN	NaN	0.24	NaN	0.14	15.5487	20.7919	21.2349	20.9022	20.5082	20.289	20.3832	15.7061	16.8383	21.2142	14.8191	20.5181	19.7893	20.1915	19.9101	20.1953	20.6246	20.7067	20.7217	20.6546	1138.7	42758	44087	44465	33068	25749
6.17715e-06	5.64187e-05	3.66093e-05	0.000328217	7.40778e-05	0.868568		1.60611			AT4G35110.2	A0A384L5B2	phospholipase-like protein (PEARLI 4) family	Not assigned	not assigned	not assigned	NaN	NaN	NaN	2.11	0.92	3.1	NaN	2.31	15.8834	15.0465	15.4761	14.8365	16.0081	16.3236	15.9484	16.7431	14.9886	16.241	15.4559	14.8633	19.6414	15.725	16.5249	15.9119	15.5187	15.5134	14.7812	15.5654	304.45	159.24	209.97	203.77	980.63	952.83
0.0212758	0.0289675	0.0236563	0.0340797	0.0221822	0.868029	+	1.68252	+	up in Pst	AT5G13490.2	P40941	ADP/ATP carrier 2	Transport	carrier-mediated transport	MC-type solute transporter	0.35	NaN	NaN	1.08	NaN	1.62	NaN	0.81	22.8501	23.0295	22.7432	23.459	24.0301	24.2384	24.4124	25.1407	23.2802	23.4382	24.0167	23.6144	25.3539	25.0012	25.1901	24.5678	23.0332	23.1126	23.917	23.3202	629330	802200	789890	805170	877380	916990
0.00220658	0.00510407	0.00244716	0.00760493	0.00208549	0.867262	+	1.32376	+	up in Pst	AT5G64370.1	Q8H183	beta-ureidopropionase	Nucleotide metabolism	nucleotide degradation	pyrimidines degradation	NaN	NaN	NaN	NaN	NaN	0.91	NaN	0.8	19.2114	19.0768	19.3443	19.3421	20.06	20.1219	20.1444	20.2079	19.3354	19.2712	19.062	19.3965	20.8694	20.595	20.6429	20.6194	19.3732	19.5512	19.1515	19.3559	99444	41144	70328	104290	186570	139790
0.000451524	0.00101235	0.000607242	0.00146197	0.000418993	0.866488	+	1.04884	+	up in Pst	AT2G21470.2	Q9SJT1-1	SUMO-activating enzyme 2	Protein metabolism	protein degradation	peptide tagging	NaN	NaN	NaN	NaN	NaN	0.73	NaN	0.54	17.5014	17.7942	17.5193	17.5334	18.5244	18.5467	18.6492	18.5254	17.8095	17.872	17.4628	17.6355	18.9031	18.5555	18.8282	18.8263	17.6704	17.6705	17.733	17.8438	12397	22703	13235	15610	36611	35691
0.00152613	0.00148614	0.00115364	0.00181123	0.00130071	0.863229		1.21079			AT4G03120.1	Q56XE4	C2H2 and C2HC zinc fingers superfamily protein	RNA	RNA processing	RNA splicing	NaN	NaN	NaN	NaN	NaN	0.38	NaN	0.16	18.3427	18.2784	14.9022	18.3165	18.2473	18.6819	15.9567	18.0724	18.2462	18.1872	15.9274	15.1446	18.1648	16.3364	18.0908	18.0973	18.101	18.1215	15.0926	14.5311	55053	47513	53731	61016	57348	57906
0.00418128	0.00986881	0.00470663	0.0218908	0.00450897	0.856806	+	1.72148	+	up in Pst	AT5G20830.2	P49040	sucrose synthase 1	Carbohydrate metabolism	carbohydrate degradation	sucrose degradation	NaN	-0.22	NaN	NaN	3.56	0.13	NaN	0.14	20.7268	20.0344	20.5478	20.6032	21.2589	21.1894	21.2384	21.8959	20.7173	20.2047	20.5301	20.7032	22.3592	22.208	22.3456	22.3342	20.4275	20.6593	20.6326	20.6417	154790	117750	162130	161100	334610	259160
0.00076633	0.000486586	0.00046873	0.000328714	0.000357176	0.854091		-0.471853			AT5G48120.1	Q0WVF8	ARM repeat superfamily protein	Coenzyme metabolism	FeS clusters	cyt. FeS assembly	NaN	NaN	NaN	NaN	NaN	0.11	NaN	0.17	15.4466	20.0559	20.2571	20.4489	14.5532	15.7702	20.0793	20.7101	20.6829	15.4366	16.5254	15.0515	16.7376	20.5312	15.8648	19.912	20.5254	19.8032	14.7755	19.8288	40474	20036	24206	23997	24407	448.88
0.00259484	0.0057651	0.00274446	0.00810292	0.00323253	0.852177	+	1.05381	+	up in Pst	AT5G19440.1	A0A178UT60	NAD(P)-binding Rossmann-fold superfamily protein	Not assigned	alcohol dehydrogenases	not assigned alcohol dehydrogenases	1.1	NaN	NaN	NaN	NaN	1.34	NaN	1.37	19.1933	19.1407	19.1252	18.9078	19.9632	20.0979	20.0029	20.284	19.0858	19.238	19.3371	19.2784	20.6879	20.3111	20.3032	20.3258	19.3017	19.4554	19.2343	19.4213	96755	94881	90263	86410	195570	207760
0.000900723	0.000911278	0.000712951	0.000732352	0.000808106	0.8521		-0.255703			AT2G40690.1	Q949Q0	NAD-dependent glycerol-3-phosphate dehydrogenase family protein	Lipid metabolism	lipid degradation	Glycerol-3-phosphate dehydrogenase (NAD+)	NaN	NaN	NaN	NaN	NaN	-0.87	NaN	-0.36	18.1655	17.5009	18.197	17.8782	18.1992	18.0478	17.4046	17.647	17.9921	17.7511	15.1888	16.9581	18.232	17.7871	17.607	16.2937	18.0994	17.8668	17.2173	17.7592	31137	22469	41681	33256	50058	25192
0.00343037	0.0098458	0.0041772	0.0140459	0.00383121	0.850897	+	1.09317	+	up in Pst	AT2G04400.1	P49572	Indole-3-glycerol phosphate synthase	Amino acid metabolism	amino acid synthesis	Trp synthesis	0.4	1.9	NaN	1.51	-0.32	3.01	NaN	2.48	19.3904	19.2397	19.4105	19.3657	20.3582	20.3825	20.3642	20.7328	19.6667	19.5877	19.6179	19.5617	20.9217	20.5338	20.6587	20.7456	19.4979	19.599	19.5114	19.8788	111840	129930	133180	112280	347360	272190
0.000344073	0.000856614	0.000336331	0.000678329	0.000227109	0.848753		1.2723	+		AT1G57620.1	Q9FVU0	emp24/gp25L/p24 family/GOLD family protein	Vesicle trafficking	coat protein I (COPI) coatomer machinery	vesicle trafficking regulation	NaN	NaN	NaN	NaN	-0.24	0.82	NaN	0.28	14.8871	15.9887	17.5097	16.9034	17.6859	17.9761	15.9904	17.1683	16.4487	16.5026	17.3265	15.1478	17.4574	18.4704	17.4741	17.8852	16.9446	17.8736	15.3282	16.0515	7052.9	5560.6	17659	19295	37766	34492
0.000623347	0.00103177	0.000553629	0.00185311	0.000704507	0.847068	+	0.476267		up in Pst	AT4G21470.1	Q84MD8	riboflavin kinase/FMN hydrolase	Coenzyme metabolism	riboflavin	riboflavin	NaN	NaN	NaN	NaN	NaN	0.07	NaN	0.21	18.3671	17.742	17.9664	17.6952	17.9787	18.5228	18.4851	18.9193	17.0897	17.8326	17.6752	17.9202	17.5517	18.8288	18.6541	18.8117	18.1579	18.1554	17.8161	17.8118	22526	23137	26395	16342	28691	37548
0.00272847	0.00553541	0.00264014	0.0141355	0.00222195	0.846405	+	1.82464	+	up in Pst	AT1G80300.1	Q39002	nucleotide transporter 1	Transport	carrier-mediated transport	MFS superfamily	0.26	NaN	NaN	NaN	NaN	1.52	NaN	1	19.8342	19.5276	19.6998	19.6985	20.2616	20.2825	20.2125	21.0177	19.582	19.5513	19.6171	19.6383	21.7376	21.1709	21.1319	21.2036	19.3608	19.4349	19.49	19.6597	118520	70746	101470	97546	179500	165020
0.00100532	0.00240663	0.00118879	0.00282938	0.00120303	0.844297	+	0.976744	+	up in Pst	AT2G01600.1	Q8LBH2	ENTH/ANTH/VHS superfamily protein	Vesicle trafficking	clathrin coated vesicle (CCV) machinery	CCV accessory factors	NaN	NaN	NaN	NaN	0.65	0.8	NaN	0.34	18.9337	18.7567	19.0244	18.607	19.5486	19.3634	19.5845	20.0767	18.6108	18.9335	18.7661	18.8855	20.0699	19.5997	19.7497	19.4661	18.8877	18.6851	18.5635	18.842	34416	44483	35455	27947	92896	105660
5.83522e-06	0.000129137	3.96123e-05	0.000185485	1.30803e-05	0.840337	+	1.9079	+	up in Pst	AT4G23190.1	Q9ZP16	cysteine-rich RLK (RECEPTOR-like protein kinase) 11	Protein metabolism	protein modification	protein phosphorylation	NaN	NaN	NaN	1.29	NaN	2.78	NaN	1.9	15.1157	16.2819	14.9317	16.0471	17.7682	16.8305	16.8448	16.6357	16.016	15.9522	16.4513	16.2982	17.5875	17.4579	17.0492	17.6666	15.4995	15.6113	15.1859	15.8329	183.43	0	116.81	547.18	6316.8	4625.5
0.000343633	0.00275906	0.00131439	0.00355426	0.000984971	0.83883		1.88174	+		AT1G31130.1	A0A178WHK2	unknown protein	Not assigned	not assigned	not assigned	NaN	NaN	NaN	NaN	NaN	0.92	NaN	0.75	17.9644	14.9615	17.7769	15.9745	19.6477	19.4704	19.4146	16.2576	18.5045	16.7526	17.7757	18.4021	19.2878	19.372	19.822	19.7875	18.7581	18.117	15.5925	18.2748	20847	3756.3	17475	6761.9	128020	112540
0.00409177	0.00543583	0.00406702	0.00750117	0.00432552	0.838244		0.727296			AT2G19680.2	A0A654EU92	Mitochondrial ATP synthase subunit G protein	Cellular respiration	OXPHOS	complex V	NaN	NaN	NaN	NaN	NaN	-0.08	NaN	0.01	19.5604	20.0658	16.9536	19.3667	19.5154	19.3332	19.4825	20.2246	18.3445	19.8216	18.2587	18.778	19.6215	19.2156	20.1193	20.2714	18.1813	19.0081	19.6389	19.4903	219640	125230	43994	191770	193030	187130
0.000182205	0.000622797	0.000278285	0.000781948	0.0001522	0.837249	+	2.35266	+	up in Pst	AT4G30600.1	A0A384K8N2	signal recognition particle receptor alpha subunit family protein	Protein metabolism	protein translocation	protein translocation endoplasmic reticulum	NaN	NaN	NaN	NaN	0.39	0.66	NaN	0.46	15.7887	16.7008	16.6121	16.7885	16.9482	17.642	18.1798	17.4809	17.0361	16.6749	16.3885	16.8023	18.9112	18.1579	18.3596	18.7222	15.8269	15.6996	16.4842	16.7295	9577.4	5666.8	2720.1	7881.2	20035	17514
0.0141251	0.0314207	0.0146565	0.0345138	0.0173915	0.835129	+	0.934598	+	up in Pst	AT2G31570.1	O04922	glutathione peroxidase 2	Redox	hydrogen peroxide removal	glutathione peroxidase	NaN	NaN	NaN	NaN	NaN	0.42	NaN	0.26	20.6975	20.8849	20.8249	20.6639	21.7466	21.7514	21.6253	21.6291	20.8206	20.8623	20.897	20.8319	21.7628	21.8531	21.8632	21.9064	20.8622	20.9018	20.9355	20.9475	396720	566700	511520	533420	1248900	1143600
0.0010144	0.00191375	0.000966148	0.00166308	0.000781503	0.834265	+	0.745084	+	up in Pst	AT5G45510.2	Q8VZC7-2	Leucine-rich repeat (LRR) family protein	Not assigned	not assigned	not assigned	NaN	NaN	1.91	1.4	NaN	0.7	NaN	0.59	19.0226	19.1105	19.1426	19.0956	20.0089	19.8057	19.8084	20.3723	19.125	19.2399	19.0394	19.254	19.7732	19.4386	19.4926	19.4977	18.7112	18.6499	18.9127	18.948	35979	38011	41085	28833	84139	46915
0.00372348	0.00719444	0.00555031	0.0092851	0.00387569	0.833778	+	1.03378	+	up in Pst	AT2G06530.1	Q9SKI2	SNF7 family protein	Vesicle trafficking	endomembrane trafficking	ESCRT (Endosomal Sorting Complex Required for Transport) complexes	NaN	NaN	NaN	NaN	NaN	0.68	NaN	0.52	19.2061	19.4964	19.5533	19.2771	20.3708	20.4036	20.7002	21.2789	19.8453	19.9701	19.9791	19.6239	20.9293	20.4744	20.4683	20.599	19.3924	19.5985	19.6694	19.6755	72029	236610	113260	103500	248980	240660
2.34367e-05	9.7882e-05	1.76615e-05	0.000141466	1.35159e-05	0.83209	+	1.11062	+	up in Pst	AT1G52320.2	Q9C824	unkown protein (DUF630 and DUF632)	Not assigned	not assigned	not assigned	NaN	NaN	NaN	NaN	NaN	0.36	NaN	0.13	15.7652	16.2283	16.2742	16.0759	17.2385	17.3922	16.643	17.4333	16.1872	16.2549	16.564	16.3725	17.4418	17.3373	17.0157	17.2548	16.1112	15.9621	16.3583	16.1755	1771.7	356.36	710.86	474.2	3146.4	2276
0.000206274	0.00197189	0.000982089	0.00166868	6.63403e-05	0.831452	+	1.92045	+	up in Pst	AT4G08230.1	A0A7G2EY04	glycine-rich protein	Not assigned	not assigned	not assigned	NaN	NaN	NaN	NaN	NaN	1.75	NaN	1.27	16.2311	15.5436	15.7778	16.0245	17.4414	17.4331	17.3504	18.3131	16.9776	16.8573	16.4022	16.9751	17.4598	17.4947	17.6944	16.8348	14.9011	15.8833	15.4557	15.5617	0	9920.7	8977.6	10616	69361	59270
0.000414282	0.000905801	0.000598399	0.0010265	0.000481013	0.830733	+	0.95664	+	up in Pst	AT2G18170.1	Q39027	MAP kinase 7	Protein metabolism	protein modification	protein phosphorylation	NaN	NaN	NaN	NaN	2.22	0.61	NaN	0.83	18.1412	17.8276	17.859	17.9754	18.8392	19.0025	19.2776	18.8319	18.2225	18.2992	17.6531	18.4534	19.3635	19.0586	18.245	19.0603	17.9079	18.0706	17.7835	18.1388	15546	8338.8	14290	21119	30207	29545
0.00190348	0.00499281	0.00274591	0.00953978	0.00310327	0.830445	+	1.36833	+	up in Pst	AT3G06860.1	Q9ZPI5	Fatty acid beta-oxidation multifunctional protein AIM2	Lipid metabolism	lipid degradation	fatty acid degradation	0.42	0.44	NaN	NaN	0.5	0.55	NaN	0.4	19.3449	19.0468	19.2286	19.127	20.2591	20.3256	20.2695	20.9249	19.5106	19.4642	19.8151	19.6675	21.4177	20.9859	21.0723	21.0973	19.7619	19.7718	19.7447	19.8215	72665	55167	77907	65156	173730	129950
0.000477913	0.00127614	0.000581058	0.00203209	0.000543591	0.828636	+	1.42399	+	up in Pst	AT5G21990.1	B7ZWR6	Tetratricopeptide repeat (TPR)-like superfamily protein	Protein metabolism	protein translocation	protein translocation endoplasmic reticulum	NaN	NaN	NaN	NaN	NaN	0.62	NaN	0.48	17.0822	17.7153	17.8737	17.5601	18.6341	18.4462	18.5476	18.8115	17.8361	17.9044	17.5762	17.8081	19.4568	18.9668	18.9649	18.9702	17.7183	17.5295	17.6454	17.7696	13637	23283	18568	12128	53572	37949
0.0010581	0.000448661	0.000761299	0.000423075	0.000726344	0.82703	+	1.02724	+	up in Pst	AT5G17910.2	Q9FKN5	unknown protein	Not assigned	not assigned	not assigned	NaN	NaN	NaN	NaN	NaN	0.45	NaN	0.35	20.1126	19.9172	20.2	19.8542	20.405	20.8589	20.313	21.3508	19.8379	19.8455	20.0207	19.9154	20.8425	20.7128	20.5356	20.9987	19.2522	19.6107	19.8146	20.3033	46606	45433	53526	3385.6	43983	4058.1
0.00156819	0.00354131	0.00269943	0.00415609	0.00183879	0.82524	+	0.991447	+	up in Pst	AT2G29720.1	O82384	FAD/NAD(P)-binding oxidoreductase family protein	Not assigned	not assigned	not assigned	0.21	NaN	NaN	NaN	NaN	3.73	3.31	2.79	18.8569	18.8505	18.8522	18.9865	20.0546	19.9991	20.0519	20.5003	19.2145	19.2107	19.3948	19.4849	20.5934	20.1965	20.3778	20.3154	19.3776	19.2602	19.3566	19.523	53681	51216	63174	55066	92884	100020
0.000708409	0.00157265	0.000931212	0.0028108	0.000623065	0.823908	+	1.63679	+	up in Pst	AT3G11330.1	Q8VYG9	plant intracellular ras group-related LRR 9	Not assigned	not assigned	not assigned	0.34	NaN	NaN	NaN	0.9	1.09	NaN	0.97	17.7833	17.6701	17.5531	17.6288	18.7792	18.4094	18.6272	18.7626	17.7817	17.975	18.0876	17.4385	19.2321	19.0942	19.1602	19.1209	17.4684	17.5083	17.458	17.6255	25088	26786	26979	21664	42734	58232
1.32267e-05	0.000334111	3.47373e-06	0.00219792	4.01218e-06	0.820732	+	4.50378	+	up in Pst	AT4G37430.1	O65790	cytochrome P450, family 91, subfamily A, polypeptide 2	Secondary metabolism	glucosinolates	glucosinolate synthesis	NaN	NaN	NaN	NaN	NaN	0.33	NaN	0.3	14.5394	17.3961	15.0316	14.1102	16.804	16.7856	16.7699	16.3835	16.2073	15.8536	15.5311	15.8681	19.5969	19.1047	19.0339	20.0043	14.4952	15.2306	14.6148	15.3841	0	1342.2	118.44	389.72	18377	12152
0.00526546	0.0112738	0.0058904	0.0151257	0.00636937	0.820617	+	0.974203	+	up in Pst	AT5G59420.1	Q93Y40	OSBP(oxysterol binding protein)-related protein 3C	Vesicle trafficking	cell vesicle transport	cell vesicle transport	0.21	NaN	NaN	NaN	NaN	0.97	NaN	0.61	19.756	19.6065	19.8415	19.7596	20.5865	20.4958	20.6083	21.1458	19.8888	19.8355	19.8728	19.9567	21.006	20.8217	20.9656	20.957	19.9433	19.9858	20.0094	19.9149	197610	175880	190140	184740	443290	336810
0	0.000684002	0	0.000961069	0.000268725	0.819421		1.45866	+		AT2G39530.1	Q8GWD5	CASP-like protein 4D1	Not assigned	not assigned	not assigned	NaN	NaN	NaN	NaN	NaN	3.34	NaN	1.56	15.2625	15.2596	16.3142	14.8136	17.7582	17.5658	17.7184	15.7853	15.5402	15.8573	16.9494	17.2033	16.284	15.6738	17.8192	18.1458	14.8786	16.6819	14.693	15.8349	0	0	0	0	35805	27670
0.000210169	0.000253374	0.000158316	0.000570572	0.000139489	0.817958		1.72754	+		AT1G19880.1	A0A178WQC8	Regulator of chromosome condensation (RCC1) family protein	Cell	cell division	cell division misc.	NaN	NaN	NaN	NaN	NaN	-0.08	NaN	-0.04	16.9654	16.9784	17.0324	16.9348	17.9417	17.3894	17.2657	16.8638	16.7876	17.2046	15.5358	16.6608	18.7744	18.3843	17.9161	18.5915	16.4679	16.5058	16.9809	16.8016	6644.3	7027.8	8279.7	7976.7	9260.8	7440.3
6.93883e-05	0.000236528	0.000211798	0.000777538	0.000132365	0.81571	+	1.41708	+	up in Pst	AT5G22000.3	Q9ZT42-1	RING-H2 group F2A	Protein metabolism	protein degradation	peptide tagging	NaN	NaN	NaN	NaN	NaN	0.64	NaN	0.41	15.8675	16.4507	16.3696	16.3358	17.357	17.2216	17.3227	16.8342	16.2219	16.6817	16.1647	16.4044	18.0546	17.4256	17.1221	17.2507	16.4387	16.2676	15.1231	16.3554	2092	2960.1	2486	2307.3	8099.6	13324
0.000190011	0.000430398	0.000273919	0.00057764	0.000213333	0.81465		0.757886	+		AT4G23250.1	Q8L710	kinases;protein kinases	Protein metabolism	protein modification	protein phosphorylation	NaN	NaN	NaN	NaN	-0.37	1.64	NaN	1.08	17.3105	17.656	18.0431	17.3955	18.5172	17.7852	18.2408	19.2847	17.5042	17.5013	17.8344	17.7294	18.323	18.3253	18.2597	18.4905	17.6263	17.3997	17.5798	17.7612	7403.6	6630.4	7232.4	5695.8	12346	16922
8.99718e-05	0.00037025	4.56769e-05	0.00129237	0.000143206	0.81135		2.86212	+		AT1G78780.2	A0A178W8Q8	pathogenesis-related family protein	Not assigned	not assigned	not assigned	NaN	NaN	NaN	NaN	NaN	-0.37	NaN	-0.39	15.6484	14.8416	14.7768	16.4366	16.628	16.4469	15.6284	15.6314	14.488	15.2892	15.9852	15.3269	17.6085	18.1565	18.8002	19.0533	15.1944	15.6222	15.2594	16.094	1873.2	0	2285.5	8953	12032	27308
0.00056983	0.000437046	0.000192188	0.000604256	0.000308628	0.811208		-0.0424399			AT4G08950.1	Q9ZPE7	Phosphate-responsive 1 family protein	Signalling	nutrient signalling	nutrient signalling misc.	NaN	NaN	NaN	NaN	-0.76	0.28	NaN	0.11	15.6749	18.1721	15.9562	18.4347	17.845	15.4845	17.9304	17.5757	13.9492	17.9844	15.8216	17.8355	17.8457	17.6827	17.7136	17.9771	17.9778	17.6757	17.8185	17.917	14469	14959	14360	38020	16079	11596
0.00022314	0.00074816	0.000297121	0.00072712	0.00022033	0.810689	+	0.905863	+	up in Pst	AT4G16950.2	F4JNB8	Disease resistance protein (TIR-NBS-LRR class) family	Stress	biotic stress	pathogen effector	NaN	NaN	NaN	NaN	NaN	-0.12	NaN	-0.04	18.9277	18.3819	18.6416	18.926	19.5067	19.3805	19.5064	19.9947	18.7222	18.8104	18.8089	18.8039	19.964	19.3811	19.3805	19.4429	18.7839	18.5042	18.8182	18.4387	6783.1	8681.6	4913.2	11402	27938	21264
0.000187726	0.000649088	0.000221392	0.00152845	0.000244081	0.807642		2.26423	+		AT4G26270.1	Q94AA4	phosphofructokinase 3	Cellular respiration	glycolysis	cytosolic glycolysis	NaN	NaN	3.6	1.2	NaN	1.06	NaN	0.97	13.5296	16.4426	17.1003	17.2636	18.6871	18.2951	18.9135	16.0117	16.7614	17.1504	17.5944	17.1706	20.1431	18.4012	18.5245	19.7677	16.2208	17.1376	17.6675	16.7537	2358.5	6570	8369.5	9600.5	28843	26647
0.00884851	0.0189432	0.00972173	0.0370839	0.0114365	0.807635	+	1.41546	+	up in Pst	AT4G34180.1	Q93V74	Cyclase family protein	Not assigned	not assigned	not assigned	NaN	NaN	NaN	1.07	NaN	1.98	NaN	1.27	20.3074	20.0675	20.3131	20.2786	21.1079	21.1803	21.0409	21.5216	20.3926	20.2568	20.4311	20.5396	22.0595	21.7814	21.8177	21.8621	20.3832	20.4884	20.4223	20.565	344410	270820	360050	282620	723240	429620
0.000431471	0.00117188	0.000522517	0.00124367	0.000395052	0.807316		1.2419	+		AT2G35940.3	Q9SJ56	BEL1-like homeodomain 1	RNA	RNA biosynthesis	transcriptional activation	NaN	0.63	NaN	NaN	1.57	0.41	NaN	0.7	17.2943	16.3913	17.5574	17.924	18.8529	18.827	18.8586	17.5903	18.1793	17.0435	17.678	17.9988	18.9188	18.7854	18.7711	18.6563	17.5543	17.6328	17.6313	17.3456	11812	10751	11010	28361	46166	43577
0.000220432	0.000313258	8.69093e-05	0.000483752	0.000167637	0.806642		0.038214			AT4G00710.1	Q8W4L3	BR-signaling kinase 3	Hormone metabolism	brassinosteroid	brassinosteroid perception and signal transduction	NaN	NaN	NaN	NaN	-0.47	-0.05	NaN	-0.01	18.4557	17.3452	17.5493	18.2887	17.5963	18.0005	16.658	16.7846	16.5283	15.1506	17.6149	16.5191	17.8395	18.0508	14.9561	17.6241	17.4151	15.8566	17.5688	17.4771	13196	6211.6	5109.6	6668.3	18960	19381
0.000267805	0.000457872	0.000255679	0.000495786	0.000343164	0.803446		0.812403	+		AT5G21170.1	Q84VQ1-1	5-AMP-activated protein kinase beta-2 subunit protein	Signalling	SnRK1 metabolic regulator system	SnRK1 kinase complex	NaN	NaN	NaN	NaN	NaN	-0.1	NaN	-0.23	16.7711	17.4086	16.3277	16.3911	17.2194	17.1671	17.6859	16.9807	15.8837	16.9588	16.0555	16.9413	17.8875	17.4025	17.7393	17.2479	16.8291	16.563	16.7636	16.872	7943	15576	7557.1	6669.1	19304	18311
0.000915571	0.00130634	0.00105014	0.00104312	0.000686499	0.803113		0.759008	+		AT3G07300.1	Q9SFW0	NagB/RpiA/CoA transferase-like superfamily protein	Protein metabolism	protein synthesis	translation initiation	NaN	NaN	NaN	NaN	NaN	-0.17	NaN	-0.16	18.6602	19.0125	18.625	17.0277	19.1871	18.566	19.2984	18.9046	18.36	17.2665	19.6055	17.5116	19.6949	19.6608	19.7758	19.4611	18.4546	18.843	19.0862	19.1728	54449	9135.1	55692	10798	16273	55501
0.000137794	0.00293237	0.00132286	0.00579327	0.000976049	0.802121	+	1.75775	+	up in Pst	AT4G34230.1	O49482-1	cinnamyl alcohol dehydrogenase 5	Secondary metabolism	phenylpropanoids	lignin synthesis	NaN	NaN	NaN	NaN	2.4	1.8	NaN	1.68	17.2883	16.817	16.8518	17.0994	19.2831	19.2413	19.4711	20.3429	19.0961	18.4614	18.6915	18.8811	20.5836	20.3438	20.1693	20.2728	18.5249	18.6861	18.3945	18.7329	6803	3474.7	4923.4	4372	41306	100870
0.000305819	0.00098213	0.000417499	0.000808085	0.000300544	0.798736	+	1.36261	+	up in Pst	AT4G37120.1	O23174	Pre-mRNA splicing Prp18-interacting factor	Not assigned	not assigned	not assigned	NaN	NaN	NaN	NaN	NaN	0.42	NaN	0.3	17.7984	18.3444	18.4067	18.0813	18.6074	19.1483	19.4751	18.4402	18.3923	17.8526	18.161	18.0702	19.5531	18.6184	18.7044	19.0004	18.1964	17.4839	15.8108	18.9347	14222	6629.8	13869	8790.1	13791	84578
0.00301847	0.00601348	0.00355234	0.0126598	0.00358472	0.795152	+	1.5219	+	up in Pst	AT3G44880.1	Q9FYC2	Pheophorbide a oxygenase family protein with Rieske [2Fe-2S] domain	Coenzyme metabolism	tetrapyrrole	chlorophyll metabolism	NaN	NaN	NaN	NaN	2.23	NaN	NaN	0.33	20.0609	19.698	19.9323	19.8864	20.6387	20.5426	20.6816	20.8962	19.8873	19.8839	19.8591	19.9481	21.6268	21.358	21.4048	21.4902	19.8803	20.0486	19.8999	19.9634	114790	105050	104290	104580	212790	221140
0.000125784	0.000203253	0.000111603	0.000279983	0.000102499	0.791484		1.36663			AT1G21170.1	F4HWE6	Exocyst complex	Vesicle trafficking	target membrane tethering	Exocyst complex	NaN	NaN	NaN	NaN	NaN	0.41	NaN	0.22	17.728	17.9554	18.1097	18.0436	18.5925	16.559	19.1239	18.1237	18.1426	17.5717	15.2922	18.2267	18.6078	19.1462	15.7837	19.3457	16.0033	15.4326	18.1061	17.8749	4378.9	4424.5	4527.6	4550.3	11866	2602.7
0.000111108	0.000312824	0.00013299	0.000530435	0.000143944	0.788842	+	1.0496	+	up in Pst	AT1G05270.1	A0A654E8D8	TraB family protein	RNA	RNA regulation of transcription	bZIP transcription factor family	NaN	NaN	NaN	NaN	NaN	0.27	NaN	0.25	17.8793	18.0757	18.2588	19.044	18.1918	18.8589	18.9666	18.7994	17.9963	18.013	18.0166	17.6355	19.769	19.165	18.8594	19.1361	17.8282	18.1659	18.2731	18.4639	3561.9	3663.1	2682.5	5949.2	8258.5	12564
0.00140506	0.000903074	0.000925915	0.00320007	0.00130031	0.788757		0.754889			AT1G01490.2	O03982	Heavy metal transport/detoxification superfamily protein	Not assigned	not assigned	not assigned	NaN	NaN	NaN	NaN	0.15	0.92	NaN	0.81	17.6798	17.7285	17.7233	17.4318	18.0491	18.295	17.2657	17.7271	17.7413	17.8292	14.6128	17.9985	18.5185	17.9593	18.3899	18.0944	16.3832	17.8253	17.6744	18.0596	69493	37689	40513	51909	46827	36036
0.00038495	0.000539434	0.000292072	0.000433989	0.00046414	0.788426		-0.00255203			AT1G21640.1	Q9C5W3-1	NAD kinase 2	Not assigned	transferase transferring phosphorus-containing group	not assigned transferase transferring phosphorus-containing group	NaN	NaN	NaN	NaN	NaN	-0.12	NaN	-0.01	18.9768	18.8702	18.3562	18.5854	18.6071	18.7651	18.9229	19.2058	18.4816	18.64	16.7249	18.5006	19.0976	18.42	18.5932	19.0435	18.5287	18.6668	18.8832	19.0858	25813	14454	6017	7812.7	12601	17065
0.000108374	0.000188469	0.000125063	0.000324074	0.000183924	0.786441		0.716203	+		AT3G03560.1	A0A654F3U2	unknown protein	Not assigned	not assigned	not assigned	NaN	NaN	NaN	1.29	NaN	0.96	NaN	0.91	15.0622	16.9617	15.4066	17.1236	17.5337	16.4653	17.528	16.7567	15.9089	16.1775	16.1832	16.8685	17.7787	17.4539	17.6144	17.4659	16.6814	16.8721	16.9425	16.9521	3791.9	7269.3	2065	2064.7	4093.1	5177.7
0.000135961	0.000279269	6.94953e-05	0.000429571	0.000130393	0.784112		1.23453	+		AT4G00900.1	O23087	ER-type Ca2+-ATPase 2	Transport	primary active transport	P-type ATPase superfamily	NaN	NaN	NaN	NaN	1.47	0.28	NaN	0.03	17.2063	16.3446	17.3999	17.0633	17.6476	18.1685	16.6967	17.5875	16.0681	16.8618	17.598	16.4361	17.9952	18.4979	17.8932	18.2334	16.9147	16.9552	16.924	16.8876	7591.3	3724.5	4700.7	3227	12288	15655
0.000256533	0.000654203	0.000262932	0.0021778	0.00016269	0.783214		2.97472	+		AT4G37310.1	Q9SW67	cytochrome P450, family 81, subfamily H, polypeptide 1	Not assigned	oxidoreductase acting on paired donor with incorporation or reduction of molecular oxygen	not assigned oxidoreductase acting on paired donor with incorporation or reduction of molecular oxygen	NaN	NaN	NaN	NaN	0.92	1.28	NaN	1.29	17.0501	16.772	16.9354	17.2029	18.6478	17.716	17.2037	17.2127	16.888	16.1616	17.7629	16.8348	19.7869	19.6549	19.4628	19.751	16.5665	16.7978	16.5787	16.8138	4880.6	11180	11865	8568	19616	25938
0.000311097	0.000137083	0.000258575	0.000176755	0.000144746	0.78265		-0.335516			AT3G02050.1	Q9LD18	K+ uptake transporter 3	Transport	carrier-mediated transport	APC superfamily	NaN	NaN	NaN	NaN	NaN	-0.87	NaN	-0.76	16.5236	15.5096	17.9783	17.7502	17.6936	16.1039	17.523	17.0033	16.6787	17.8162	15.2705	15.4279	16.5956	17.5089	17.0166	17.6449	17.4998	17.823	16.967	17.8183	2564.3	2414.9	22080	18046	9719.2	4001.2
0.000230616	0.000551491	0.000329217	0.00101946	0.000249643	0.780902		1.55714	+		AT4G12790.5	Q8W4C1	P-loop containing nucleoside triphosphate hydrolases superfamily protein	Not assigned	not assigned	not assigned	1.21	NaN	NaN	NaN	NaN	0.19	NaN	0.1	16.7471	16.856	16.6597	16.325	17.5999	16.8245	17.772	18.7583	17.0326	17.4415	17.1161	16.2408	18.4454	18.2754	18.1641	18.3526	16.5574	16.8248	16.8679	16.759	11009	11344	2558.2	7580.4	10679	6786.7
0.00991757	0.0346856	0.0138391	0.0665536	0.0119804	0.780784	+	1.55841	+	up in Pst	AT3G44860.1	Q9FYC4	farnesoic acid carboxyl-O-methyltransferase	Not assigned	transferases	not assigned transferases	NaN	NaN	NaN	NaN	NaN	1.18	NaN	0.73	21.2224	20.7123	21.1356	21.2896	22.2435	22.2046	22.1237	22.2874	21.5303	21.301	21.3743	21.5306	23.3641	22.7991	22.8128	22.89	21.4179	21.4597	21.2616	21.4932	369470	271210	374450	398630	1258800	1137600
7.71983e-05	0.00037709	0.000163613	0.000361928	0.000214969	0.779292		1.01824			AT2G36360.2	Q8RWL1	Galactose oxidase/kelch repeat superfamily protein	Not assigned	not assigned	not assigned	NaN	NaN	NaN	NaN	NaN	0.31	NaN	0.29	16.5575	15.3681	16.3994	15.5135	17.0974	17.4838	16.3246	17.762	17.0354	16.8324	17.2259	14.4569	18.6864	17.482	17.017	17.7094	18.1668	15.8474	17.814	14.9937	2239.8	2295.1	4130	2339	14126	17003
0.000341847	0.000631265	0.000313747	0.000320828	0.000482558	0.779139	+	0.479838		up in Pst	AT5G06110.2	Q9LHS5	DnaJ domain ;Myb-like DNA-binding domain	Protein metabolism	protein modification	protein folding and quality control	NaN	NaN	NaN	NaN	-0.51	0.2	NaN	0.06	18.2105	18.3792	17.8839	17.7198	18.1591	18.6706	18.5962	19.1648	18.257	17.4347	17.8486	17.9338	20.0546	18.193	18.0073	17.7267	17.8157	18.1601	17.8366	18.2498	10827	13458	14043	10192	16381	13183
0.000456639	0.000619647	0.000430413	0.00104156	0.000928849	0.776651		1.72872			AT1G60600.2	Q0WUA3-1	UbiA prenyltransferase family protein	Coenzyme metabolism	phylloquinone	1,4-dihydroxy-2-naphtoate-phytyltransferase	NaN	NaN	NaN	-1.49	NaN	-1.33	NaN	-0.73	18.1815	15.6123	17.3596	15.657	15.6469	19.1913	15.3008	16.0255	14.7001	15.6205	16.4277	16.3094	19.7579	18.6423	17.1538	15.3532	18.0807	15.1809	15.3993	15.3315	23705	21520	18796	0	16440	63566
0.000338342	0.000549584	0.000557615	0.000866671	0.000442338	0.774416		-0.128156			AT3G55140.2	F4JF98	Pectin lyase-like superfamily protein	Cell	cell wall	cell wall degradation	NaN	NaN	NaN	NaN	NaN	0.07	NaN	0.01	18.8039	14.6797	15.5132	15.9357	18.7017	18.4574	17.3484	18.7468	17.67	17.7164	17.105	17.6653	17.7839	16.6434	18.8205	17.1965	16.4402	18.3009	18.6106	17.6052	14484	22046	7420.4	3350	14614	24476
7.89024e-05	0.000234601	0.000104261	0.000468098	0.000112158	0.773169		1.59001	+		AT4G34890.1	Q8GUQ8	xanthine dehydrogenase 1	Nucleotide metabolism	nucleotide degradation	purines degradation	0.43	NaN	NaN	NaN	NaN	0.32	NaN	0.49	18.1893	17.4794	17.7625	17.8284	18.7755	18.6538	18.5874	17.1498	17.204	17.7568	17.1398	17.9732	19.6288	19.188	19.1599	19.364	17.5824	17.9404	17.7283	17.7296	3186.7	1843.3	3142	3080.9	7031.5	9875.4
2.39154e-05	0.000139122	4.29774e-05	0.000210768	6.26696e-05	0.772868		1.04553	+		AT2G15480.1	Q9ZQG4-1	UDP-glucosyl transferase 73B5	Secondary metabolism	flavonoids	flavonoid glycosylation	2.67	NaN	NaN	NaN	NaN	2.36	NaN	2.24	14.4549	16.3876	15.5011	15.3546	17.3351	15.3834	15.4279	16.9095	15.8673	15.0725	15.4366	15.5879	17.0847	16.5054	17.7484	17.5477	15.9183	15.751	16.5965	16.4382	606.77	794.98	1219.9	787.39	6236.4	3555.6
0.000111503	4.57639e-05	0.000603169	3.61755e-05	0.000127043	0.771792		-0.288274			AT1G26640.1	Q8H1F7	Amino acid kinase family protein	Nucleotide metabolism	nucleotide phosphotransfer and pyrophosphatases	nucleotide phosphotransfer and pyrophosphatases misc.	NaN	NaN	NaN	NaN	NaN	0.37	NaN	0.32	16.9003	16.6441	16.7048	16.9328	15.6983	15.8257	16.4741	16.8322	15.4766	16.8292	15.1465	14.2908	16.0692	16.69	16.2798	16.5756	16.7834	16.7456	16.7223	16.5165	3598.5	3311.1	4074.9	4926.2	2820.1	668.92
0.000746817	0.000538818	0.000543927	0.000749293	0.000410846	0.770525		0.462526	+		AT5G02050.1	A0A654FXH2	Mitochondrial glycoprotein family protein	Not assigned	not assigned	not assigned	NaN	NaN	NaN	NaN	NaN	-0.29	NaN	-0.39	17.3916	17.5926	17.4716	16.6412	17.6006	18.0799	17.613	17.5502	17.524	17.8834	14.5771	17.7772	18.1536	18.1512	17.9583	18.1627	17.5552	17.534	17.6496	17.8369	24959	25499	26760	29067	15246	15056
0.000151338	0.000189783	0.000120124	0.00024934	0.000115329	0.770284		0.908186	+		AT1G59218.2	P0DI17	Disease resistance protein (CC-NBS-LRR class) family	Not assigned	not assigned	not assigned	NaN	NaN	NaN	NaN	NaN	0.1	NaN	0.21	19.0616	19.1026	18.5271	19.5558	19.8348	19.3079	19.6237	20.5416	19.3874	18.8821	18.7406	19.2168	20.0659	19.9012	20.0839	19.9936	18.9903	18.7169	19.4913	19.2133	4898.6	4993	5298.7	6372.1	11380	4254.6
0.000363013	0.000379973	0.000190371	0.000668602	0.00028715	0.769409		0.710326			AT3G55460.1	Q8L3X8-1	SC35-like splicing factor 30	RNA	RNA processing	RNA splicing	NaN	NaN	NaN	NaN	NaN	0.18	NaN	0.05	15.2684	17.3608	15.1998	17.4095	17.1374	17.1381	15.4862	16.3902	15.1274	15.9575	16.2821	15.7073	18.2502	16.9654	17.1132	17.233	17.0357	14.7195	17.3763	17.589	7747	22379	7623.9	13549	18600	19582
0.000186705	0.000420799	0.000219193	0.000504617	0.000172409	0.767125	+	1.14452	+	up in Pst	AT1G03370.1	Q9ZVT9	C2 calcium/lipid-binding and GRAM domain containing protein	Not assigned	not assigned	not assigned	NaN	NaN	NaN	1.21	NaN	1.53	NaN	0.91	16.9729	16.9674	16.5881	17.2791	17.873	17.3764	17.6498	17.7747	16.807	16.7395	16.9645	17.0943	18.0936	17.5572	17.5053	17.5615	16.9057	17.042	15.259	16.933	6199	4254.5	7892.4	8357.8	20906	10846
0	4.11806e-05	2.43077e-06	0.000336093	0	0.763649		1.09406	+		AT2G01340.1	Q52K81	Encodes a protein whose expression is responsive to nematode infection.	Not assigned	not assigned	not assigned	NaN	NaN	NaN	NaN	NaN	0.27	NaN	0.68	15.6706	14.3297	16.7143	16.2836	15.8802	16.7291	15.6065	16.7467	16.6953	14.0995	15.5916	15.5215	17.7213	17.4596	16.6565	15.6068	15.8722	15.509	15.612	16.0749	0	0	0	0	3068.1	0
0.0176256	0.0404779	0.0249525	0.0490426	0.0180755	0.762604	+	1.09979	+	up in Pst	AT1G05010.1	Q06588	1-aminocyclopropane-1-carboxylate oxidase	Hormone metabolism	ethylene	SAM to ethylene (MTA cycle)	0.46	NaN	1.59	NaN	NaN	1.72	NaN	1.59	20.9401	21.0255	20.9778	20.8513	22.0119	21.9769	21.9525	22.3061	21.1746	21.2448	21.442	21.3356	22.2744	21.9062	22.018	22.1548	20.9844	20.9133	20.9368	21.1198	587580	708820	572290	633240	1586000	1403700
0.000542609	0.000436365	0.00049332	0.000587632	0.000461063	0.760974		-0.125859			AT1G36050.2	A0A178W9L7	Endoplasmic reticulum vesicle transporter protein	Not assigned	not assigned	not assigned	NaN	NaN	NaN	NaN	NaN	0.37	NaN	0.15	18.2269	18.1216	18.2181	17.9862	17.9267	17.9776	18.1155	18.4737	18.0551	18.0899	17.89	15.4147	18.2646	17.9483	17.9315	17.8269	18.0988	18.2229	18.0961	18.0568	18256	18757	20143	20029	18443	11328
9.43957e-05	0.000124929	7.78764e-05	0.000248317	0.000102805	0.760352		1.14033			AT1G04860.1	Q8W4N3	ubiquitin-specific protease 2	Protein metabolism	protein degradation	peptidase families	NaN	NaN	NaN	NaN	NaN	0.26	NaN	0.15	16.871	16.7517	14.5815	15.3357	15.7835	17.2066	16.2165	16.175	15.8858	15.6844	15.9149	14.855	17.3114	16.7689	17.4379	16.4775	16.9326	16.7785	13.9392	15.7841	3930.8	3659.6	3760.4	1999.3	3072.2	5985.1
0.00498782	0.00947596	0.00478844	0.0114978	0.00471561	0.759155		0.669349	+		AT2G20760.1	Q9SKU1	Clathrin light chain protein	Vesicle trafficking	clathrin coated vesicle (CCV) machinery	clathrin triskelion	NaN	NaN	NaN	NaN	NaN	0.59	NaN	0.31	19.6866	19.5463	19.915	19.3704	19.9906	20.3393	19.9465	21.1759	19.8262	19.4791	19.7816	19.3288	20.7216	20.2535	20.1385	20.4948	19.8086	19.4066	19.7454	19.9704	225640	136230	217500	128780	178560	286510
0.000300447	0.000666439	0.000283584	0.00202139	0.000261693	0.757567		1.33606	+		AT3G02740.1	A0A384L5S2	Eukaryotic aspartyl protease family protein	Protein metabolism	protein degradation	peptidase families	NaN	NaN	NaN	NaN	NaN	0.56	NaN	0.75	17.7776	16.6843	16.0576	17.4048	18.556	18.9896	18.2749	18.484	17.4644	17.4449	18.9788	17.386	18.7628	18.7749	18.6809	18.9079	18.2014	17.3315	16.0356	18.2138	17436	5666.8	5343.9	14326	39752	24032
0.00325395	0.00434682	0.00321131	0.00413613	0.00353666	0.757279		-0.146563			AT5G15350.1	Q39131	early nodulin-like protein 17	Not assigned	plastocyanin-like	not assigned plastocyanin-like	NaN	NaN	NaN	-1.29	-0.17	-0.29	NaN	-0.39	19.533	18.93	19.446	19.6144	19.459	19.4719	19.1834	21.0817	19.342	19.4463	19.0963	18.2823	19.8996	19.5196	19.2928	19.1666	19.4662	19.3845	19.8346	19.7796	135890	94489	103130	129490	123230	115960
5.56788e-05	0.000144757	6.60784e-05	0.000211979	6.84961e-05	0.755957		1.36583	+		AT1G78200.2	Q8L7I4	Protein phosphatase 2C family protein	Protein metabolism	protein modification	protein dephosphorylation	NaN	NaN	NaN	NaN	NaN	0.56	NaN	0.41	15.4887	14.7147	17.0095	14.946	17.0464	16.5672	16.617	17.1027	16.7835	15.8669	16.0118	15.6473	17.8011	16.8428	16.6137	16.9396	14.4175	15.5329	16.4875	16.296	2829.3	658.8	3895.2	537.16	6307.5	6834.1
0	0.000282827	0	0.00100514	1.96749e-06	0.755492		3.54672	+		AT3G29250.2	#N/A	NAD(P)-binding Rossmann-fold superfamily protein	Not assigned	not assigned	not assigned	NaN	1.41	NaN	1.27	NaN	-0.4	NaN	0.12	16.1266	15.0034	16.0571	15.1312	15.4897	16.3109	15.9142	16.6817	15.5896	14.8857	15.2437	15.6556	18.6662	18.2139	18.3816	18.5186	14.2761	14.8664	15.5099	14.9409	0	0	0	0	2885.8	10771
9.845e-06	0.000107059	3.16696e-06	0.000586219	9.62152e-06	0.755059		4.49272	+		AT3G27700.2	Q9LVX1	zinc finger (CCCH-type) family protein / RNA recognition motif (RRM)-containing protein	Not assigned	not assigned	not assigned	NaN	NaN	NaN	NaN	NaN	0.28	NaN	0.2	14.6651	16.3844	13.4142	17.0552	18.8056	15.3548	16.5489	16.4018	15.4584	16.6305	16.7991	15.2028	20.0188	19.6925	19.6377	19.4936	15.4049	15.4046	15.1557	14.9064	0	530.08	410.97	463.84	5090.9	3782.8
8.71343e-05	0.000220119	9.69241e-05	0.000420558	3.43655e-05	0.754754		2.60749	+		AT4G30490.1	Q8L517	AFG1-like ATPase family protein	Not assigned	not assigned	not assigned	NaN	NaN	NaN	NaN	2.52	0.93	NaN	0.69	15.7619	16.3902	14.7021	16.6862	16.3072	16.4607	15.9302	17.5908	15.3937	15.6501	16.296	15.93	17.8779	18.4983	18.5078	18.6498	15.7512	15.6927	15.73	15.93	1911.9	3172.5	1649.4	5739.7	16716	4309.2
0.000469789	0.000892978	0.000567543	0.0015377	0.000519904	0.754734		0.998099	+		AT1G12140.1	A8MRX0-1	flavin-monooxygenase glucosinolate S-oxygenase 5	Secondary metabolism	glucosinolates	glucosinolate synthesis	NaN	NaN	NaN	NaN	NaN	0.39	NaN	0.34	16.8144	18.1731	18.4042	18.0611	18.4783	18.5856	19.0141	18.0674	17.9408	18.6107	17.591	16.984	19.5501	19.0286	19.0634	19.11	18.1017	18.1438	18.3483	18.1658	4350	21214	19017	22515	37556	26801
0.00037981	0.000619645	0.000318758	0.00113016	0.000276947	0.753745		2.75013	+		AT3G23280.2	Q4FE47-2	XB3 ortholog 5 in thaliana	Protein metabolism	protein degradation	peptide tagging	NaN	NaN	NaN	NaN	NaN	0.35	NaN	0.21	16.0156	18.3139	18.3403	15.8582	18.5804	18.8402	15.084	18.0401	18.2226	18.3095	15.6651	15.3327	17.9752	19.004	18.9007	18.6889	16.4967	18.1126	14.077	14.882	13685	14778	15402	9964.2	20221	30275
0.00126665	0.00110177	0.000930063	0.00154479	0.00143135	0.753036		-0.442802			AT5G17670.1	A0A5S9Y515	alpha/beta-Hydrolases superfamily protein	Not assigned	not assigned	not assigned	NaN	NaN	NaN	-1.09	NaN	-0.79	NaN	-0.49	18.7606	18.5219	15.4549	18.6564	17.499	18.1217	18.4018	18.537	16.2597	18.0121	16.8648	18.4107	19.0787	18.138	17.3985	18.788	19.1061	18.6727	18.4934	18.9023	56094	40129	45393	38082	41174	29121
0.000255792	0.000209365	0.000186563	0.000282946	0.000141089	0.7525		1.44207	+		AT3G46670.1	Q9SNB1	UDP-glucosyl transferase 76E11	Not assigned	glycosyltransferase	not assigned glycosyltransferase	NaN	NaN	NaN	-1.25	NaN	0.82	NaN	1.28	17.8553	16.7283	17.8803	17.6441	17.7231	18.0491	17.9425	14.6652	17.8225	17.724	14.3957	15.4279	18.9971	17.8135	17.9476	18.0827	15.6652	17.7329	16.3082	17.3662	6619.9	11506	7633.4	10585	9181	14154
0.000488849	0.00302157	0.00139098	0.00403203	0.00154066	0.752444	+	0.80792	+	up in Pst	AT1G13470.1	A0A654E9J0	unkown protein (DUF1262)	Not assigned	not assigned	not assigned	NaN	-2.71	4.04	3.38	NaN	1.79	2.12	1.77	16.6533	17.4805	17.999	18.6646	20.0184	20.0712	20.0215	19.825	19.0584	18.8657	19.6855	19.3166	20.0085	20.1038	20.2858	20.1312	19.1104	19.3693	19.0842	19.7337	12311	11447	22090	24246	114580	109310
0.00976306	0.00974625	0.00690607	0.00967517	0.00886324	0.75042		-0.644616	+		AT5G47930.1	Q8L953	Zinc-binding ribosomal protein family protein	Protein metabolism	protein synthesis	ribosomal protein	NaN	NaN	NaN	NaN	NaN	-0.16	NaN	-0.24	20.0552	21.6468	21.3918	20.2838	21.1612	20.6642	21.2349	20.3693	19.129	19.205	20.9165	21.1774	20.5345	19.8554	20.2129	20.885	21.152	20.9846	21.3202	20.6095	339440	409270	343940	290650	495360	305290
0.000251523	0.00156947	0.000747213	0.00182585	0.000554455	0.749016	+	1.23076	+	up in Pst	AT3G26210.1	A0A5S9XFR6	cytochrome P450, family 71, subfamily B, polypeptide 23	Not assigned	oxidoreductase acting on paired donor with incorporation or reduction of molecular oxygen	not assigned oxidoreductase acting on paired donor with incorporation or reduction of molecular oxygen	NaN	-1.52	4.23	3.6	NaN	2.07	1.71	1.72	16.7739	16.3101	16.7855	17.2109	19.116	18.9863	18.9768	19.1536	18.1174	18.1338	18.3658	18.6198	19.4606	19.3114	19.3452	19.3953	17.9264	18.2256	18.1728	18.2647	7217.9	6030.8	9384.2	13410	58088	48547
0.00183857	0.00289632	0.00165341	0.00946	0.0020889	0.746833	+	2.16428	+	up in Pst	AT3G17820.1	Q9LVI8	Glutamine synthase	Amino acid metabolism	amino acid synthesis	Gln synthesis	NaN	NaN	NaN	NaN	0.47	-0.09	NaN	-0.07	19.2912	18.9189	19.0022	18.5027	19.6848	19.587	19.8142	19.2496	18.7754	19.1449	18.507	18.921	20.778	20.6493	20.5278	20.6489	18.8429	17.7687	18.6814	18.6539	49587	70375	73556	68124	118300	107370
0.000264549	0.000505112	0.000345898	0.000671401	0.000236472	0.746793		0.638186	+		AT2G33730.1	P93008	P-loop containing nucleoside triphosphate hydrolases superfamily protein	RNA	RNA processing	RNA splicing	NaN	NaN	NaN	NaN	NaN	0.24	NaN	0.08	17.3376	18.0377	17.0314	18.1233	18.1534	17.883	17.9587	18.7304	17.9468	17.7263	18.0504	16.0148	18.8126	17.8355	17.7991	18.0245	17.6068	17.4477	17.2604	17.6041	8028.3	9498.3	2869.1	17399	15341	16015
0.00011872	0.000915347	0.000329042	0.00100543	0.000261794	0.745862		0.980387	+		AT4G04540.1	Q9SYS7	cysteine-rich RLK (RECEPTOR-like protein kinase) 39	Protein metabolism	protein modification	protein phosphorylation	NaN	NaN	NaN	NaN	NaN	1.7	NaN	1.15	17.4183	16.5914	16.4061	16.0581	18.9824	17.935	18.3479	18.0486	17.0855	18.2229	17.0481	17.9738	19.2469	18.3608	19.3328	18.546	18.0949	18.1659	17.5	17.8042	4310.2	4610	3929.3	3992.7	52605	25468
0.00098367	0.00147731	0.000805822	0.00190522	0.00106166	0.745306	+	0.884944	+	up in Pst	AT3G16990.1	Q9ASY9-1	Haem oxygenase-like, multi-helical	Not assigned	not assigned	not assigned	NaN	NaN	NaN	NaN	NaN	0.95	NaN	0.97	17.9428	17.3493	17.4465	17.5112	17.904	17.8349	17.8216	18.2129	17.6332	16.6932	17.1138	17.352	18.2278	18.2307	18.2006	18.2419	17.1061	16.872	17.5404	17.8428	24519	38560	34302	42753	64296	47634
0.00319133	0.00516219	0.00305607	0.00407698	0.00289903	0.743838	+	0.483918	+	up in Pst	AT1G21130.2	Q9LPU8-2	O-methyltransferase family protein	Not assigned	transferase transferring one-carbon group	not assigned transferase transferring one-carbon group	NaN	NaN	NaN	NaN	NaN	1.24	NaN	0.57	19.2717	18.8332	19.1923	19.2533	19.2759	19.1803	19.2248	19.7574	18.4632	18.5058	18.7102	18.7837	19.1568	18.8054	18.8686	18.8257	18.4642	18.5193	18.5771	18.1602	114740	97084	102980	140000	255930	172840
5.71165e-06	5.7972e-05	2.1619e-05	0.000202949	1.60826e-05	0.740344	+	1.61983	+	up in Pst	AT3G51440.1	Q9SD05	Calcium-dependent phosphotriesterase superfamily protein	Secondary metabolism	nitrogen-containing secondary compounds	alkaloid-like	NaN	0.53	3.49	2.77	1.28	1.76	NaN	1.26	16.2104	15.2381	15.7331	15.3814	16.1691	16.1836	16.4658	16.1721	15.6299	15.4637	15.5846	15.351	17.4532	16.8793	17.314	17.2034	16.502	16.1951	14.6652	15.0084	0	0	825.69	0	2387.2	2539.8
0.000176873	0.00043528	0.000266764	0.000755581	0.000258689	0.737609		0.625974			AT5G55200.1	Q9FLP3	Co-chaperone GrpE family protein	Not assigned	not assigned	not assigned	NaN	NaN	NaN	NaN	NaN	0.2	NaN	0.34	21.7995	16.4616	20.3966	22.4229	22.6781	21.918	22.232	15.8382	21.6465	22.0108	14.9208	21.1378	21.7757	22.451	22.8505	22.0261	22.0409	20.7323	21.9992	21.827	3608.3	3054.4	9409.7	9388.2	25529	15095
0.00039926	0.000712991	0.000508852	0.00101972	0.00061233	0.737152	+	0.784082	+	up in Pst	AT2G42680.1	Q9SJI8	multiprotein bridging factor 1A	Not assigned	not assigned	not assigned	NaN	NaN	NaN	NaN	NaN	0.56	NaN	0.38	17.6406	18.3878	18.3511	18.0798	19.1954	18.9334	19.2039	18.5355	17.9231	18.5418	17.9575	18.4972	18.7608	19.0357	19.1891	19.0825	18.3601	18.3804	18.0154	18.176	10946	15800	15102	14939	33384	19032
0.000160896	0.000694342	0.000295736	0.000853697	0.000440725	0.736177	+	1.17827	+	up in Pst	AT2G34630.1	Q5HZ00-3	geranyl diphosphate synthase 1	Coenzyme metabolism	phylloquinone	plastoquinone synthesis	NaN	NaN	NaN	NaN	NaN	0.49	NaN	0.5	17.0897	17.0237	16.3595	17.4583	18.2214	18.0423	17.8433	17.7799	17.3742	17.1264	17.0691	17.3726	18.8182	18.3787	18.4779	18.315	17.2182	17.3728	17.3456	17.3402	8980	5277.8	7772.9	635.18	26457	23510
7.30782e-05	0.000190803	6.80139e-05	0.000234093	7.89246e-05	0.73567		1.19704			AT3G14790.1	Q9LH76	rhamnose biosynthesis 3	Carbohydrate metabolism	nucleotide sugar biosynthesis	UDP-L-rhamnose synthesis	NaN	NaN	NaN	NaN	-0.21	0.3	NaN	0.11	16.943	18.7375	18.1713	18.3566	18.7957	19.4062	19.1891	18.6531	18.6602	18.4854	17.4546	18.5012	19.6789	18.7042	19.187	18.5148	18.3079	18.1423	15.5425	19.3041	1638.7	5039.2	1793.3	1807.3	7541.5	6791.3
0.000274054	0.000333915	0.00038359	0.000465603	0.000177868	0.734309		0.92302	+		AT5G50840.1	Q8RXD7	unknown protein	Not assigned	not assigned	not assigned	NaN	NaN	NaN	NaN	NaN	0.49	NaN	0.33	17.1185	16.7473	17.3759	17.3936	17.6773	17.5274	17.6049	17.0858	16.8094	17.2452	16.0527	16.8509	18.0952	17.752	17.3956	17.6848	17.2254	16.9411	16.7056	16.3633	9732.5	10617	12015	6469.9	12423	10473
0.0132438	0.0247557	0.0145998	0.0373085	0.0139209	0.733926	+	1.32939	+	up in Pst	AT4G34200.1	O49485	3-Phosphoglycerate DH	Amino acid metabolism	amino acid synthesis	Ser synthesis	NaN	1.2	NaN	NaN	-0.43	1.62	NaN	1.48	21.2158	21.2859	21.1618	21.145	21.7742	21.7544	21.7447	22.3737	21.1032	21.2407	21.3169	21.0505	22.6516	22.3041	22.4093	22.4899	21.112	21.1798	21.101	21.1444	410710	577920	422470	467480	817780	650250
0.000190671	0.000292749	8.09808e-05	0.000286598	0.000103817	0.733407		1.25568			AT2G26300.1	P18064	G protein alpha subunit 1	Signalling	G-proteins	G-proteins misc.	NaN	NaN	NaN	NaN	NaN	0.57	NaN	0.83	17.5897	14.3947	17.4788	17.8622	16.1152	17.8046	17.482	16.4437	17.3136	15.0548	16.254	16.2896	16.6279	18.0448	17.6652	18.1943	17.7355	15.2929	17.2183	15.2628	3420	5199.5	11533	7155.5	6081	9288.1
8.18067e-05	8.89827e-05	5.03259e-05	0.000116925	5.86921e-05	0.73314	+	0.728678	+	up in Pst	AT3G61690.1	A0A384L4P3	nucleotidyltransferases	Not assigned	not assigned	not assigned	NaN	NaN	NaN	NaN	NaN	-0.14	NaN	-0.09	16.2751	15.4386	15.978	16.0187	16.835	16.1748	16.134	16.4164	15.7882	15.5312	15.7658	15.5425	16.8124	16.4444	16.2652	17.1894	15.8088	15.4104	15.9868	16.5907	4672	1512.3	1359.8	4110.7	3930.8	4730.9
0.000186985	0.000347717	0.000244888	0.000336123	0.000314107	0.733001		-0.295113			AT3G29760.1	F4J488	Haloacid dehalogenase-like hydrolase (HAD) superfamily protein	Protein metabolism	protein modification	protein dephosphorylation	NaN	-0.36	NaN	NaN	NaN	-0.07	NaN	-0.05	15.6905	18.2524	15.258	15.0107	16.7173	17.1571	18.0197	17.0746	15.6286	15.805	17.3304	17.2728	15.8591	17.5582	17.5772	15.3775	18.2159	17.3614	15.1972	16.7779	3592.5	13673	6124	2857.6	15837	8430.9
4.67203e-05	0.000781474	0.000203285	0.00132132	0.000177818	0.732973		1.79701	+		AT3G54420.1	Q9M2U5	homolog of carrot EP3-3 chitinase	Stress	biotic stress	biotic stress misc.	NaN	NaN	2.95	2.27	NaN	3.59	NaN	2.04	15.5797	15.7087	15.6043	15.1661	17.7457	17.2659	17.9175	15.7488	16.6048	15.9359	16.4347	16.7707	17.5431	17.9089	18.3275	18.4178	16.3139	16.3886	15.5288	16.7779	0	0	2744.7	4089.1	39915	31385
0.000896406	0.00136607	0.000941223	0.00208969	0.00076893	0.731912	+	1.08922	+	up in Pst	AT1G65220.1	A0A178WBU9	ARM repeat superfamily protein	Protein metabolism	protein synthesis	translation initiation	NaN	-0.3	NaN	NaN	NaN	0.31	NaN	0.25	18.1045	18.0422	18.1296	17.8235	18.5962	18.7232	18.6099	18.0197	17.866	17.6458	17.6889	17.8206	19.2976	18.7317	18.9789	18.8652	17.8108	17.6693	18.0628	17.9737	28813	37244	32701	28389	54829	53145
0.000209714	0.000140243	0.000150631	0.000163	0.00010482	0.730025		0.676097			AT1G10960.1	O04090	ferredoxin 1	Photosynthesis	photophosphorylation	linear electron flow	NaN	NaN	NaN	NaN	NaN	-0.13	NaN	0.23	14.9215	16.1789	16.0848	17.3635	15.959	18.0885	15.856	17.4813	16.139	15.6188	16.4026	16.3043	16.3686	17.32	15.8391	16.6244	16.1945	15.8891	16.0149	15.3492	6635.4	7035.5	4982.1	11274	2626.5	12967
0.00101702	0.00117613	0.00114478	0.00275702	0.00187542	0.72622		0.373522			AT5G18970.1	A0A178UJQ5	AWPM-19-like family protein	Not assigned	not assigned	not assigned	NaN	NaN	NaN	NaN	NaN	-0.17	NaN	-0.28	14.6247	16.4909	15.4735	15.6499	15.1445	15.8577	18.0375	15.7189	14.7432	15.9543	13.6503	17.5058	16.9774	17.9371	16.0959	18.0581	17.8107	17.7947	14.8014	17.1676	64990	29362	28822	20316	0	33058
0.00206104	0.00396864	0.00196259	0.00676384	0.00216797	0.725874	+	1.26686	+	up in Pst	AT1G69410.1	Q9C505	eukaryotic elongation factor 5A-3	Protein metabolism	protein synthesis	translation elongation	NaN	NaN	NaN	NaN	0.54	1.19	NaN	0.71	18.5229	18.6755	18.7886	18.5276	19.579	19.5511	19.5622	19.8345	18.8454	18.9245	19.0153	18.8382	20.2617	19.997	20.1777	20.2049	18.6863	19.0479	18.8333	19.0064	68446	62976	72807	89675	131240	129930
0.00839447	0.0534938	0.0230973	0.0479474	0.0213211	0.722622	+	0.700053	+	up in Pst	AT1G02930.2	P42760	Glutathione-S-transferase F6	Protein metabolism	protein modification	protein S-glutathionylation and deglutathionylation	0.59	NaN	NaN	3.07	NaN	3.39	2.92	3.01	20.2993	20.6199	20.4561	21.0689	22.9882	23.3581	23.0156	22.8851	22.0739	21.9304	22.6861	22.6662	22.7773	22.9891	22.5722	23.0177	22.3554	22.0217	21.987	22.1919	229210	285000	320010	363160	1769700	1866600
0.000192924	7.91787e-05	0.00011442	0.000131717	3.77194e-05	0.722018		-2.50476	+		AT3G19620.1	Q9LJN4	Glycosyl hydrolase family protein	Cell	cell wall	pectin	NaN	NaN	NaN	NaN	NaN	-0.03	NaN	-0.35	21.1668	22.0456	21.286	22.2245	21.0338	20.1688	20.2995	19.5664	20.9628	20.9087	15.3776	20.9312	16.7658	20.3546	15.7245	20.2629	20.9572	21.1464	20.1367	20.8866	5390.8	10298	7631.6	3913.4	6582.7	2742.3
0.000292204	0.000627104	0.00019748	0.00063859	0.000216949	0.721286		1.22267	+		AT1G03350.1	A0A178W020	BSD domain-containing protein	RNA	RNA biosynthesis	transcriptional activation	NaN	NaN	NaN	NaN	NaN	0.26	NaN	0.24	17.5972	18.0106	17.983	17.982	18.8363	18.0347	17.2494	18.8808	17.9661	17.6097	17.0253	17.5151	18.4823	18.8691	17.8641	18.2214	17.3326	17.7847	15.5519	17.877	7233.9	10457	11288	12702	19616	17863
0.000235052	0.000272444	0.000168079	0.000654512	0.000233491	0.720285	+	0.354736		up in Pst	AT1G51590.1	Q9C512-1	alpha-mannosidase 1	Protein metabolism	protein modification	protein N-linked glycosylation	NaN	NaN	NaN	NaN	NaN	0.4	NaN	0.34	17.0754	17.3475	17.0797	17.5775	17.1077	17.2741	17.4627	17.0472	16.1598	16.7452	16.0762	17.0294	17.4432	17.6897	17.9707	17.9246	17.29	17.028	17.7837	17.5076	10105	6097.4	9588.3	7648	12088	10119
0.00170918	0.00280029	0.0017227	0.00747192	0.00192795	0.717638	+	1.45316	+	up in Pst	AT3G58750.1	Q9LXS6	citrate synthase 2	Lipid metabolism	lipid degradation	fatty acid degradation	0.4	NaN	NaN	NaN	0.66	0.29	NaN	0.15	18.4349	18.3111	18.4859	18.3792	19.2426	19.2708	19.2386	19.3036	18.5399	18.5156	18.6462	18.4833	20.2851	19.9017	19.833	20.007	18.4848	18.642	18.5061	18.5813	70953	56609	65554	49372	109280	113090
0.000280064	0.000439185	0.000358516	0.000709515	0.00046438	0.71741		0.572923	+		AT4G22720.2	O49653	Actin-like ATPase superfamily protein	RNA	RNA processing	RNA modification	NaN	NaN	NaN	NaN	-0.92	-0.1	NaN	-0.07	16.6671	16.1665	16.8026	17.1945	17.0316	16.9612	17.4346	17.6481	15.3508	16.2992	17.3644	17.1914	17.9355	17.6621	18.1229	17.5751	17.3333	17.3569	17.213	17.1006	12323	8852.1	7632.1	10979	17285	18199
0.00899634	0.027847	0.0161488	0.0341754	0.0147881	0.717286	+	0.88765	+	up in Pst	AT5G37600.1	Q56WN1	Glutamine synthase	Amino acid metabolism	amino acid synthesis	Gln synthesis	NaN	NaN	3.69	2.03	NaN	2.45	1.75	1.84	21.2671	20.9972	21.1755	21.277	22.704	22.6641	22.7289	22.8885	21.9583	21.8831	22.0952	22.1796	22.8077	22.8419	22.9261	22.9663	22.0301	21.8699	22.0265	22.0649	298990	286750	327140	368940	984960	883510
0.00494587	0.00982629	0.00598177	0.0172737	0.00616176	0.716568	+	1.24333	+	up in Pst	AT2G42790.1	Q9SJH7	citrate synthase 3	Lipid metabolism	lipid degradation	fatty acid degradation	0.33	NaN	NaN	NaN	1.91	NaN	NaN	0.15	20.3215	19.9536	20.3391	20.1278	20.8595	20.906	20.8922	21.721	20.3823	20.2001	20.5068	20.4232	22.0642	21.5724	21.6537	21.6922	20.3868	20.5844	20.4254	20.6126	191440	90882	204400	220770	416970	318570
0.00184335	0.00435379	0.00242517	0.00543133	0.002215	0.715669	+	0.879227	+	up in Pst	AT4G37640.1	O81108	calcium ATPase 2	Transport	primary active transport	P-type ATPase superfamily	NaN	NaN	2.31	1.71	NaN	1.43	NaN	1.06	18.9807	18.8578	18.8223	19.0098	19.8998	19.8855	19.9165	20.2999	19.1675	19.3318	19.2832	19.3567	20.3439	19.9342	19.9884	20.0335	19.1895	19.116	19.1524	19.3252	65789	66157	61087	68932	140540	149400
0.00169816	0.00267795	0.00112343	0.00301683	0.00247843	0.713165		0.61697			AT4G13350.2	Q8W4K6	NSP (nuclear shuttle protein)-interacting GTPase	Signalling	G-proteins	G-proteins misc.	NaN	NaN	NaN	NaN	NaN	0.51	NaN	0.26	18.5439	18.4851	18.8571	18.5238	18.8551	19.2567	19.3722	19.9573	17.9969	18.8963	19.4793	18.216	20.0612	18.9469	19.594	19.4136	18.7611	19.2119	18.048	19.5269	42422	51470	58958	90166	100540	95701
0.000111359	8.15817e-05	6.46653e-05	8.37223e-05	7.14511e-05	0.71312		0.301			AT3G21950.1	A0A654FAR6	S-adenosyl-L-methionine-dependent methyltransferases superfamily protein	Not assigned	transferase transferring one-carbon group	not assigned transferase transferring one-carbon group	NaN	NaN	NaN	NaN	NaN	-0.8	NaN	-1.1	16.0724	16.191	15.7753	14.8818	15.6502	16.0393	15.9627	16.0776	14.9448	14.1355	16.2523	15.5447	16.6757	15.8825	15.6569	15.8619	15.8212	15.3026	15.9622	15.787	4366.5	4968	4201.6	2186.1	2484.3	4202.1
0.00016309	0.000168531	8.59234e-05	0.000207442	0.000156193	0.71162		0.357679			AT1G08680.3	Q8RXE7-3	ARF GAP-like zinc finger-containing protein ZIGA4	Vesicle trafficking	coat protein I (COPI) coatomer machinery	ARF-GTPase-activating (ARF-GAP) activities	NaN	NaN	NaN	NaN	NaN	-0.12	NaN	-0.17	15.4437	16.4357	16.6788	16.0205	16.5324	16.4622	16.3737	16.9707	15.9759	14.6909	16.0185	16.8072	16.1123	16.5738	16.4755	16.6637	16.6689	16.1906	16.2621	15.2728	4576.9	6646.4	7620.2	4304	9027.3	7612.8
0.00401615	0.00627722	0.00524766	0.010639	0.00486841	0.707576		0.709959	+		AT1G73030.1	Q9SSM4	SNF7 family protein	Vesicle trafficking	endomembrane trafficking	ESCRT (Endosomal Sorting Complex Required for Transport) complexes	NaN	NaN	NaN	NaN	0.23	0.52	NaN	0.34	19.0132	19.1338	19.024	18.9218	19.5422	19.5465	19.4215	20.8407	19.1033	19.1161	19.1735	19.1276	20.2917	19.6541	19.6182	19.6346	18.9975	19.0491	19.1953	19.1167	121180	170360	113230	165750	171020	212080
0.000198979	0.000785609	0.000525319	0.0015501	0.000442694	0.703111		2.2547	+		AT1G27980.1	Q9C509	dihydrosphingosine phosphate lyase	Lipid metabolism	misc. lipid pathaways	sphingolipids	NaN	NaN	NaN	1.42	NaN	0.93	NaN	1.06	16.3577	16.8352	16.6936	16.6693	17.5716	17.2874	17.6923	19.1727	17.2748	17.0415	17.158	17.4372	19.869	19.4108	19.5367	19.5439	16.9869	17.1968	17.1205	18.0375	5715.7	4337.5	8597.8	9870.3	26538	16528
0.000168889	0.000102985	7.71863e-05	0.000236937	0.000106358	0.701461		0.338267			AT5G19290.1	Q8VZV6	alpha/beta-Hydrolases superfamily protein	Not assigned	not assigned	not assigned	NaN	NaN	NaN	-1.28	NaN	0.2	NaN	-0.31	15.0915	15.1262	17.7106	15.2564	17.2258	16.6568	17.315	16.0137	15.9358	16.1849	16.6025	15.682	15.7169	16.3431	16.3286	17.0048	16.5039	15.9237	14.6258	16.9869	3676.4	9031.1	6475.9	4720.8	3484.9	3090.2
0.00084414	0.00219781	0.000958828	0.00174921	0.00064574	0.700862		0.192526			AT1G02840.2	O22315-3	RNA-binding (RRM/RBD/RNP motifs) family protein	RNA	RNA processing	RNA splicing	NaN	NaN	NaN	NaN	NaN	0.03	NaN	0.17	18.8598	19.0116	18.6725	18.8812	19.2376	18.7674	18.8073	19.665	19.0472	18.7503	17.6713	18.2051	19.3053	18.3611	18.3748	18.5908	18.5565	18.676	17.955	18.6744	25445	37167	28589	28522	43420	41486
0	0.000204876	2.63526e-06	0.00135833	3.60163e-06	0.700722		3.02192	+		AT5G14740.4	F4K875	carbonic anhydrase 2	Not assigned	not assigned	not assigned	NaN	NaN	NaN	-1.5	NaN	-0.51	NaN	-0.18	15.1192	15.0762	16.1428	16.103	15.0647	15.4505	17.9613	16.7995	15.4128	15.4158	15.4036	16.2409	15.7527	19.7869	20.1007	20.3187	15.2649	15.6913	16.3403	16.5749	0	0	0	0	425.6	13543
0.00107942	0.000827291	0.000819897	0.00120606	0.000984547	0.698959		0.0119352			AT5G01460.1	Q9M028	LMBR1-like membrane protein	Not assigned	not assigned	not assigned	NaN	NaN	NaN	NaN	NaN	-0.04	NaN	-0.3	18.0388	18.4526	18.4715	18.8022	18.0479	18.0408	18.1786	17.8825	18.7992	18.1653	17.9851	14.4044	18.657	18.1027	18.1182	18.4081	18.3614	18.7132	18.3791	17.7846	32885	34667	34879	51608	31286	31571
0.246175	0.585912	0.318542	0.678261	0.331979	0.698602	+	0.607405	+	up in Pst	AT4G02520.1	P46422	Glutathione-S-transferase F2	Protein metabolism	protein modification	protein S-glutathionylation and deglutathionylation	0.87	NaN	NaN	NaN	NaN	2.18	NaN	2.21	24.316	24.0549	24.3509	24.6162	25.2019	25.323	25.2294	25.4813	24.5302	24.4605	24.7207	24.7298	25.5516	25.2581	25.3215	25.2654	24.7443	24.7271	24.7023	24.7933	9273600	7500100	9243100	9015100	18387000	19351000
0.000268451	0.000439967	0.000222788	0.00040268	0.000226704	0.695857	+	1.33962	+	up in Pst	AT5G56660.1	P54970	IAA-leucine resistant (ILR)-like 2	Protein metabolism	protein degradation	peptidase families	NaN	NaN	NaN	NaN	NaN	0.34	NaN	0.27	17.0524	15.4184	17.246	16.5437	17.3549	17.0398	17.4921	17.7522	17.1913	16.672	16.4591	16.5331	17.5967	17.8364	17.9712	16.7582	15.2625	17.052	17.2739	15.2157	10518	4051.1	9116	14812	18184	7762.1
3.74035e-05	4.72363e-05	2.90123e-05	8.2658e-05	2.99105e-05	0.695131		1.11884	+		AT5G35980.1	Q8RWH3	yeast YAK1-related gene 1	Protein metabolism	protein modification	protein phosphorylation	NaN	NaN	NaN	NaN	0.47	0.26	NaN	0.15	15.1089	15.3178	15.2772	15.2585	15.4318	16.4141	15.6359	15.2966	14.9208	14.9087	14.9807	15.1877	16.4234	16.1374	15.9516	16.0165	14.9808	14.9247	15.0736	15.0745	1119.7	1441.3	1349.7	1407.9	1781.4	913.68
0.000204163	0.000233814	0.00018362	0.000378385	0.00011707	0.694536		1.46405	+		AT5G25440.1	Q8L617	Protein kinase superfamily protein	Not assigned	transferase transferring phosphorus-containing group	not assigned transferase transferring phosphorus-containing group	NaN	NaN	1.99	1.75	NaN	2.29	NaN	1.84	17.7201	15.8891	16.1479	17.5528	17.5165	16.1995	16.3895	15.0338	15.7513	16.0432	15.3599	15.2067	15.1568	17.8789	18.1353	17.8072	16.1042	15.1516	15.9844	15.8817	7202.4	6952.4	6534.6	8361.6	22523	9996.8
0.000342418	0.000783004	0.000368155	0.00122761	0.000413095	0.694355	+	0.96318	+	up in Pst	AT2G30880.1	A0A178VTA4	Pleckstrin homology (PH) domain-containing protein	Signalling	Rop GTPase regulatory system	RopGEF guanine nucleotide exchange activities	NaN	NaN	NaN	NaN	NaN	0.44	NaN	0.27	17.3111	17.456	17.2362	17.2637	18.0208	18.1575	18.0268	17.9617	17.2714	17.3388	17.4659	17.3133	18.7883	18.026	18.0995	18.2419	17.3551	17.2246	17.2588	17.4646	12867	19250	5853.9	10258	36098	27793
4.58733e-06	2.89274e-05	1.85146e-05	0.000405414	1.97018e-06	0.693777		2.35756	+		AT1G17420.1	Q9LNR3	lipoxygenase 3	Hormone metabolism	jasmonate	jasmonate synthesis	NaN	NaN	NaN	NaN	NaN	0.63	NaN	0.13	15.6257	16.4378	16.4243	15.5649	16.6092	16.0021	15.6225	16.7925	14.6525	15.5803	15.9465	16.0718	17.4525	18.4461	18.5872	17.5847	15.2235	16.7589	16.1967	14.4612	0	417.67	0	228.37	1235.9	754.68
0.00168818	0.00166413	0.0015633	0.00337169	0.00118429	0.692653		1.80854			AT3G05230.1	Q9MA96-1	Signal peptidase subunit	Protein metabolism	protein modification	peptide maturation	NaN	NaN	1.63	1.42	NaN	1.22	NaN	0.78	19.115	18.691	18.6956	18.8788	19.1098	16.4004	19.0737	19.2058	18.7945	18.8239	16.1931	17.2076	19.2626	18.9504	19.2251	19.6405	18.8707	19.1451	17.0565	14.7721	65144	57981	53476	63267	82432	0
0.00139866	0.00299683	0.00114658	0.00434786	0.00145791	0.691627	+	0.897477	+	up in Pst	AT5G56630.1	Q9C5J7	phosphofructokinase 7	Cellular respiration	glycolysis	cytosolic glycolysis	0.19	0.5	NaN	NaN	NaN	0.24	NaN	0.03	18.7595	18.4615	18.8127	18.563	19.0245	19.1608	19.0419	19.8707	18.5623	18.5009	18.5951	18.673	19.8782	19.4561	19.599	19.5645	18.6486	18.7529	18.7594	18.747	56685	50174	55331	36010	92568	117630
0.000267049	0.000215196	0.000502643	0.000234386	0.000280437	0.691604		1.776	+		AT5G61640.1	Q9FKF7	peptidemethionine sulfoxide reductase 1	Not assigned	oxidoreductase acting on sulfur group of donor	not assigned oxidoreductase acting on sulfur group of donor	NaN	NaN	NaN	NaN	NaN	0.5	NaN	0.52	16.0266	16.1134	15.8634	15.3445	17.5975	16.9068	17.3087	15.2931	15.626	17.8735	15.8411	14.999	17.5676	18.9621	18.1158	16.8268	16.7246	14.6813	15.1908	17.7714	12473	8439.5	12303	4580.1	2432.4	5604.7
0.000473108	0.00111881	0.000724394	0.000581004	0.00053428	0.691574		-0.607222			AT5G06660.1	A0A178UK01	unkown protein DUF106, transmembrane	Not assigned	not assigned	not assigned	NaN	NaN	NaN	NaN	NaN	0.27	NaN	0.02	17.4195	18.2486	18.7881	18.6539	19.0223	17.7847	18.376	18.803	18.7269	15.4706	18.7697	18.2525	17.6259	16.1536	18.387	17.7219	18.1423	18.0939	17.947	18.1342	4963.2	25247	22332	14649	39799	39654
9.58308e-05	0.000444428	0.000256	0.00236292	0.000208032	0.690944		3.58265	+		AT5G24150.1	O65404-1	FAD/NAD(P)-binding oxidoreductase family protein	Secondary metabolism	terpenoids	terpenoid synthesis	NaN	NaN	NaN	-2.48	1.78	-0.34	NaN	0.82	14.8524	14.0322	14.679	15.5211	17.4977	15.9084	17.0265	16.3149	16.1254	16.0761	15.6231	16.1591	19.4534	19.8133	19.3655	19.7316	16.0291	15.7742	16.0862	16.1437	1828.2	524.93	2221.2	9367	22783	4180.5
0.000242884	0.000347301	0.000344422	0.000957106	0.000391551	0.690067		0.584572	+		AT1G25420.1	Q9C6L2	Regulator of Vps4 activity in the MVB pathway protein	Not assigned	not assigned	not assigned	NaN	NaN	NaN	NaN	NaN	-0.06	NaN	-0.09	15.8695	17.0223	17.359	17.5905	17.0116	18.5024	17.3067	15.6445	16.6623	16.9544	15.1358	16.9524	18.1755	17.6954	17.5218	17.6995	17.2158	16.9828	17.2842	17.271	2888.4	5571.7	13333	13181	17744	12402
0.000487788	0.000509375	0.000455365	0.000433482	0.000356261	0.689883		0.245495			AT1G43860.1	Q9MAR2	sequence-specific DNA binding transcription factors	Protein metabolism	protein synthesis	ribosomal protein	0.45	NaN	NaN	NaN	NaN	0.35	NaN	0.18	17.8817	17.7608	17.6439	17.7381	18.172	17.9118	17.1636	18.1643	17.8358	18.1352	14.9311	17.75	17.9887	17.6819	17.8173	17.7635	17.5215	17.1294	17.8029	17.8155	19111	16599	12834	20811	22560	22143
0.000931279	0.00085539	0.000464693	0.00130243	0.000518027	0.6893	+	0.565062	+	up in Pst	AT4G21450.1	Q8VYN2-1	PapD-like superfamily protein	Not assigned	not assigned	not assigned	NaN	NaN	NaN	NaN	NaN	0.82	NaN	0.63	17.2039	17.3005	17.5513	17.6698	18.0786	18.0979	17.9146	18.3596	17.2827	17.6907	17.1195	17.6007	18.415	17.9988	18.0367	18.0657	17.3484	17.6611	17.6695	17.5769	11180	46722	22934	51978	31514	24456
0.000913152	0.0010228	0.000730367	0.0012503	0.000723138	0.686538		0.482243	+		AT2G11890.1	Q9SIY3-1	adenylate cyclases	Not assigned	not assigned	not assigned	NaN	NaN	NaN	NaN	NaN	-0.17	NaN	-0.22	17.4699	17.2749	16.9111	16.8465	17.6955	16.9413	17.321	17.7012	17.4283	17.0001	15.8941	16.5904	17.6874	17.974	17.307	17.5647	16.9928	17.233	17.3632	17.015	46888	31853	28234	22077	22228	46915
0.00126621	0.000969168	0.000414722	0.000893399	0.00072094	0.686072		-0.0238051			AT5G53310.1	A0A178UGH0	myosin heavy chain-related	Cell	cell organisation	cell organisation misc.	NaN	NaN	NaN	NaN	NaN	0.7	NaN	0.48	15.0374	18.5467	17.9685	18.0759	18.0701	18.5107	18.0178	17.5774	16.0472	18.3522	18.0304	17.002	17.9992	17.9116	17.8386	17.6919	17.7168	17.8232	18.0851	17.9115	13443	24515	121560	22196	32809	59851
0.000136336	0.000327137	0.000129578	0.000549768	0.000115134	0.685434	+	1.64205	+	up in Pst	AT2G44970.2	F4IV43	alpha/beta-Hydrolases superfamily protein	Lipid metabolism	lipid degradation	lipid degradation misc.	NaN	NaN	NaN	NaN	1.52	0.49	NaN	0.43	15.7625	15.8927	16.4333	15.9962	17.0562	16.6791	17.1607	16.4536	15.7794	15.9616	16.5803	16.2866	17.6702	17.4193	17.5585	17.4846	15.9143	15.9161	15.7024	16.0316	4887.7	3541.1	5918.6	5096.7	16092	5500.2
0.00155409	0.000983452	0.00137257	0.000110929	0.000667501	0.685091		-1.56932	+		AT1G67950.4	F4HVJ2	RNA-binding (RRM/RBD/RNP motifs) family protein	Not assigned	not assigned	not assigned	NaN	NaN	NaN	NaN	NaN	-0.41	NaN	-0.22	19.9958	19.9277	19.5443	15.2644	18.9368	19.29	18.2316	18.1767	18.0534	19.0089	19.038	15.7945	15.8491	16.6614	15.256	16.4796	18.718	16.4822	16.6624	18.6607	79759	73004	59819	5454.6	55787	52378
0.000274843	0.000298986	0.000246346	0.000532889	0.000223331	0.684822		1.34831	+		AT5G04890.1	Q9M670	HSP20-like chaperones superfamily protein	Stress	abiotic stress	heat stress	NaN	NaN	NaN	NaN	NaN	0.02	NaN	NaN	16.1574	16.6493	16.6646	16.5572	16.9125	16.6065	17.0718	16.7989	16.4874	16.5295	15.3987	16.2348	17.3226	17.324	17.4254	17.4972	15.0979	16.7201	16.3106	16.0473	4707.6	12369	11075	10981	13534	12271
0.000788791	0.00214988	0.00105129	0.00306654	0.00113179	0.683943	+	1.09582	+	up in Pst	AT3G13330.1	F4JC97	proteasome activating protein 200	Not assigned	not assigned	not assigned	0.51	NaN	1.8	1.35	NaN	0.84	NaN	0.78	20.2489	19.709	19.8885	20.1488	20.8595	20.7561	20.78	21.3666	20.2816	20.2681	20.1333	20.3435	21.3821	21.2253	21.1609	21.2629	20.2938	20.1236	20.0654	20.1651	27270	31301	20886	32579	76225	60350
0.00013295	0.0004276	0.000262068	0.00106323	0.000290718	0.683191		0.923181	+		AT5G54080.2	Q9ZRA2	Homogentisate 1,2-dioxygenase	Amino acid metabolism	amino acid degradation	Trp/Phe/Tyr degradation	0.79	NaN	NaN	NaN	NaN	0.4	NaN	0.53	16.2675	16.361	16.4026	17.0541	17.9608	16.3396	17.979	18.3926	17.1774	17.1583	16.9116	16.6919	18.891	18.3214	18.416	18.4854	17.42	17.5652	17.509	17.9269	3870.6	5115.5	5455.1	4457.4	16218	6465
1.22255e-05	0.000144992	8.59984e-05	0.000187433	3.06081e-05	0.682591	+	0.973663	+	up in Pst	AT3G09830.2	Q9SF86	Protein kinase superfamily protein	Stress	biotic stress	pathogen-associated molecular pattern (PAMP)	NaN	0.86	NaN	1.81	NaN	1.9	NaN	1.36	18.0506	15.3322	16.6153	16.4644	16.8328	16.7106	17.0522	16.6876	16.3696	15.6366	16.38	16.1666	16.8572	16.5765	16.5189	16.7957	15.1654	16.3061	15.9908	15.3914	0	0	882.85	902.11	5324.6	7273.5
0.0250849	0.0376455	0.0243149	0.0284774	0.0205552	0.682257		0.66682			AT1G54410.1	Q9SLJ2	dehydrin family protein	Not assigned	not assigned	not assigned	NaN	NaN	NaN	NaN	NaN	-0.21	NaN	-0.3	22.3389	23.2799	21.8389	22.139	21.4354	22.0628	21.7376	24.2062	21.9647	21.7569	21.5571	21.4343	24.1806	21.6629	22.2471	21.5537	21.5237	22.2342	21.7744	21.4448	825000	995000	895100	845710	982280	888330
0.000139868	0.000252911	8.55074e-05	0.00021587	0.000146201	0.681573		0.717626	+		AT1G29220.1	A0A654EDW0	transcriptional regulator family protein	Not assigned	not assigned	not assigned	NaN	NaN	NaN	NaN	NaN	0.39	NaN	0.31	15.632	16.7106	16.2873	14.0274	16.4016	15.6162	16.297	16.9815	15.6879	16.3752	15.6213	14.8856	17.2406	16.0946	16.9971	16.3288	16.3828	15.7154	15.3939	16.2985	2947.3	10323	6149.1	160.76	9238.1	6764.3
0.00157234	0.00341812	0.00218169	0.00455913	0.00201596	0.679566	+	0.842489	+	up in Pst	AT3G25070.1	Q8GYN5	RPM1 interacting protein 4	Stress	biotic stress	pathogen effector	0.26	NaN	NaN	NaN	-0.97	1.45	NaN	0.71	18.4706	19.442	19.2161	19.3875	20.2718	20.2307	20.1536	20.0765	19.6203	19.6208	19.2016	19.5717	20.4932	20.047	19.9893	20.2475	19.2913	19.2181	19.4675	19.4301	30987	71767	56884	64056	150070	147740
0.000513624	0.00156087	0.000569712	0.00206618	0.000403426	0.679173		1.14099	+		AT5G40780.1	Q9FKS8-1	lysine histidine transporter 1	Transport	amino acid transporter	AA permease family	NaN	-1.19	4.14	2.57	NaN	2.71	NaN	1.9	16.588	16.8253	17.3602	17.5553	19.0879	19.1028	18.8735	19.1481	18.5604	18.256	17.7377	18.9415	19.489	19.4644	19.3167	19.3533	18.3599	18.4248	17.7963	18.4783	13181	23082	24305	12240	32703	24161
0.00123732	0.00128381	0.00142446	0.00160411	0.000992948	0.678935		0.395315			AT5G17550.1	Q94EI3	peroxin 19-2	Protein metabolism	protein translocation	protein translocation peroxisome	NaN	NaN	NaN	NaN	NaN	-0.35	NaN	-0.25	16.3104	18.6637	18.4304	18.7421	18.8044	18.7771	18.8737	19.6386	18.27	18.6831	17.5339	18.8911	18.4727	17.0488	18.1512	18.5007	18.3762	18.6181	18.7196	14.8783	35653	55461	32007	52587	53486	54846
0.000133971	0.000309354	0.000235077	0.000472518	0.000207514	0.677681		1.28897	+		AT5G18070.1	P57750	phosphoglucosamine mutase-related	Carbohydrate metabolism	nucleotide sugar biosynthesis	UDP-N-acetylglucosamine synthesis	NaN	NaN	NaN	NaN	NaN	0.41	NaN	0.17	14.9072	15.6849	16.0336	15.2321	17.9304	17.9647	15.2548	18.116	17.0607	18.0901	14.4461	16.9583	18.189	18.4532	18.0959	18.1496	15.0972	17.8688	17.8277	16.9381	6314.6	533.56	8580.5	3749.6	13788	12159
0.000447387	0.000702726	0.00042344	0.00160234	0.000527516	0.677211		1.41786	+		AT4G36400.2	O23240	D-2-hydroxyglutarate dehydrogenase	Amino acid metabolism	amino acid degradation	Lys degradation	NaN	NaN	NaN	NaN	0.55	0.32	NaN	0.29	17.2177	17.4042	17.1986	17.4939	18.0777	17.7593	18.688	18.4888	18.104	16.2242	17.7867	18.1901	19.3761	18.4481	18.6526	18.5784	17.587	16.3702	17.7084	17.7181	16986	12758	17293	16674	18915	19572
0.000167161	0.000512576	0.00030282	0.000400781	0.000308611	0.6755		0.330301			AT5G03490.1	Q9LZD8	UDP-Glycosyltransferase superfamily protein	Secondary metabolism	flavonoids	flavonoid glycosylation	NaN	0.9	NaN	NaN	0.53	1.37	NaN	1.44	18.0841	17.558	16.1328	18.1512	18.3238	17.5109	17.9875	19.0031	17.7416	16.5951	18.0301	17.7564	18.3461	17.4937	17.9633	18.1608	17.9775	17.988	17.4218	17.2553	9962.1	1929.8	5970.1	5949.7	14474	10779
0.00108699	0.00110591	0.000786891	0.000528465	0.000924503	0.672992	+	0.621526	+	up in Pst	AT2G16460.1	A0A178VYD8	unkown protein (DUF1640)	Not assigned	not assigned	not assigned	NaN	NaN	NaN	NaN	NaN	0.68	NaN	0.42	18.0302	18.5978	17.7792	17.6807	18.3165	17.84	18.3444	18.8462	17.6697	17.904	17.3128	17.7686	18.8565	18.3081	18.5331	18.4637	17.7871	17.8251	17.7792	18.2839	33423	103020	6488.9	7796.5	58770	13228
2.9641e-05	0.000113289	2.8188e-05	0.000128413	2.9901e-05	0.67227		0.434257	+		AT2G05120.2	F4IGA5-2	Nucleoporin, Nup133/Nup155-like	Protein metabolism	protein translocation	protein translocation nucleus	NaN	NaN	NaN	NaN	NaN	-0.63	NaN	-0.53	16.985	16.7798	16.9223	16.9882	16.9929	17.0719	17.336	18.222	16.7994	16.8917	16.5203	16.7224	17.082	17.0675	17.4875	17.1488	16.6231	16.8122	16.9505	16.663	1220.9	1075.1	578.58	1335.6	1974.6	1632.2
0.00155632	0.00335176	0.00193349	0.00388793	0.00192694	0.671931	+	0.663271	+	up in Pst	AT1G20110.1	Q9ASS2	RING/FYVE/PHD zinc finger superfamily protein	Vesicle trafficking	endomembrane trafficking	ESCRT (Endosomal Sorting Complex Required for Transport) complexes	NaN	NaN	NaN	NaN	0.43	0.59	NaN	0.32	18.1754	18.4825	18.4057	18.4122	19.0722	19.0662	18.9694	19.9462	18.5392	18.5821	18.6686	18.5764	19.5918	19.0584	19.1988	19.1532	18.5038	18.6193	18.5824	18.6436	38421	65454	58053	59409	123700	103190
0.00500421	0.0107954	0.00615635	0.020103	0.00717132	0.671726	+	1.30182	+	up in Pst	AT5G17380.1	Q9LF46	Thiamine pyrophosphate dependent pyruvate decarboxylase family protein	Carbohydrate metabolism	carbohydrate degradation	carbohydrate degradation fermentation	0.71	NaN	NaN	NaN	NaN	1.55	NaN	1.58	20.222	20.0675	20.2432	20.2489	20.9838	21.0603	21.1089	21.1749	20.4196	20.3343	20.4608	20.4263	21.8765	21.6816	21.7552	21.6476	20.3958	20.5322	20.3828	20.4428	150520	159210	185260	218890	374870	427370
0.00152779	0.00440176	0.00245119	0.00289069	0.00225842	0.670261	+	0.266381	+	up in Pst	AT1G22410.1	Q9SK84	Phospho-2-dehydro-3-deoxyheptonate aldolase	Amino acid metabolism	amino acid synthesis	Trp/Phe/Tyr synthesis	-0.31	NaN	1.78	1.12	NaN	1.85	NaN	1.72	19.3857	19.8126	19.2022	19.4175	20.7277	20.7141	20.8081	21.0186	19.9346	20.1744	20.2857	20.1928	20.4912	20.1231	20.1546	20.0629	20.0794	19.8595	19.8085	20.0189	55396	63010	45345	52830	164610	112300
0.000133454	0.000197038	0.000129611	0.000469549	9.25687e-05	0.670016		2.03286	+		AT5G08560.2	Q9FNN2	transducin family protein / WD-40 repeat family protein	Not assigned	not assigned	not assigned	NaN	-0.41	NaN	NaN	NaN	0.37	NaN	0.36	15.8853	16.533	16.5137	15.8574	17.6561	17.099	17.6942	16.1476	16.1874	16.7794	16.3586	16.5914	18.3669	17.8852	18.0518	17.7073	15.9782	16.2658	15.7869	15.8489	2588.9	5882.5	6468.2	4031.5	12206	6780
4.3135e-05	7.64286e-05	6.81205e-05	0.000227463	9.72344e-05	0.668801		1.41572	+		AT5G05460.1	F4JZC2	Glycosyl hydrolase family 85	Not assigned	not assigned	not assigned	NaN	-0.71	1.78	1.74	-1.14	0.36	NaN	0.61	16.5049	15.3337	15.3342	14.6106	16.3316	16.2376	15.7463	15.7386	15.9818	15.2274	15.4334	14.7364	17.1819	17.5541	17.0847	17.1614	14.2218	15.875	16.3438	16.8787	197.3	1985.2	1779.8	2206.6	2500.5	3479.7
1.47248e-05	3.85708e-05	1.8552e-05	9.19199e-05	1.87179e-05	0.668271		1.41797	+		AT1G78280.1	Q9M9E8	transferases, transferring glycosyl groups	RNA	RNA biosynthesis	transcriptional activation	NaN	NaN	NaN	NaN	NaN	0.06	NaN	0.09	15.3474	14.1731	14.3058	16.1095	14.2251	15.2069	16.7401	15.6004	14.7624	13.7409	14.9706	15.6255	18.1112	15.4815	17.6865	16.2709	15.5894	16.1306	15.2184	14.9399	471.47	218.42	631.36	794.11	673.73	797.65
0.000238627	0.00047763	0.000385098	0.000563857	0.000274901	0.66778		0.545221			AT2G31680.1	Q9SIP0	RAB GTPase homolog A5D	Vesicle trafficking	regulation of membrane tethering and fusion	RAB-GTPase activities	NaN	NaN	NaN	NaN	NaN	0.11	NaN	0.13	17.4603	16.348	16.1943	17.0529	18.122	18.0501	17.6269	16.0763	15.5949	17.546	17.1154	16.9479	17.2718	15.9245	17.3708	18.1378	15.9673	17.2884	17.1398	16.1285	12026	5249.8	4234.2	12513	16549	20148
0.000217091	0.000576872	0.000356795	0.00102284	0.000278995	0.667656		2.40494	+		AT5G28040.1	F4K5T4	DNA-binding storekeeper protein-related transcriptional regulator	RNA	RNA biosynthesis	transcriptional activation	NaN	NaN	NaN	NaN	NaN	0.67	NaN	0.21	15.9852	17.2552	16.8331	16.5644	18.0467	16.7547	17.1763	17.9118	17.5066	17.8953	16.957	14.8599	18.2981	18.3873	18.1933	18.8579	14.6806	15.7303	16.5107	17.1953	4650.2	12425	6343.7	7292.2	29893	11661
0.00300875	0.00739496	0.00394011	0.0108159	0.00367697	0.666514	+	1.118	+	up in Pst	AT1G20510.1	Q84P21-1	OPC-8:0 CoA ligase1	Hormone metabolism	jasmonate	jasmonate synthesis	NaN	2.42	NaN	NaN	-0.37	1.23	NaN	0.7	19.255	18.7512	19.0372	19.0876	20.2097	20.1609	20.0608	20.2824	19.5145	19.3935	19.6583	19.4814	20.6082	20.5364	20.584	20.6582	19.4668	19.5	19.3647	19.5833	112090	92616	103220	120430	285210	252820
0.000168287	0.000218013	0.000187238	0.000342323	0.000191498	0.665901		0.805181	+		AT1G64890.1	Q9XIQ7	Major facilitator superfamily protein	Transport	carrier-mediated transport	MFS superfamily	NaN	NaN	NaN	NaN	1.65	-0.3	NaN	-0.3	16.6723	16.4949	16.1566	16.061	17.1811	16.9917	15.1412	15.9447	15.1453	15.0326	16.3298	16.0873	16.3878	17.3431	17.4555	17.0184	16.3984	16.5484	16.3727	15.6645	7226.6	5548.4	4871.3	6248.7	14135	7974.1
0.00019254	8.11462e-05	3.66973e-05	6.16946e-05	9.00235e-05	0.664936		0.523958			AT5G39790.1	A0A654G6L7	5'-AMP-activated protein kinase-related	Carbohydrate metabolism	carbohydrate synthesis	starch synthesis	NaN	NaN	NaN	NaN	NaN	-0.76	NaN	-0.58	15.7088	16.4708	16.5626	17.6263	15.3648	16.2341	16.0008	17.4874	15.7921	15.6967	15.9409	14.9978	16.1207	15.5032	17.4894	15.671	15.6798	15.1931	16.072	15.7436	3028.8	3624.5	10085	11011	317.09	2965.5
0.00390614	0.00293175	0.00324732	0.00478292	0.00403658	0.664477		-0.163556			AT5G52190.1	Q9LTK1	Sugar isomerase (SIS) family protein	Not assigned	not assigned	not assigned	NaN	NaN	NaN	NaN	-1.65	-0.74	NaN	-0.26	19.6717	19.131	19.5	19.3628	19.1758	16.6122	18.9779	16.4121	19.6659	14.8751	14.4043	19.5749	20.0169	19.032	19.2223	18.9977	19.315	19.5162	19.6232	19.4687	157710	115230	144400	138230	137170	70363
0.000160638	0.000362736	0.000293589	0.000695746	0.000321802	0.66342		0.559208			AT5G58190.1	A0A5S9YHG8	evolutionarily conserved C-terminal region 10	Not assigned	not assigned	not assigned	NaN	NaN	NaN	NaN	NaN	0.16	NaN	-0.1	15.3416	15.1516	15.3691	14.4892	17.8908	15.434	17.9122	16.7877	15.5334	15.8104	16.5012	17.526	18.1463	17.8105	18.1203	14.9177	17.5811	17.1336	16.9531	15.0901	3965.1	141.49	13106	5971.6	24925	5279.8
7.81655e-05	0.000300002	0.000136374	0.000426936	0.000100513	0.662046	+	1.60441	+	up in Pst	AT5G42870.2	F4K347	phosphatidic acid phosphohydrolase 2	Lipid metabolism	lipid synthesis	glycerolipid synthesis	NaN	NaN	NaN	NaN	NaN	0.44	NaN	0.37	16.4048	16.5049	17.0112	16.7946	17.6787	17.1127	17.5894	17.5638	16.839	16.7869	16.9346	16.736	18.1515	17.8716	17.8172	18.0211	15.7478	16.1068	16.6398	16.9493	1731.6	1667.1	3127.7	4715	12723	6661.4
0.000803483	0.00119326	0.000915652	0.00377536	0.000829419	0.661439	+	1.54626	+	up in Pst	AT3G06810.1	Q8RWZ3	acyl-CoA dehydrogenase	Lipid metabolism	lipid degradation	fatty acid degradation	NaN	NaN	NaN	NaN	NaN	0.23	NaN	0.27	18.4531	18.0684	18.1849	18.3684	19.1487	18.8781	18.8866	19.2084	18.303	18.399	18.257	18.5169	19.9891	19.8556	19.731	19.8956	18.3243	18.4424	18.3994	18.1203	37947	28180	18361	29374	39788	45848
0.000294496	0.000541442	0.000370161	0.000857866	0.000252906	0.661238		1.01618	+		AT4G08320.1	A0A178V0S9	Tetratricopeptide repeat (TPR)-like superfamily protein	Protein metabolism	protein translocation	protein translocation endoplasmic reticulum	NaN	NaN	NaN	NaN	NaN	0.67	NaN	0.55	17.0226	16.5709	17.1941	16.9792	17.5872	16.5035	17.8765	17.3393	17.0149	16.3792	16.6352	16.6323	16.3606	18.0491	18.4005	17.9849	16.9819	16.7108	16.536	16.5016	11540	6929.2	6646.3	17003	22154	16282
0.000733851	0.00152449	0.000782319	0.00199131	0.000726048	0.660995	+	0.903463	+	up in Pst	AT3G26400.1	Q9LIN5	eukaryotic translation initiation factor 4B1	Protein metabolism	protein synthesis	translation initiation	NaN	NaN	NaN	NaN	NaN	0.47	NaN	0.29	17.5756	18.6149	18.5133	18.4065	18.9565	18.8923	19.0506	18.937	18.4848	18.3561	17.9915	18.36	19.3799	19.068	19.155	19.1986	18.2599	18.3578	18.2636	18.3063	13571	33412	32288	25076	70221	49517
0.00780647	0.0180972	0.00786679	0.021918	0.010695	0.659953	+	0.734066	+	up in Pst	AT4G17720.1	Q8LA96	RNA-binding (RRM/RBD/RNP motifs) family protein	RNA	RNA RNA binding	RNA RNA binding misc.	NaN	NaN	2.04	1.71	NaN	1.35	NaN	0.87	21.2206	21.2835	21.3564	21.383	22.1923	22.1282	22.1236	22.2375	21.498	21.4751	21.525	21.5438	22.3509	22.1984	22.2575	22.2291	21.5353	21.565	21.469	21.5304	465940	181940	242590	215560	756490	714360
0.00139825	0.0032779	0.00172074	0.00405637	0.00166959	0.659579	+	0.949955	+	up in Pst	AT5G63880.1	Q8GXN6-1	SNF7 family protein	Vesicle trafficking	endomembrane trafficking	ESCRT (Endosomal Sorting Complex Required for Transport) complexes	0.24	NaN	NaN	NaN	NaN	1.25	NaN	0.72	18.4557	18.6216	18.4155	18.3853	19.1298	19.0295	19.0086	19.4725	18.3809	18.5378	18.502	18.5816	19.6005	19.2414	19.4798	19.4176	18.4632	18.4525	18.4466	18.5771	51499	50121	51510	45389	123310	102300
0.000718816	0.00219113	0.000869593	0.00319516	0.00106061	0.658747	+	0.879691		up in Pst	AT2G01540.1	Q9ZVF1	Calcium-dependent lipid-binding (CaLB domain) family protein	Hormone metabolism	abscisic acid	ABA perception and signalling	NaN	NaN	1.76	1.41	NaN	0.44	NaN	0.36	17.4353	18.3933	18.3847	18.8707	19.4389	19.4657	19.5326	19.3656	19.0092	18.6486	18.7709	18.7391	17.288	20.1733	19.8179	20.2701	17.4616	18.8218	18.5365	19.2107	15185	13814	34872	39537	78433	52471
0.000911617	0.000795477	0.000609461	0.000532444	0.000623852	0.65836		-0.539856			AT1G27030.1	A0A178W5X7	unknown protein	Not assigned	not assigned	not assigned	NaN	NaN	-1.92	-3.15	NaN	-0.45	NaN	-0.69	19.1134	18.7154	18.5487	18.9469	18.3575	19.0206	18.8245	19.7377	18.0911	18.4497	18.4631	18.303	17.0683	18.2308	18.151	17.6811	18.6265	18.1783	18.0496	18.4364	27802	35318	32048	34433	30373	31599
0.000368389	0.000508261	0.000471769	0.00104086	0.000356393	0.657431		1.45743	+		AT3G03490.1	Q9SRQ3	peroxin 19-1	Protein metabolism	protein translocation	protein translocation peroxisome	NaN	NaN	NaN	NaN	NaN	0.58	NaN	0.42	17.6512	15.8576	17.723	16.187	18.7544	18.6646	16.2466	16.1594	17.136	16.6637	17.6239	15.7717	17.454	18.891	18.7058	18.9876	17.7113	17.7154	15.1916	17.5905	10162	14406	15896	11902	31341	23787
0.000203298	0.000112467	8.72301e-05	0.000226721	0.000173959	0.656502		0.84626			AT1G60170.1	Q8RXN6	pre-mRNA processing ribonucleoprotein binding region-containing protein	RNA	RNA processing	RNA splicing	NaN	NaN	NaN	NaN	NaN	0.01	NaN	0.03	16.9489	16.8656	18.6294	18.0467	17.6461	15.2018	17.5975	16.1129	16.1577	15.7902	15.1193	16.8652	16.6184	18.0083	16.1467	17.625	15.2686	15.3243	17.3295	17.091	4765.5	5630	10923	7754.4	3365.1	3122.3
0.00677763	0.0114893	0.00721044	0.0152018	0.00697481	0.653801		0.829792	+		AT2G34250.2	O80774	SecY protein transport family protein	Protein metabolism	protein translocation	protein translocation endoplasmic reticulum	NaN	NaN	NaN	NaN	NaN	1.01	NaN	0.71	20.4405	20.2316	20.3792	20.2968	20.7143	21.1026	20.5754	21.7714	20.421	20.1402	20.4822	20.5052	21.5715	21.2202	21.171	21.2308	20.3074	20.4056	20.4595	20.7018	271580	230200	229740	230800	370920	392600
0.00060801	0.00159007	0.0012133	0.00190435	0.00128135	0.652486	+	1.15996	+	up in Pst	AT5G64430.1	A0A654GE46	Octicosapeptide/Phox/Bem1p family protein	Not assigned	not assigned	not assigned	NaN	NaN	NaN	NaN	NaN	0.36	NaN	0.16	17.0698	18.1017	18.526	18.217	19.2829	19.0007	18.8085	19.1801	18.6158	18.3756	18.0676	18.6034	19.6613	19.2954	19.3309	19.5809	17.8022	18.4224	18.4022	18.6019	13263	24785	22591	25991	66341	40480
0.00139862	0.00124254	0.000830026	0.00170314	0.000889767	0.651946	+	1.21392	+	up in Pst	AT4G19810.1	O81862-1	Glycosyl hydrolase family protein with chitinase insertion domain	Stress	biotic stress	biotic stress misc.	NaN	-0.56	NaN	NaN	NaN	1.71	NaN	0.88	18.523	18.2108	18.4954	17.9862	18.5906	18.4231	18.5819	18.8551	18.013	18.5051	17.5555	17.7692	19.4957	19.3952	19.0116	17.9667	17.6041	17.5125	18.0745	17.8223	42502	62526	58477	34550	56926	27025
6.41887e-05	8.01428e-05	7.74718e-05	0.000202834	5.60412e-05	0.651357		1.10401	+		AT5G51040.2	B9DGI7	unknown protein	Not assigned	not assigned	not assigned	NaN	NaN	NaN	NaN	NaN	0.06	NaN	0.13	15.4411	15.4003	15.4754	14.6011	16.1679	16.0499	16.075	16.0667	14.7734	15.2654	15.8372	15.8781	16.5217	17.7028	16.2954	17.14	16.6603	15.5837	15.5336	15.4663	1017.6	1863.3	4216.6	2088.5	4784	1303.6
0.000171336	0.000193139	7.60473e-05	0.000233292	0.000140507	0.651235		0.889037			AT3G53880.1	Q9M338	NAD(P)-linked oxidoreductase superfamily protein	Not assigned	oxidoreductase acting on CH-OH group of donor	not assigned oxidoreductase acting on CH-OH group of donor	NaN	0.4	NaN	NaN	NaN	0.65	NaN	0.53	15.5099	17.2846	16.3661	17.2508	17.2428	15.3899	17.2644	16.6426	15.6589	15.1028	15.9565	17.2166	17.1793	17.402	17.2091	15.914	15.9409	16.7191	15.0834	16.4049	1249.4	8176.8	7354.9	7668.6	9259.5	8221.6
0.00027779	0.000453502	0.000386906	0.000629874	0.000211163	0.650963	+	0.863265	+	up in Pst	AT3G44190.1	A0A654FCJ9	FAD/NAD(P)-binding oxidoreductase family protein	Not assigned	not assigned	not assigned	NaN	NaN	NaN	NaN	NaN	0.76	NaN	0.64	17.8336	17.1293	17.1191	17.4205	17.9773	17.3105	17.9382	17.6627	16.6297	17.3896	16.917	17.3486	18.7214	17.9472	18.1756	18.0229	17.2425	17.318	17.5744	17.2791	12823	6353.4	2870.8	17651	19840	19487
0.00216352	0.0022409	0.00248694	0.00232928	0.00312828	0.650733		-0.987871			AT4G10360.2	Q93ZA9	TRAM, LAG1 and CLN8 (TLC) lipid-sensing domain containing protein	Not assigned	not assigned	not assigned	NaN	NaN	NaN	NaN	NaN	0.59	NaN	0.52	19.0279	18.7613	18.9703	18.6078	19.0808	17.9957	18.7517	18.8084	18.8438	18.7275	15.3887	19.0736	18.2492	18.7656	17.9823	16.1417	18.7446	18.9513	18.6367	18.7578	89366	86135	76886	53656	120580	35692
0.000106389	0.00043338	0.000181741	0.000462772	0.000112592	0.650539		-0.0241599			AT3G15060.1	Q9LK99	RAB GTPase homolog A1G	Vesicle trafficking	regulation of membrane tethering and fusion	RAB-GTPase activities	NaN	NaN	NaN	NaN	NaN	0.63	NaN	0.36	15.4042	16.0627	14.7814	15.4871	17.1666	17.7973	17.1495	17.0585	16.3653	16.984	15.2091	18.0113	16.2936	17.6226	15.613	14.9943	16.8262	14.5163	16.6499	16.6277	5702.1	3391.2	807.63	5193.3	21708	18785
0.00558119	0.0126508	0.00820726	0.0194449	0.00835921	0.650373	+	0.887148	+	up in Pst	AT3G19010.1	A0A384KDE3	2-oxoglutarate (2OG) and Fe(II)-dependent oxygenase superfamily protein	Redox	ascorbate and glutathione	ascorbate and glutathione	0.29	NaN	2.33	1.79	NaN	2.21	NaN	1.18	20.739	20.3925	20.7252	20.6505	21.6139	21.6776	21.6921	21.802	21.0378	20.9572	21.1015	21.0876	22.1804	21.82	21.9077	21.9087	21.0364	21.0252	21.0441	21.1624	184150	167670	222540	221290	470760	459010
0.000581837	0.00113999	0.000852604	0.00220012	0.000695657	0.649992	+	1.1519	+	up in Pst	AT4G11740.1	F4JPR7-1	Ubiquitin-like superfamily protein	Vesicle trafficking	cell vesicle transport	cell vesicle transport	NaN	NaN	NaN	NaN	0.4	0.13	NaN	0.06	16.696	18.0271	17.5198	17.4365	18.6572	18.3051	18.5864	18.93	18.0489	18.0874	17.9362	17.8062	18.9141	18.7776	18.8763	19.0157	17.7874	17.5669	17.6178	18.004	15632	19014	24101	24276	50375	44882
0.000104215	9.0014e-05	4.65089e-05	0.000124872	5.51561e-05	0.649956		0.601117			AT4G23860.3	C0SVJ2	PHD finger protein-related	Protein metabolism	protein degradation	protein degradation misc.	NaN	NaN	NaN	NaN	NaN	0.12	NaN	0.12	15.4426	15.4204	15.3758	15.6861	15.6221	16.6093	15.4302	15.2796	15.3119	14.3438	15.5462	15.1394	15.7158	15.5577	15.1922	16.709	14.2996	15.8646	15.3718	15.2342	3717.7	3790.7	3380.2	3919.6	5935.7	1813.9
0.00208041	0.00174627	0.00158069	0.00243218	0.00100666	0.649342		1.93167	+		AT4G31840.1	Q9SZ51	early nodulin-like protein 15	Not assigned	plastocyanin-like	not assigned plastocyanin-like	NaN	NaN	NaN	NaN	NaN	-0.48	NaN	-0.81	18.7588	19.2649	18.6637	19.0208	18.8955	17.9502	18.7475	18.9627	15.7457	18.2789	19.318	18.6159	19.9566	18.8623	19.1469	18.8244	15.4514	18.7768	19.0497	15.7858	63743	95793	59379	76003	72382	48310
0.00571491	0.00984946	0.00607093	0.0136385	0.00638896	0.649021	+	0.858368	+	up in Pst	AT5G56350.1	Q9FM97	Pyruvate kinase family protein	Cellular respiration	glycolysis	cytosolic glycolysis	0.26	NaN	2.07	NaN	NaN	0.76	NaN	0.45	19.93	19.7413	19.8796	19.8906	20.6838	20.6018	20.6325	20.7751	19.9781	19.9334	20.1244	20.061	20.7092	20.8131	20.9699	20.9566	20.0062	20.0704	19.9805	19.9582	205670	190630	202780	213770	373880	315870
0.000396037	0.000825512	0.000614478	0.00100958	0.000470685	0.64894	+	0.914639	+	up in Pst	AT3G14620.1	Q9LUD2	cytochrome P450, family 72, subfamily A, polypeptide 8	Not assigned	oxidoreductase acting on paired donor with incorporation or reduction of molecular oxygen	not assigned oxidoreductase acting on paired donor with incorporation or reduction of molecular oxygen	1.19	NaN	2.46	NaN	NaN	1.98	NaN	2.15	17.5372	16.7618	17.2257	17.3296	17.9471	18.1474	18.1572	18.6028	17.5714	17.4062	17.4563	17.8249	18.7244	17.9934	18.53	18.1745	17.1029	17.4498	17.6554	17.5556	12486	14657	14838	14330	37510	23589
0.00246101	0.0040937	0.00196373	0.00590347	0.00229605	0.648739		1.57398	+		AT5G56150.2	A0A2H1ZE82	ubiquitin-conjugating enzyme 30	Protein metabolism	protein degradation	peptide tagging	NaN	NaN	NaN	NaN	NaN	0.61	NaN	0.33	18.0369	17.6798	17.9409	18.3866	18.4448	17.7693	18.1275	17.7545	17.0747	18.1795	17.9474	16.2996	18.3651	19.4799	18.4125	19.0156	17.9324	15.2228	17.7093	18.1128	121740	73728	88338	64902	195590	102660
0.00533909	0.0116035	0.00675737	0.0171615	0.00633486	0.6481	+	0.88556	+	up in Pst	AT1G65820.1	A0A5S9WS65	microsomal glutathione s-transferase, putative	Not assigned	not assigned	not assigned	NaN	0.28	NaN	1.1	0.28	0.7	NaN	0.6	20.4661	20.4478	20.4481	20.4456	21.0335	21.0743	21.1001	21.5057	20.5016	20.4334	20.5702	20.616	21.9444	21.3833	20.7411	21.6093	20.5556	20.5835	20.4354	20.5613	200600	189930	176290	191490	378330	370020
1.53392e-05	7.93954e-05	4.05497e-05	0.00166869	6.38077e-05	0.646255		7.25062	+		AT4G33150.1	F4JVY8	Lysine-ketoglutarate reductase/saccharopine dehydrogenase bifunctional enzyme	Amino acid metabolism	amino acid degradation	Lys degradation	NaN	NaN	NaN	NaN	3.4	0.02	NaN	0.5	15.1045	11.2737	15.038	14.746	12.9133	13.0369	13.18	12.7767	14.3762	12.101	10.7951	12.0497	19.8623	19.6301	19.1422	19.7354	11.5668	11.4145	13.0883	13.2979	129.9	817.46	1094.7	130.92	2021.6	2761.7
0.00310558	0.00529531	0.00291807	0.00878066	0.00284703	0.645593	+	0.867535	+	up in Pst	AT1G11260.1	P23586	sugar transporter 1	Transport	carrier-mediated transport	MFS superfamily	NaN	-0.2	NaN	1.21	NaN	-0.23	NaN	-0.78	18.866	19.0287	19.2843	19.3878	19.8265	19.9854	19.8659	20.1177	19.2825	19.3156	19.0911	19.5238	20.4892	20.4027	20.3617	20.4757	19.4114	19.6391	19.4883	19.7204	82930	86899	110950	163800	185930	162810
0.000403576	0.000686762	0.000421143	0.00134826	0.000504408	0.645566		1.48516	+		AT5G56870.1	Q9SCV8	beta-galactosidase 4	Cell	cell wall	pectin	NaN	-0.63	NaN	2.29	NaN	0.47	NaN	0.46	19.58	17.4149	18.4425	19.3901	18.6662	19.1442	19.4211	19.6686	16.8317	19.3171	19.7957	18.3734	20.4206	19.9034	19.2089	20.1675	19.5291	17.2577	17.4003	19.5727	17834	15318	8130.1	15917	27631	24024
6.89977e-06	0.000294079	4.29653e-05	0.00122842	9.27107e-06	0.645546	+	3.05575	+	up in Pst	AT2G45570.1	O64637	cytochrome P450, family 76, subfamily C, polypeptide 2	Not assigned	oxidoreductase acting on paired donor with incorporation or reduction of molecular oxygen	not assigned oxidoreductase acting on paired donor with incorporation or reduction of molecular oxygen	NaN	NaN	NaN	NaN	NaN	1.27	NaN	0.91	15.9617	15.9075	15.3303	14.6924	15.777	15.9501	15.7984	15.3858	14.7237	15.2514	15.1681	15.186	18.6176	18.5203	18.316	18.9087	16.235	16.6949	15.3218	13.8879	0	806.34	149.46	0	12732	11149
0.000322462	0.00179202	0.00129303	0.00129353	0.000257388	0.644376	+	1.12401	+	up in Pst	AT4G33050.3	O82645-1	calmodulin-binding family protein	Not assigned	not assigned	not assigned	NaN	NaN	3.3	2.8	NaN	3.19	NaN	2.1	19.4521	19.1171	18.927	19.18	19.8051	19.8152	19.6376	19.8304	19.0704	19.0421	19.3813	19.017	19.9645	19.6493	19.7265	19.6726	18.3569	18.5711	18.9126	18.6763	9642.1	12717	12586	10868	91710	74708
0.00497605	0.00952327	0.00581907	0.0164225	0.00522818	0.643453	+	1.04806	+	up in Pst	AT4G21580.1	A0A178V300	oxidoreductase, zinc-binding dehydrogenase family protein	Not assigned	oxidoreductase acting on CH-CH group of donor	not assigned oxidoreductase acting on CH-CH group of donor	0.66	NaN	NaN	NaN	1.22	0.98	NaN	0.85	19.9075	19.6781	19.8631	19.8331	20.6063	20.4637	20.5814	20.9476	20.0059	19.9067	20.0593	20.0532	21.3809	20.9955	21.1799	21.1258	20.0325	20.1752	20.0593	20.2227	194070	135150	197200	182300	385690	286620
9.32769e-05	0.000218055	0.000152842	0.000314417	0.000169336	0.643372	+	0.707852		up in Pst	AT2G22570.1	Q8S8F9-1	nicotinamidase 1	Not assigned	not assigned	not assigned	NaN	NaN	NaN	NaN	NaN	0.06	NaN	0.08	16.8334	15.5022	15.749	16.0598	16.9697	17.0726	17.1708	17.2745	16.016	17.0467	16.4654	16.3861	16.4596	17.0531	17.4337	17.4043	16.5421	16.8833	15.2013	16.8926	4580.8	750.99	3696	4332.2	6582.3	9330.6
0.0010931	0.00178731	0.00136317	0.0030192	0.00112412	0.643225	+	1.01886	+	up in Pst	AT1G66680.1	Q9C9M1	S-adenosyl-L-methionine-dependent methyltransferases superfamily protein	Not assigned	not assigned	not assigned	NaN	NaN	NaN	NaN	NaN	0.88	NaN	0.7	18.1011	18.3699	18.0657	17.8833	18.7772	18.6821	18.6271	19.249	18.3456	18.1802	18.0736	18.163	19.0228	19.0079	19.0275	19.049	17.7911	18.0102	18.1012	18.1292	35469	42651	45173	31829	61174	72665
0.00163833	0.00263328	0.00163359	0.00268505	0.00104307	0.642463	+	0.656067	+	up in Pst	AT4G38550.1	A0A654FWP5	Arabidopsis phospholipase-like protein (PEARLI 4) family	Not assigned	not assigned	not assigned	NaN	NaN	NaN	1.16	NaN	1.91	NaN	0.8	18.9515	19.253	19.1501	19.2832	19.8836	19.9582	19.8043	20.1272	19.3908	19.2185	19.2495	19.3445	19.4062	19.705	19.6089	19.7407	18.7475	18.7556	19.1205	19.2129	60334	49888	78536	44127	123800	76261
0.0107594	0.0202836	0.013203	0.0313582	0.0131443	0.641923	+	0.885966	+	up in Pst	AT5G03630.1	Q93WJ8	Pyridine nucleotide-disulphide oxidoreductase family protein	Redox	hydrogen peroxide removal	ascorbate-glutathione cycle	NaN	NaN	NaN	NaN	-0.34	1.41	NaN	1.28	20.6345	20.3941	20.4893	20.5383	21.1907	21.1911	21.1128	21.7898	20.6683	20.4976	20.8136	20.7372	21.7182	21.5251	21.7301	21.7106	20.6991	20.8018	20.7761	20.8631	411370	361680	331410	425290	757490	697800
0.00231437	0.00313501	0.00222281	0.013168	0.0026588	0.641399		3.86236	+		ATMG01360.1	P60620	cytochrome oxidase				NaN	NaN	NaN	NaN	NaN	NaN	NaN	NaN	17.4418	17.2829	15.7221	15.3532	15.9331	20.6433	15.2226	16.5016	17.8266	15.327	16.1698	16.4116	20.7177	21.0149	19.4643	21.3967	15.5726	15.8725	20.2765	15.4226	104860	69609	70534	83713	0	287030
0.000315417	0.000921662	0.000509171	0.00126265	0.000486193	0.640469		0.954612	+		AT5G61760.1	Q9FLT2	inositol polyphosphate kinase 2 beta	Carbohydrate metabolism	minor CHO metabolism	myo-inositol	NaN	NaN	NaN	NaN	NaN	0.35	NaN	0.28	17.0169	17.4652	16.5025	16.92	17.7456	17.8701	17.9435	18.2829	17.5875	16.6593	17.7395	17.2939	18.5208	18.1885	18.404	18.5181	17.4927	17.3884	17.4986	17.4331	16458	8264.7	10277	9750	31603	20210
0.000302873	0.000139066	0.000154149	0.00015002	0.00026756	0.63922		0.0864367			AT5G52030.1	F4KER9	TraB family protein	Not assigned	not assigned	not assigned	NaN	NaN	NaN	NaN	NaN	-0.55	NaN	-0.17	17.1339	15.3149	16.4744	17.9713	16.8165	17.0933	15.289	17.0548	15.5686	15.7015	15.2423	17.1844	16.4855	16.6709	16.2148	15.1819	15.4861	17.0116	16.9206	14.7891	9126.6	5694.4	20176	8316.3	6430.7	3186
0.000656116	0.000552199	0.000747544	0.000609966	0.00100088	0.6383		-1.44979	+		AT4G15930.1	A0A178UW91	Dynein light chain type 1 family protein	Cell	cell organisation	cell organisation misc.	NaN	NaN	NaN	NaN	NaN	-0.4	NaN	-0.32	18.0269	15.5382	17.6677	15.6137	17.2154	17.3298	17.2025	15.8536	16.1884	15.7265	15.2725	17.8606	15.6453	15.2358	16.6784	15.151	15.4588	17.64	17.7688	17.642	29782	560.04	29553	34493	20365	17818
0.00347642	0.00444212	0.00329826	0.00641152	0.00339731	0.638259		1.732			AT5G53650.1	A0A178U8Z3	unknown protein	Not assigned	not assigned	not assigned	NaN	NaN	NaN	NaN	NaN	0.74	NaN	0.6	18.2294	15.7415	18.6328	19.107	18.409	19.3774	19.3482	19.7383	18.5513	17.9733	18.8382	18.9571	20.2796	19.7453	19.7423	19.5856	18.499	19.2565	15.0054	19.6639	133420	86090	117330	159430	130470	112660
0.00374801	0.0147407	0.00777646	0.0123921	0.00737995	0.632741		0.667803	+		AT1G51510.1	F4I9J7	RNA-binding (RRM/RBD/RNP motifs) family protein	RNA	RNA processing	RNA quality control Exon Junction complex (EJC)	NaN	NaN	NaN	NaN	NaN	-0.09	NaN	-0.12	18.9305	18.7068	19.0064	18.5785	19.2352	20.7784	20.2624	21.4617	19.5246	20.043	19.8106	19.8284	20.6049	20.2669	20.1442	20.4794	19.6219	19.1049	19.8663	20.231	45719	152100	287050	48342	456350	498840
0.00016115	0.000307805	0.000134106	0.000230937	0.000127954	0.631583		0.384777			AT1G21270.1	Q9LMP1	wall-associated kinase 2	Protein metabolism	protein modification	protein phosphorylation	NaN	NaN	NaN	1.28	-2.73	0.46	NaN	0.74	17.6705	17.6183	17.2118	17.6071	18.1312	18.2644	18.2174	17.2538	17.0896	17.4683	17.4169	17.3657	17.9873	17.2904	17.5747	16.7106	17.0308	16.9471	16.8353	17.2108	4119.1	6954.6	6310.9	5507	12266	10407
0.000810155	0.00106126	0.000743319	0.00137412	0.000721036	0.628339		0.0942323			AT5G09260.1	Q9FY89	vacuolar protein sorting-associated protein 20.2	Vesicle trafficking	endomembrane trafficking	ESCRT (Endosomal Sorting Complex Required for Transport) complexes	NaN	NaN	NaN	NaN	NaN	0.58	NaN	0.34	17.2021	17.454	17.538	17.4255	17.7904	17.8966	17.9663	18.2594	16.4379	17.6265	17.7551	17.58	18.721	18.2135	15.4464	18.3628	17.3697	17.6517	17.751	17.5943	28654	24744	25704	36384	35604	35830
0.00156914	0.0012016	0.000611366	0.00144803	0.00209898	0.628148	+	0.863713	+	up in Pst	AT5G52580.1	A0A178UBN8	RabGAP/TBC domain-containing protein	Vesicle trafficking	regulation of membrane tethering and fusion	RAB-GTPase-activating protein (RAB-GAP)	NaN	NaN	NaN	NaN	NaN	0.44	NaN	0.26	19.9566	19.5505	19.9231	19.7416	20.4112	20.4674	20.4706	20.8495	19.6295	19.9083	20.0697	20.0786	20.8444	20.1954	20.7519	20.47	20.2744	19.9173	19.1757	19.4396	97585	16718	9823.1	100180	31649	24273
0.000294373	0.000239366	0.000218575	0.000533688	5.71392e-05	0.627284		1.17898	+		AT2G14835.2	Q944Q6	RING/U-box superfamily protein	Not assigned	not assigned	not assigned	NaN	NaN	NaN	NaN	NaN	0.44	NaN	0.18	17.3467	16.6892	16.5783	17.1331	16.886	16.9816	18.0117	15.672	17.1486	16.1211	14.5813	17.191	17.2414	17.5653	17.9595	17.686	16.8177	16.4026	16.5309	15.9852	27403	5207.2	3602.2	5157	9947.2	7062.6
0.000385911	0.000820698	0.000484534	0.00103445	0.00028017	0.626856	+	0.992102	+	up in Pst	AT5G66200.1	Q9FKW5	armadillo repeat only 2	Not assigned	not assigned	not assigned	NaN	-0.23	NaN	NaN	-0.34	0.16	NaN	NaN	17.9273	18.1518	17.7053	17.8591	18.7114	18.6163	18.5824	18.0441	17.8183	17.9552	17.9171	17.7562	19.0052	18.7753	18.6346	18.7706	17.7336	17.5615	17.9778	17.9445	10108	13280	21292	10247	30321	30696
0.00350388	0.00748273	0.00408892	0.00862209	0.00357284	0.626656	+	0.682366	+	up in Pst	AT3G60190.1	Q9FNX5	DYNAMIN-like 1E	Vesicle trafficking	clathrin coated vesicle (CCV) machinery	CCV plasma membrane detachment	NaN	NaN	NaN	1.14	NaN	0.54	NaN	0.09	19.9676	19.8322	19.8968	19.9669	20.6312	20.4924	20.54	20.8658	19.9685	19.9689	20.0798	20.0057	20.899	20.5056	20.646	20.5511	19.9156	19.9753	19.9679	20.0135	126290	105470	117010	150560	301240	242980
0.000422401	0.000740032	0.000450236	0.00102525	0.000404654	0.625224		0.914225	+		AT2G17790.1	Q7X659	VPS35 homolog A	Vesicle trafficking	endomembrane trafficking	endosomal protein recycling	NaN	NaN	NaN	NaN	NaN	0.57	NaN	0.37	17.6159	17.1341	17.6702	16.8225	17.7215	17.8177	17.8083	19.2054	17.6208	17.2717	17.5516	17.6078	19.1391	18.0361	18.3005	18.2125	17.4463	17.4592	17.5107	17.615	14063	13944	12365	19836	27863	24008
0.0115109	0.021724	0.0135578	0.0241318	0.013584	0.624566		0.675528	+		AT2G33120.1	P47192-1	synaptobrevin-related protein 1	Cell	cell cycle	cell-plate formation	NaN	NaN	NaN	NaN	NaN	1.26	NaN	0.73	20.6819	20.7421	20.9046	20.7698	21.26	21.3513	21.262	22.3239	20.7995	20.8733	21.1552	20.871	21.9996	21.3894	21.3641	21.4423	20.8826	20.898	20.7984	20.9142	367510	400270	420720	450000	722470	782360
0.000119386	9.96221e-05	9.62488e-05	0.000108792	0.000115278	0.624264		-0.144805			AT3G13940.1	A0A7G2EPU5	DNA binding;DNA-directed RNA polymerases	RNA	RNA biosynthesis	RNA polymerase I-dependent transcription	NaN	NaN	NaN	1.01	-0.88	-0.09	NaN	-0.04	15.7151	14.8681	16.2148	15.7538	15.3581	15.9342	15.7742	15.8372	14.166	15.8924	15.5209	14.8274	15.8254	15.3899	15.6582	15.3041	15.8493	15.3878	15.6436	15.8761	4215.7	3046.6	4773.7	5006.6	3754.4	4632.5
1.07596e-05	0.00062077	3.8989e-05	0.00215182	8.55127e-06	0.624099		3.78961	+		AT3G12500.1	P19171	basic chitinase	Stress	biotic stress	biotic stress misc.	NaN	NaN	NaN	NaN	1.74	0.29	NaN	0.25	15.4479	14.2078	15.3499	14.9035	16.65	16.5641	16.4208	17.7157	15.9698	15.5597	17.5111	15.8136	17.9625	19.4596	18.0036	19.9431	14.8663	14.3096	16.16	14.8743	0	1237.7	0	258.86	13186	19693
0.00637949	0.0142958	0.00877915	0.0185515	0.008738	0.623321	+	0.577305	+	up in Pst	AT3G11820.1	Q9ZSD4-1	syntaxin of plants 121	Vesicle trafficking	SNARE target membrane recognition and fusion complexes	Qa-type SNARE components	NaN	NaN	2.67	2.06	NaN	1.61	NaN	1.21	20.0723	20.0148	20.1488	20.1615	20.9535	20.9748	20.9186	21.2839	20.3718	20.3767	20.4821	20.4071	21.1913	20.8645	20.9774	21.0699	20.3336	20.4546	20.4937	20.5118	204120	229870	211150	262770	509090	402550
0.00110423	0.00328181	0.00160292	0.00353781	0.00123355	0.621738	+	0.626774	+	up in Pst	AT3G14840.2	C0LGN2-1	Leucine-rich repeat transmembrane protein kinase	Protein metabolism	protein modification	protein phosphorylation	-0.31	NaN	NaN	NaN	-1.83	0.38	NaN	0.22	19.581	19.5571	19.4588	19.6451	20.1959	20.1743	20.187	20.2594	19.454	19.5974	19.7702	19.508	20.2986	19.9261	20.0323	20.0863	19.5905	19.5433	19.2242	19.4782	41115	32681	32229	51393	115670	95846
0.000406831	0.000429648	0.000404473	0.000821291	0.000438924	0.620581		1.38803	+		AT2G45000.1	Q8L7F7	structural constituent of nuclear pore	Protein metabolism	protein translocation	protein translocation nucleus	NaN	NaN	NaN	NaN	NaN	0.12	NaN	-0.01	16.6478	16.4784	17.2306	14.8701	16.2031	17.6461	15.6126	15.8882	16.9835	14.9259	15.8156	15.1428	17.7513	17.9003	17.6353	17.814	18.4698	15.9142	15.9252	15.2396	10862	16237	15221	15554	20628	25422
0.00140103	0.00209175	0.0014281	0.00167877	0.00163806	0.618859		1.72408	+		AT5G66910.1	Q9FKZ0	Disease resistance protein (CC-NBS-LRR class) family	Not assigned	not assigned	not assigned	NaN	NaN	NaN	1.43	NaN	0.94	NaN	0.83	20.0118	15.2242	19.8845	19.9355	21.7776	21.6075	21.888	17.0337	19.9012	20.6364	18.9753	20.3185	21.6244	21.8283	21.9671	21.8954	20.1641	20.259	20.2816	19.7141	66294	50349	21083	60937	76160	55185
5.13662e-05	7.94669e-05	6.42833e-05	0.000118052	5.90381e-05	0.618414	+	0.507149		up in Pst	AT5G62560.1	Q0WUF6	RING/U-box superfamily protein with ARM repeat domain	Protein metabolism	protein degradation	peptide tagging	NaN	NaN	NaN	NaN	NaN	0.83	NaN	0.3	15.7462	14.9949	15.0819	15.4115	15.8383	16.2696	16.1324	16.145	15.5426	15.6899	15.3466	15.3326	16.6763	15.3868	15.7279	16.0124	15.2547	15.379	15.5168	15.6242	2618.5	1579.7	905.75	2185.5	2525.3	3437.1
0.000122568	0.000243729	0.000171973	0.000313172	7.98532e-05	0.616494		1.93738	+		AT4G29440.2	F4JNM3	Regulator of Vps4 activity in the MVB pathway protein	Not assigned	not assigned	not assigned	NaN	NaN	NaN	NaN	NaN	-0.03	NaN	-0.1	16.2916	16.96	17.1218	16.4846	17.9978	17.8204	17.3777	18.3075	17.5934	17.2999	16.9597	17.1845	18.9795	18.4446	17.7856	18.3466	16.2273	16.3218	16.4804	16.7774	2574.1	4947.9	6018.7	3903	8884.7	8967.2
8.3663e-06	0.000181034	3.75974e-05	0.000245769	3.09521e-05	0.614607		1.23442	+		AT5G01550.1	A0A2H1ZE50	lectin receptor kinase a4.1	Protein metabolism	protein modification	protein phosphorylation	NaN	NaN	NaN	NaN	NaN	3.47	NaN	1.52	16.0721	15.052	15.8489	14.9798	17.0291	16.2504	17.0427	15.0788	16.0969	15.3649	16.1402	15.3404	17.3908	16.8311	16.8095	17.4417	16.5266	16.736	15.7688	14.5039	641.79	517.12	0	0	7842.8	3130.2
0.0147127	0.0306374	0.0162687	0.040556	0.0155332	0.614123	+	0.923374	+	up in Pst	AT3G09840.1	P54609	cell division cycle 48	Not assigned	not assigned	not assigned	0.1	NaN	NaN	NaN	NaN	0.34	NaN	0.3	20.975	21.1575	21.0788	21.0849	21.8003	21.8381	21.8026	22.1681	21.2361	21.2843	21.3469	21.2853	22.2347	22.0943	22.0996	22.139	21.2218	21.2462	21.2054	21.2007	473230	544810	510410	563740	1004400	966120
0.00013469	0.000559999	0.000124029	0.00105863	7.73063e-05	0.614114		2.55045	+		AT4G26130.1	A0A654FSV0	unknown protein	RNA	RNA processing	RNA modification	NaN	NaN	NaN	NaN	NaN	-0.14	NaN	-0.19	14.3501	15.666	15.3442	15.4969	16.6616	16.2424	17.5526	15.3671	16.1301	15.7404	15.5853	15.9115	18.2966	17.3232	17.3492	17.8661	14.1622	15.3424	15.4177	15.7111	3077.7	9132.8	1731.3	5041.7	30260	25482
0.000301745	0.000540682	0.00044328	0.000961721	0.000387067	0.613229		0.916458	+		AT2G01180.2	Q9ZU49-2	phosphatidic acid phosphatase 1	Lipid metabolism	lipid synthesis	glycerolipid synthesis	NaN	-0.67	NaN	NaN	NaN	2.06	NaN	0.74	16.9644	16.7515	14.4472	16.4538	18.0818	17.4834	17.4028	16.2906	16.9635	16.9113	15.6522	17.2787	18.5483	18.2588	17.6676	17.1475	16.5894	16.8501	17.0761	17.4407	6446.5	15657	9139.9	11555	17790	27182
0.00111215	0.00153874	0.000961921	0.00203768	0.000765449	0.612731		0.790236	+		AT5G44400.1	Q9FKU8	FAD-binding Berberine family protein	Not assigned	oxidoreductase acting on CH-OH group of donor	not assigned oxidoreductase acting on CH-OH group of donor	NaN	NaN	NaN	NaN	NaN	0.02	NaN	0.59	18.2999	18.6695	18.5386	18.4628	18.5312	18.5821	18.2868	19.5638	17.9868	18.4424	18.2101	17.8735	18.9127	18.6106	18.6699	18.9515	18.241	17.7265	17.7576	18.2586	27951	60556	37592	31117	45963	36143
1.59869e-05	4.71747e-05	2.54238e-05	5.90302e-05	1.89996e-05	0.612614		1.06063	+		AT5G16680.1	F4KE59	RING/FYVE/PHD zinc finger superfamily protein	Not assigned	not assigned	not assigned	NaN	NaN	NaN	NaN	NaN	0.35	NaN	0.28	14.5267	15.0241	14.9833	16.2925	15.5432	16.1468	15.862	16.3446	16.1769	15.2006	14.5731	15.4956	15.7889	16.1172	15.7077	16.3641	14.8253	14.9862	15.0562	14.8678	438.37	724.23	681.21	421.84	1935.7	1971.3
0.000186138	0.000552243	0.000209426	0.00059534	0.000193584	0.61129		1.22259	+		AT1G71270.1	Q94KD3	Vps52 / Sac2 family	Vesicle trafficking	target membrane tethering	GARP/EARP (Golgi-/Endosome-Associated-Retrograde-Protein) complexes	NaN	NaN	NaN	NaN	NaN	0.14	NaN	NaN	17.2989	17.0737	17.4336	17.5059	17.8365	17.4114	17.806	18.9925	17.2638	17.8613	17.1787	17.2973	19.0479	18.0958	17.8512	18.3734	17.3247	16.4623	17.1327	17.5582	5995.9	5451.5	5954.9	9181.2	15704	10882
0.0038375	0.00711577	0.00433339	0.0105575	0.0046895	0.610567	+	0.849779	+	up in Pst	AT4G26910.3	Q8H107-3	Dihydrolipoamide succinyltransferase	Cellular respiration	TCA cycle	TCA cycle OGDH complex	NaN	NaN	2.17	1.3	-0.41	1.36	NaN	1.06	20.0269	19.9032	20.1587	20.2954	20.8697	20.8228	20.7226	21.3522	20.3133	20.2571	20.4388	20.3158	21.5848	21.1097	21.2264	21.2836	20.3998	20.4568	20.4684	20.4804	143600	97435	122420	184540	275470	223520
0.000180341	0.000158505	9.40984e-05	0.000175677	8.03551e-05	0.609988		0.814267			AT2G20810.1	Q9SKT6	galacturonosyltransferase 10	Carbohydrate metabolism	carbohydrate handling	UDP glucosyl and glucoronyl transferases	NaN	NaN	NaN	NaN	NaN	0.01	NaN	-0.16	17.377	16.6991	17.4214	17.3885	17.2088	16.9608	14.5928	17.7023	17.4983	15.604	15.3788	15.5438	16.856	17.2427	17.3672	15.0771	16.2297	15.7681	15.2034	16.0847	6435.8	3211.1	9018.9	7139.2	7180.6	3014.4
6.35527e-05	0.000132573	8.74332e-05	0.00041432	5.04559e-05	0.609394		1.24532	+		AT1G63180.1	Q8LDN8	UDP-D-glucose/UDP-D-galactose 4-epimerase 3	Carbohydrate metabolism	nucleotide sugar biosynthesis	UDP-D-glucose 4-epimerase	NaN	NaN	NaN	NaN	NaN	0.28	NaN	0.01	15.7887	15.9702	15.9332	15.8197	16.5001	16.5688	15.4758	16.0108	15.4221	15.9723	14.7409	15.9825	16.239	16.8315	16.7087	18.0449	15.4454	15.855	15.9114	15.6311	3881.4	1133.7	1213.1	2811.3	6996.9	7474.7
0.000886249	0.00125144	0.000904157	0.00162815	0.00111644	0.609382		0.366089			AT5G07910.1	A0A178UJ79	Leucine-rich repeat (LRR) family protein	Not assigned	not assigned	not assigned	NaN	NaN	NaN	NaN	NaN	1.07	NaN	0.73	17.7021	17.3853	17.1422	17.3454	17.7635	17.5247	17.764	18.9037	17.37	17.2798	17.1706	17.6979	18.558	17.8246	18.1455	17.5554	17.4892	17.4411	17.8628	17.8261	26248	39919	30766	28709	45719	37289
0.00749603	0.0132504	0.00662718	0.017842	0.00788733	0.608956	+	0.767972	+	up in Pst	AT3G57090.1	Q9M1J1	Tetratricopeptide repeat (TPR)-like superfamily protein	Cell	cell cycle	organelle fission	NaN	NaN	NaN	NaN	NaN	0.63	NaN	0.35	20.3119	19.8274	20.2523	20.2229	20.8249	20.8268	20.9254	20.3646	20.2131	20.0566	19.9347	20.3014	20.3647	21.4098	21.2741	21.1562	20.2322	20.2558	20.2715	20.3734	353850	139370	292020	283600	580400	497670
0.00181371	0.00850939	0.00639121	0.00721895	0.00491827	0.607044	+	0.922759	+	up in Pst	AT1G09070.1	O04023	soybean gene regulated by cold-2	Not assigned	not assigned	not assigned	NaN	-0.6	1.63	1.55	NaN	0.36	NaN	0.28	19.1769	19.2125	19.1791	19.2935	20.5603	20.6326	20.6154	20.8961	19.9138	19.929	20.1887	20.2447	20.6167	20.9252	20.7912	20.7742	19.7645	19.9697	19.8364	19.8458	32116	130810	56229	35789	182010	378890
0.00114525	0.00351804	0.00179877	0.00443854	0.00263187	0.605957	+	0.706702	+	up in Pst	AT5G48540.1	Q9LV60	receptor-like protein kinase-related family protein	Not assigned	not assigned	not assigned	NaN	NaN	NaN	1.9	NaN	3.37	2.55	2.06	18.6038	18.3563	18.5583	18.6954	20.1215	19.9119	19.9303	20.3669	19.3189	19.4849	19.6081	19.4949	20.3715	20.123	20.3739	20.4371	19.6494	19.5689	19.6077	19.6527	35055	27728	43287	57886	92798	127510
0.000154212	0.00014343	8.20695e-05	0.000109092	4.66463e-05	0.604598		-0.700672			AT3G17340.1	A0A654F9E0	ARM repeat superfamily protein	Protein metabolism	protein translocation	protein translocation nucleus	NaN	NaN	NaN	NaN	NaN	0.07	NaN	0.03	21.519	22.8397	20.2421	21.3547	21.085	21.0136	20.3255	25.0032	20.0748	22.0145	20.8805	22.0392	21.7508	20.48	21.0411	18.3049	21.568	20.2829	20.7192	21.8095	7635.1	7926.2	1504.8	4624.5	2628.7	10837
0.00587676	0.0110971	0.00672612	0.0192346	0.00688687	0.604444	+	1.00394	+	up in Pst	AT1G53580.1	Q9C8L4-1	Sulfur dioxygenase ETHE1	Amino acid metabolism	amino acid degradation	Cys degradation	NaN	NaN	NaN	NaN	1.81	0.08	NaN	0.25	20.2374	20.1289	20.2598	20.2867	20.8764	20.9025	20.8494	21.0422	20.3222	20.3807	20.2572	20.2927	21.4309	21.4492	21.3196	21.41	20.344	20.4216	20.4076	20.4208	171140	221860	196300	247270	420350	383890
5.14284e-05	0.000100745	4.82187e-05	0.00010072	7.85164e-05	0.604112		1.02997	+		AT5G16210.1	Q8VYW7	HEAT repeat-containing protein	Not assigned	not assigned	not assigned	NaN	NaN	NaN	NaN	NaN	0.26	NaN	0.18	16.3698	16.0189	15.7972	15.2369	15.6878	17.9477	16.8137	17.131	15.269	16.7488	17.0825	16.0633	16.6024	16.4197	16.5153	16.4114	15.8935	15.5483	14.694	15.693	452.75	2229.1	3139.4	1510.9	634.64	4366.1
0.000798741	0.000999132	0.000754677	0.00143125	0.000427724	0.602417		0.52534	+		AT1G50570.2	Q9LPS7	Calcium-dependent lipid-binding (CaLB domain) family protein	Not assigned	not assigned	not assigned	NaN	NaN	NaN	NaN	NaN	0.36	NaN	0.4	18.22	18.2137	18.1943	18.7002	18.1185	18.3369	18.4597	18.6259	18.3111	18.3386	16.1477	18.334	18.6517	18.1108	18.4179	18.6447	18.084	17.658	17.8745	18.1072	21684	24897	33626	33830	32817	41697
0.000808838	0.00144668	0.00100266	0.0012855	0.00100104	0.601728		0.270164	+		AT4G32720.2	Q93ZV7-2	La protein 1	Not assigned	not assigned	not assigned	NaN	NaN	NaN	NaN	-0.43	-0.1	NaN	-0.14	17.7037	17.904	17.5003	17.3861	18.1922	18.4596	18.0136	19.0726	17.6386	18.0341	17.8312	17.8271	18.4431	18.1659	18.207	17.929	18.0732	17.7856	17.8459	17.9596	24323	36326	31145	22799	43796	50256
0.000710267	0.00052706	0.000350594	0.000778986	0.000502089	0.600746		0.0840931			AT3G24570.2	F4J7Q0	Peroxisomal membrane 22 kDa (Mpv17/PMP22) family protein	Protein metabolism	protein translocation	protein targeting	NaN	NaN	NaN	NaN	NaN	-0.03	NaN	0.03	16.9633	15.4788	18.0017	15.2676	18.4066	16.6636	18.109	16.4089	15.1416	17.7973	16.3457	17.9005	18.4968	16.2018	17.3879	15.552	15.5674	17.2947	16.5719	17.8682	11986	23731	37061	28791	37645	6828.3
0.00176945	0.00493031	0.00271076	0.00508039	0.00221994	0.600729	+	0.547377	+	up in Pst	AT4G23570.1	Q9SUR9-1	phosphatase-related	Stress	biotic stress	pathogen effector	NaN	NaN	2.86	1.95	-1.28	1.49	NaN	1.07	18.3504	18.5247	18.4711	18.4939	19.2884	19.3327	19.2335	19.85	18.8115	18.8237	18.7817	18.8847	19.5279	19.0189	19.0967	19.1747	18.5685	18.6038	18.7145	18.7418	55333	57873	48103	91223	168900	153730
0.000647146	0.00139932	0.000850085	0.00224077	0.000762433	0.600265	+	0.939766	+	up in Pst	AT1G12360.1	Q9C5X3	Sec1/munc18-like (SM) proteins superfamily	Cell	cell cycle	cell-plate formation	NaN	NaN	1.78	1.04	0.29	0.73	NaN	0.45	18.0313	18.06	17.9822	18.2158	18.7355	18.6125	18.7022	19.5352	18.3222	18.3195	18.2986	18.244	19.4095	18.857	18.956	19.0125	18.1507	18.1768	18.016	18.1325	20631	24276	18244	28947	52255	43254
0.0011826	0.00484231	0.00289004	0.00700152	0.00286159	0.60019	+	1.08183	+	up in Pst	AT2G22500.1	Q9SJY5	uncoupling protein 5	Transport	carrier-mediated transport	MC-type solute transporter	NaN	NaN	3.21	1.7	1.78	2.15	NaN	0.77	18.497	18.1292	17.9088	17.628	19.4987	19.5316	19.4582	19.9143	18.9726	18.9477	19.0612	19.0205	19.7337	19.9648	19.861	19.8761	18.8628	18.8954	18.5354	18.8147	51951	39439	34344	42080	161300	173480
7.42653e-05	0.000242684	0.0001453	0.000332825	0.000144145	0.597203		1.15143			AT1G54170.1	Q8L793	CTC-interacting domain 3	Not assigned	not assigned	not assigned	NaN	NaN	NaN	NaN	NaN	0.54	NaN	0.43	15.4429	16.2254	15.7601	17.0768	17.5973	17.0876	17.2919	16.1591	17.03	15.654	16.3326	16.7304	18.3697	17.8056	16.9962	15.7157	15.6623	15.8448	16.4893	16.2853	2420.1	3673.5	0	4449.6	15822	8011.9
0.0187667	0.034583	0.0217262	0.0441159	0.0205022	0.596753	+	0.825125	+	up in Pst	AT2G21620.1	A0A178VRN2	Adenine nucleotide alpha hydrolases-like superfamily protein	Not assigned	not assigned	not assigned	0.63	NaN	NaN	NaN	0.83	1.53	NaN	1.36	20.4545	20.3448	20.4775	20.562	21.2681	21.1848	21.1396	21.4244	20.6824	20.5882	20.6823	20.677	21.5316	21.4025	21.4387	21.4986	20.5247	20.6245	20.7112	20.7105	612820	652850	706670	697760	1379700	1079400
0.0014683	0.000564065	0.000626594	0.00144739	0.000957668	0.596511		1.58175			AT1G17020.1	Q39224	senescence-related gene 1	Secondary metabolism	flavonoids	flavonols	NaN	NaN	NaN	NaN	3.49	0.8	NaN	1.33	20.0032	15.1083	20.4339	15.3653	18.0278	19.1446	18.6225	18.9789	19.9765	17.2772	19.696	15.4381	20.8319	20.045	19.3033	20.6301	14.5206	20.1502	19.7782	20.0344	26575	67396	36486	78876	3572.3	32033
0.000285509	0.000578119	0.000407865	0.000617253	0.000251049	0.596399		1.42898			AT1G11330.2	Q9SXB8-1	S-locus lectin protein kinase family protein	Protein metabolism	protein modification	protein phosphorylation	NaN	NaN	2.77	1.65	NaN	0.84	NaN	0.97	17.6342	18.0179	17.707	17.6028	18.188	18.2219	18.104	18.6773	17.6727	18.0914	17.9914	17.0502	18.4027	17.7457	18.0687	17.9061	17.1981	17.4165	14.0358	17.7569	9912.4	11306	8506.3	10808	19871	18837
0.000275572	0.000462022	0.0002413	0.00104232	0.000345592	0.595073		1.15806	+		AT3G21690.1	Q9LVD9	MATE efflux family protein	Transport	carrier-mediated transport	MOP superfamily	NaN	NaN	NaN	NaN	NaN	0.96	NaN	1.07	16.8781	17.0718	16.7024	16.5761	17.2126	17.0311	17.5175	16.1986	16.8188	14.7534	17.2286	16.7787	18.5865	16.7623	17.1439	17.4338	16.7444	15.1384	16.9688	16.4427	12749	7997.1	5180	13284	17032	13634
0.000113387	0.000190843	0.000109184	0.000291105	0.000196697	0.594868		0.562283			AT5G56730.1	A0A2H1ZE93	Insulinase (Peptidase family M16) protein	Protein metabolism	protein degradation	peptidase families	NaN	NaN	NaN	NaN	NaN	-0.02	NaN	0.09	16.9138	16.5037	16.1093	16.9547	17.017	16.4543	17.2454	16.9103	16.6572	16.5021	16.1653	15.923	17.8143	17.4979	16.806	17.3477	16.4498	17.2414	16.2426	17.283	5162.6	4129.5	2569.3	4207.2	5587.4	7181.9
0.320995	0.536047	0.318947	0.491207	0.278558	0.594014	+	0.557255	+	up in Pst	AT2G47110.1	P59232	ubiquitin 6	Protein metabolism	protein synthesis	ribosomal protein	NaN	NaN	NaN	NaN	NaN	NaN	NaN	NaN	24.5727	24.6284	24.5114	24.6148	25.3128	25.1913	25.2424	25.3134	24.5641	24.671	24.7971	24.6515	25.1735	24.9685	25.0067	25.1133	24.4858	24.5232	24.5209	24.5031	11027000	11733000	11440000	11411000	19328000	18269000
0.000415647	0.00108753	0.00114319	0.00140677	0.000454434	0.593049	+	0.889653	+	up in Pst	AT2G36580.1	Q9SJQ0	Pyruvate kinase family protein	Carbohydrate metabolism	carbohydrate degradation	carbohydrate degradation cytosolic branch	NaN	NaN	NaN	NaN	NaN	1.17	NaN	0.78	20.1521	20.0832	20.2901	20.415	20.9101	20.9104	20.8867	20.8541	20.2928	20.2468	20.2233	20.4262	21.5435	21.1985	21.1951	21.1701	20.4543	20.4555	20.249	20.3898	11985	15904	13471	17808	27676	24453
0.00110361	0.00201005	0.00111719	0.00243679	0.00101415	0.590504	+	0.551245	+	up in Pst	AT1G10290.1	Q9SE83	dynamin-like protein 6	Vesicle trafficking	clathrin coated vesicle (CCV) machinery	CCV plasma membrane detachment	NaN	NaN	NaN	NaN	NaN	0.62	NaN	0.27	19.3504	19.4291	19.4416	19.4354	19.7789	19.8945	19.9027	20.5778	19.3194	19.5784	19.4759	19.4183	20.1903	19.9582	20.085	19.9429	19.4821	19.4569	19.5581	19.4742	39987	30823	40058	46503	60871	66811
0.0010278	0.00188879	0.00124456	0.00332202	0.00125056	0.589994	+	1.10077	+	up in Pst	AT1G07040.1	Q9LMJ7	hydroxyglutarate synthase	Amino acid metabolism	amino acid degradation	Lys degradation	NaN	NaN	NaN	NaN	2.21	0.58	NaN	0.51	18.667	18.4366	18.5632	18.6068	18.9467	19.1293	19.0745	19.3698	18.6446	18.4449	18.5457	18.525	20.085	19.4981	19.571	19.5933	18.4418	18.7406	18.5436	18.6183	28680	39873	38607	39059	76749	56805
0.000152917	0.000348096	0.000195792	0.000493245	5.91407e-05	0.589179		0.957056			AT2G39840.1	P48484	type one serine/threonine protein phosphatase 4	Protein metabolism	protein modification	protein dephosphorylation	NaN	NaN	NaN	NaN	NaN	0.47	NaN	0.25	15.6239	16.1282	15.9432	17.5564	16.2266	15.8597	17.5432	17.2828	17.1084	15.8323	15.5528	16.062	15.3866	17.6128	17.6803	16.7526	16.1351	16.3609	14.6643	16.4439	2158.3	9604.1	2479.9	7432.6	3756.3	25087
0.00136989	0.00320415	0.00226203	0.00277891	0.00249526	0.58807		0.291056			AT1G28540.1	A0A178WQ80	unknown protein	Not assigned	not assigned	not assigned	NaN	NaN	NaN	NaN	NaN	0.75	NaN	0.47	17.6234	18.0865	17.1734	16.3647	18.2259	17.8814	18.1694	18.5549	18.0547	17.097	17.706	17.6215	18.3226	18.1092	17.7803	18.3311	17.0044	18.1049	18.3696	17.9	56640	68676	39311	28309	138350	93644
0.000102733	0.000157488	0.00010213	0.000367644	0.000109062	0.587926		1.60231	+		AT2G39260.1	F4IUX6	binding;RNA binding	RNA	RNA processing	RNA quality control Exon Junction complex (EJC)	NaN	NaN	NaN	NaN	NaN	0.07	NaN	0.1	16.5183	16.941	16.9811	16.6955	17.9018	17.2872	17.0121	17.3577	16.7036	17.5679	16.5724	16.3632	19.4581	18.0685	18.0751	18.0651	16.778	16.9203	17.0049	16.5543	2988.7	3207.4	3585.9	4888.1	8453.9	3579.7
0.000407776	0.000524403	0.000470382	0.000576294	0.000402739	0.585467		0.203743	+		AT1G12920.1	Q9LPV8	eukaryotic release factor 1-2	Protein metabolism	protein synthesis	translation termination	NaN	NaN	NaN	NaN	NaN	0.03	NaN	-0.01	18.6737	18.8751	18.8564	18.795	18.8907	18.8062	18.6754	18.7803	19.0307	18.9524	16.0569	18.7707	18.7222	18.8549	18.8305	18.9236	18.5864	18.5562	18.675	18.6987	12423	16914	14119	14440	19113	16394
0.000261721	0.000202305	0.00011371	0.00019484	0.000227394	0.58531		0.0700221			AT5G59500.1	A0A654GCF4	protein C-terminal S-isoprenylcysteine carboxyl O-methyltransferases	Not assigned	not assigned	not assigned	NaN	NaN	NaN	NaN	NaN	-0.75	NaN	-0.48	16.7668	17.2661	16.3398	15.882	16.5089	16.7441	16.1418	16.8746	15.4558	15.4785	16.7402	16.2538	16.5957	16.5657	16.8846	16.9282	16.5408	17.0718	16.68	16.4015	12046	13574	4503	6694.3	9787.2	12810
0.000270043	0.000315989	0.000188853	0.000443038	0.000220334	0.584862	+	1.48048		up in Pst	AT3G14090.1	A0A384KCC1	exocyst subunit exo70 family protein D3	Vesicle trafficking	target membrane tethering	Exocyst complex	NaN	0.61	NaN	NaN	NaN	0.46	NaN	0.16	17.6141	17.4205	15.3757	17.2253	18.257	18.3887	18.8708	18.1127	17.945	18.0696	17.631	17.6441	17.34	19.3269	18.9472	19.6696	17.5128	15.6478	18.1716	18.0297	15518	10666	10774	971.85	19546	3461.8
0.000423129	0.00073544	0.000559518	0.000449399	0.000407265	0.584151		-0.373027			AT4G17260.1	O23569	Lactate/malate dehydrogenase family protein	Carbohydrate metabolism	carbohydrate degradation	carbohydrate degradation fermentation	0.52	-0.49	NaN	NaN	NaN	-0.09	NaN	-0.18	16.6639	17.4915	17.373	16.8349	17.9437	17.9291	17.9749	15.1715	14.9433	18.2277	14.8857	18.6259	16.8374	18.0102	17.8613	17.7477	17.8217	17.2973	18.5844	18.2453	1851.3	3751.2	22573	33382	25026	15218
0.00707181	0.0113789	0.00907576	0.0234098	0.0101683	0.583562	+	1.05258	+	up in Pst	AT3G54640.1	Q42529	Tryptophan synthase alpha chain	Amino acid metabolism	amino acid synthesis	Trp synthesis	NaN	1.98	NaN	1.98	-0.52	3.09	NaN	2.64	20.5795	20.6779	20.6946	20.7101	21.5831	21.563	21.5086	21.2344	20.8693	20.753	21.0493	20.8832	21.8403	22.0284	22.1423	22.1618	20.9247	20.9861	20.9515	21.1002	239510	263620	269980	231210	451620	340740
0.00108652	0.00214228	0.00122489	0.00294563	0.00101778	0.583167	+	0.828632	+	up in Pst	AT3G50950.2	Q38834	HOPZ-ACTIVATED RESISTANCE 1	Stress	biotic stress	Pathogen-response (PR) proteins	NaN	-1	NaN	NaN	NaN	1.27	NaN	1.05	19.158	19.179	19.2788	19.3214	19.9248	19.9895	19.9937	20.1164	19.4608	19.2321	19.4633	19.5355	20.326	20.0418	20.0102	20.0364	19.2646	19.2772	19.3569	19.2011	40620	31037	38389	44786	70459	75113
0.00513137	0.00904201	0.00645457	0.0146656	0.00577605	0.581176	+	1.02675	+	up in Pst	AT2G31390.1	Q9SID0	Fructokinase 2, Fructokinase 1	Carbohydrate metabolism	carbohydrate degradation	sucrose degradation	NaN	NaN	NaN	1.16	NaN	0.19	NaN	0.15	19.4601	19.2808	19.357	19.3368	20.0726	20.0994	20.0543	20.3369	19.4035	19.5982	19.6505	19.5864	20.8	20.4377	20.6356	20.6621	19.517	19.7034	19.5218	19.6862	184680	154720	207870	183260	356820	328760
0.00267097	0.00531935	0.0034239	0.00684924	0.00307945	0.58114	+	1.10326	+	up in Pst	AT2G26230.1	O04420	uricase / urate oxidase / nodulin 35, putative	Nucleotide metabolism	nucleotide degradation	purines degradation	NaN	NaN	NaN	NaN	NaN	0.72	NaN	0.49	19.5054	19.2115	19.354	19.4855	20.1605	20.036	20.0571	20.761	19.7315	19.5431	19.7259	19.6895	20.9516	20.6687	20.6514	20.6958	19.611	19.7158	19.6046	19.623	112710	80337	97191	89292	170430	186480
0.00136115	0.00219803	0.000994629	0.00305645	0.0010148	0.581064		0.684682	+		AT4G21650.1	Q8GUK4	Subtilase family protein	Protein metabolism	protein degradation	peptidase families	NaN	NaN	NaN	NaN	2.07	-0.28	NaN	-0.79	18.8595	19.3722	19.2511	19.1535	19.1712	19.3442	19.1362	20.4548	18.6922	19.2269	19.2271	18.636	19.9501	19.5287	19.1874	19.6266	18.8463	18.9971	18.6186	19.092	30432	61643	54853	46436	66809	66906
[truncated: 4,959 more rows]
[truncated: 53 more columns]

## Sheet: B
Selection value	Lvl1	Lvl2	Lvl3	Category column	Category value	Total size	Selection size	Category size	Intersection size (counts)	Enrichment factor	-log (p-value)	P value	Benj. Hoch. FDR
[truncated: 36 more rows]
